# Supplementary material for: De novo transcriptome assembly, development of EST-SSR markers and population genetic analyses for the desert biomass willow, Salix psammophila
Source: Sci Rep. 2016 Dec 20;6:39591. doi: 10.1038/srep39591 (PMC5171774; doi:10.1038/srep39591)
Supplement: Supplementary Dataset 1 [file srep39591-s2.xls]

## Sheet: Sheet1
Table S1.The ratios of the G1 peak of 27 S. psammophila genets to S. suchowensis, eight (red star) of which were used for chromosome counts
Codes	Sample names	Mean ratios of the G1 peak
1	﹡1-1	1.629
2	1-3	1.698
3	1-25	1.606
4	﹡2-1	1.695
5	2-7	1.655
6	2-26	1.674
7	﹡3-1	1.709
8	3-8	1.715
9	3-16	1.611
10	﹡4-1	1.696
11	4-2	1.625
12	4-12	1.542
13	4-24	1.673
14	4-29	1.62
15	4-30	1.652
16	﹡5-1	1.636
17	5-7	1.649
18	﹡6-1	1.58
19	6-8	1.633
20	6-11	1.66
21	6-12	1.604
22	6-14	1.733
23	6-28	1.683
24	﹡7-1	1.6
25	﹡8-1	1.557
26	8-8	1.64
27	8-27	1.645
Average		1.645
