# Supplementary material for: De novo transcriptome assembly, development of EST-SSR markers and population genetic analyses for the desert biomass willow, Salix psammophila
Source: Sci Rep. 2016 Dec 20;6:39591. doi: 10.1038/srep39591 (PMC5171774; doi:10.1038/srep39591)
Supplement: Supplementary Dataset 2 [file srep39591-s3.xls]

## Sheet: GO.anno
Table S2. GO annotation
Unigene	Unigene number	GO_Anno
c0.graph_c0	2	Molecular Function: protein serine/threonine kinase activity (GO:0004674);	Biological Process: phosphorylation (GO:0016310);
c10013.graph_c0	11	Molecular Function: nucleotide binding (GO:0000166);	Molecular Function: nucleic acid binding (GO:0003676);	Molecular Function: catalytic activity (GO:0003824);	Molecular Function: ionotropic glutamate receptor activity (GO:0004970);	Molecular Function: extracellular-glutamate-gated ion channel activity (GO:0005234);	Biological Process: ion transport (GO:0006811);	Molecular Function: zinc ion binding (GO:0008270);	Biological Process: DNA integration (GO:0015074);	Cellular Component: integral component of membrane (GO:0016021);	Biological Process: ionotropic glutamate receptor signaling pathway (GO:0035235);	Biological Process: single-organism metabolic process (GO:0044710);
c10042.graph_c0	4	Molecular Function: nucleotide binding (GO:0000166);	Molecular Function: nucleic acid binding (GO:0003676);	Molecular Function: zinc ion binding (GO:0008270);	Biological Process: DNA integration (GO:0015074);
c10087.graph_c0	2	Cellular Component: peroxisomal membrane (GO:0005778);	Cellular Component: integral component of membrane (GO:0016021);
c10089.graph_c0	5	Molecular Function: iron ion binding (GO:0005506);	Molecular Function: electron carrier activity (GO:0009055);	Molecular Function: heme binding (GO:0020037);	Molecular Function: taxane 13-alpha-hydroxylase activity (GO:0050598);	Biological Process: oxidation-reduction process (GO:0055114);
c10100.graph_c0	2	Molecular Function: nucleic acid binding (GO:0003676);	Molecular Function: zinc ion binding (GO:0008270);
c10113.graph_c0	1	Biological Process: flower development (GO:0009908);
c10129.graph_c0	2	Biological Process: lipid metabolic process (GO:0006629);	Molecular Function: hydrolase activity (GO:0016787);
c1013.graph_c0	2	Molecular Function: DNA binding (GO:0003677);	Molecular Function: chromatin binding (GO:0003682);
c10134.graph_c0	7	Cellular Component: mitochondrial matrix (GO:0005759);	Biological Process: serine family amino acid metabolic process (GO:0009069);	Biological Process: branched-chain amino acid catabolic process (GO:0009083);	Molecular Function: oxidoreductase activity, acting on a sulfur group of donors, NAD(P) as acceptor (GO:0016668);	Molecular Function: oxidoreductase activity, acting on the aldehyde or oxo group of donors (GO:0016903);	Cellular Component: protein complex (GO:0043234);	Biological Process: alpha-amino acid catabolic process (GO:1901606);
c10146.graph_c0	1	Molecular Function: binding (GO:0005488);
c10152.graph_c0	1	Cellular Component: cytoplasm (GO:0005737);
c1017.graph_c0	3	Molecular Function: structural constituent of ribosome (GO:0003735);	Cellular Component: ribosome (GO:0005840);	Biological Process: translation (GO:0006412);
c10172.graph_c0	3	Molecular Function: protein serine/threonine kinase activity (GO:0004674);	Molecular Function: ATP binding (GO:0005524);	Biological Process: protein phosphorylation (GO:0006468);
c10183.graph_c0	1	Molecular Function: transferase activity (GO:0016740);
c10190.graph_c0	8	Molecular Function: GTPase activity (GO:0003924);	Molecular Function: structural constituent of cytoskeleton (GO:0005200);	Molecular Function: GTP binding (GO:0005525);	Cellular Component: cytoplasm (GO:0005737);	Cellular Component: microtubule (GO:0005874);	Biological Process: GTP catabolic process (GO:0006184);	Biological Process: microtubule-based process (GO:0007017);	Biological Process: protein polymerization (GO:0051258);
c10243.graph_c0	11	Molecular Function: RNA binding (GO:0003723);	Molecular Function: RNA-directed DNA polymerase activity (GO:0003964);	Molecular Function: protein kinase activity (GO:0004672);	Molecular Function: ATP binding (GO:0005524);	Cellular Component: nucleus (GO:0005634);	Biological Process: RNA-dependent DNA replication (GO:0006278);	Biological Process: protein phosphorylation (GO:0006468);	Biological Process: intracellular protein transport (GO:0006886);	Molecular Function: zinc ion binding (GO:0008270);	Molecular Function: Ran GTPase binding (GO:0008536);	Biological Process: DNA integration (GO:0015074);
c10255.graph_c0	7	Molecular Function: structural constituent of ribosome (GO:0003735);	Molecular Function: protein serine/threonine kinase activity (GO:0004674);	Molecular Function: ATP binding (GO:0005524);	Cellular Component: ribosome (GO:0005840);	Biological Process: translation (GO:0006412);	Biological Process: protein phosphorylation (GO:0006468);	Molecular Function: rRNA binding (GO:0019843);
c10256.graph_c0	5	Molecular Function: DNA binding (GO:0003677);	Molecular Function: sequence-specific DNA binding transcription factor activity (GO:0003700);	Cellular Component: nucleus (GO:0005634);	Biological Process: regulation of transcription, DNA-templated (GO:0006355);	Molecular Function: protein dimerization activity (GO:0046983);
c10267.graph_c0	6	Molecular Function: calcium-transporting ATPase activity (GO:0005388);	Molecular Function: calmodulin binding (GO:0005516);	Molecular Function: ATP binding (GO:0005524);	Cellular Component: integral component of membrane (GO:0016021);	Molecular Function: metal ion binding (GO:0046872);	Biological Process: calcium ion transmembrane transport (GO:0070588);
c10276.graph_c0	2	Molecular Function: serine-type carboxypeptidase activity (GO:0004185);	Biological Process: proteolysis (GO:0006508);
c10285.graph_c0	7	Molecular Function: nucleic acid binding (GO:0003676);	Molecular Function: ATP binding (GO:0005524);	Biological Process: ATP catabolic process (GO:0006200);	Molecular Function: zinc ion binding (GO:0008270);	Biological Process: DNA integration (GO:0015074);	Cellular Component: membrane (GO:0016020);	Molecular Function: ATPase activity (GO:0016887);
c10287.graph_c0	6	Molecular Function: nucleotide binding (GO:0000166);	Molecular Function: DNA binding (GO:0003677);	Molecular Function: DNA-directed DNA polymerase activity (GO:0003887);	Cellular Component: nucleus (GO:0005634);	Biological Process: DNA replication (GO:0006260);	Molecular Function: zinc ion binding (GO:0008270);
c10288.graph_c0	3	Biological Process: MAPK cascade (GO:0000165);	Molecular Function: protein serine/threonine kinase activity (GO:0004674);	Biological Process: protein phosphorylation (GO:0006468);
c10292.graph_c0	7	Molecular Function: ATP binding (GO:0005524);	Biological Process: ATP catabolic process (GO:0006200);	Cellular Component: integral component of membrane (GO:0016021);	Molecular Function: 2-alkenal reductase [NAD(P)] activity (GO:0032440);	Molecular Function: ATPase activity, coupled to transmembrane movement of substances (GO:0042626);	Biological Process: transmembrane transport (GO:0055085);	Biological Process: oxidation-reduction process (GO:0055114);
c10300.graph_c0	2	Molecular Function: carboxylic ester hydrolase activity (GO:0004091);	Biological Process: lipid metabolic process (GO:0006629);
c10301.graph_c0	5	Molecular Function: translation elongation factor activity (GO:0003746);	Molecular Function: GTPase activity (GO:0003924);	Molecular Function: GTP binding (GO:0005525);	Biological Process: GTP catabolic process (GO:0006184);	Biological Process: translational elongation (GO:0006414);
c10304.graph_c0	2	Biological Process: mRNA splicing, via spliceosome (GO:0000398);	Cellular Component: U12-type spliceosomal complex (GO:0005689);
c10319.graph_c0	4	Molecular Function: transcription regulatory region sequence-specific DNA binding (GO:0000976);	Molecular Function: sequence-specific DNA binding transcription factor activity (GO:0003700);	Cellular Component: nucleus (GO:0005634);	Biological Process: regulation of transcription, DNA-templated (GO:0006355);
c10330.graph_c0	8	Molecular Function: hydrolase activity, hydrolyzing O-glycosyl compounds (GO:0004553);	Cellular Component: cell wall (GO:0005618);	Biological Process: cellular glucan metabolic process (GO:0006073);	Biological Process: phloem or xylem histogenesis (GO:0010087);	Biological Process: fruit development (GO:0010154);	Molecular Function: xyloglucan:xyloglucosyl transferase activity (GO:0016762);	Cellular Component: apoplast (GO:0048046);	Biological Process: stamen filament development (GO:0080086);
c10334.graph_c0	1	Molecular Function: N-acetyltransferase activity (GO:0008080);
c10338.graph_c0	2	Molecular Function: N-acetyltransferase activity (GO:0008080);	Biological Process: metabolic process (GO:0008152);
c10340.graph_c0	3	Molecular Function: DNA binding (GO:0003677);	Molecular Function: chromatin binding (GO:0003682);	Biological Process: transcription, DNA-templated (GO:0006351);
c10347.graph_c0	2	Molecular Function: protein kinase activity (GO:0004672);	Biological Process: phosphorylation (GO:0016310);
c10352.graph_c0	8	Molecular Function: nucleic acid binding (GO:0003676);	Molecular Function: iron ion binding (GO:0005506);	Molecular Function: zinc ion binding (GO:0008270);	Molecular Function: electron carrier activity (GO:0009055);	Biological Process: DNA integration (GO:0015074);	Molecular Function: oxidoreductase activity, acting on paired donors, with incorporation or reduction of molecular oxygen (GO:0016705);	Molecular Function: heme binding (GO:0020037);	Biological Process: oxidation-reduction process (GO:0055114);
c10376.graph_c0	6	Molecular Function: ATP binding (GO:0005524);	Biological Process: multidimensional cell growth (GO:0009825);	Biological Process: plant-type cell wall biogenesis (GO:0009832);	Biological Process: trichome branching (GO:0010091);	Molecular Function: nucleoside-triphosphatase activity (GO:0017111);	Biological Process: cortical microtubule organization (GO:0043622);
c10377.graph_c0	9	Molecular Function: phospholipase D activity (GO:0004630);	Molecular Function: calcium ion binding (GO:0005509);	Cellular Component: vacuole (GO:0005773);	Cellular Component: endoplasmic reticulum (GO:0005783);	Cellular Component: plasma membrane (GO:0005886);	Cellular Component: plastid (GO:0009536);	Biological Process: lipid catabolic process (GO:0016042);	Biological Process: phosphatidylcholine metabolic process (GO:0046470);	Molecular Function: NAPE-specific phospholipase D activity (GO:0070290);
c10389.graph_c0	10	Molecular Function: phospholipase D activity (GO:0004630);	Molecular Function: calcium ion binding (GO:0005509);	Cellular Component: vacuole (GO:0005773);	Cellular Component: plasma membrane (GO:0005886);	Biological Process: response to cold (GO:0009409);	Biological Process: programmed cell death (GO:0012501);	Biological Process: lipid catabolic process (GO:0016042);	Biological Process: phosphatidylcholine metabolic process (GO:0046470);	Biological Process: phosphatidic acid metabolic process (GO:0046473);	Molecular Function: NAPE-specific phospholipase D activity (GO:0070290);
c1039.graph_c0	2	Biological Process: single-organism cellular process (GO:0044763);	Biological Process: response to stimulus (GO:0050896);
c104.graph_c0	5	Molecular Function: nucleic acid binding (GO:0003676);	Molecular Function: beta-galactosidase activity (GO:0004565);	Biological Process: carbohydrate metabolic process (GO:0005975);	Biological Process: DNA integration (GO:0015074);	Molecular Function: carbohydrate binding (GO:0030246);
c10400.graph_c0	3	Molecular Function: nucleic acid binding (GO:0003676);	Molecular Function: zinc ion binding (GO:0008270);	Biological Process: DNA integration (GO:0015074);
c10403.graph_c0	4	Biological Process: protein peptidyl-prolyl isomerization (GO:0000413);	Molecular Function: peptidyl-prolyl cis-trans isomerase activity (GO:0003755);	Biological Process: protein folding (GO:0006457);	Molecular Function: hydrolase activity (GO:0016787);
c1041.graph_c0	2	Cellular Component: intracellular (GO:0005622);	Molecular Function: zinc ion binding (GO:0008270);
c10410.graph_c0	1	Biological Process: purine nucleobase transport (GO:0006863);
c10417.graph_c0	7	Molecular Function: nucleic acid binding (GO:0003676);	Molecular Function: beta-galactosidase activity (GO:0004565);	Biological Process: carbohydrate metabolic process (GO:0005975);	Molecular Function: zinc ion binding (GO:0008270);	Biological Process: DNA integration (GO:0015074);	Molecular Function: transferase activity, transferring hexosyl groups (GO:0016758);	Molecular Function: carbohydrate binding (GO:0030246);
c10431.graph_c0	2	Biological Process: malate transport (GO:0015743);	Cellular Component: membrane (GO:0016020);
c10441.graph_c0	7	Molecular Function: abscisic acid glucosyltransferase activity (GO:0010294);	Molecular Function: anthocyanidin 3-O-glucosyltransferase activity (GO:0047213);	Molecular Function: flavonol 3-O-glucosyltransferase activity (GO:0047893);	Biological Process: flavonol biosynthetic process (GO:0051555);	Biological Process: response to other organism (GO:0051707);	Molecular Function: quercetin 3-O-glucosyltransferase activity (GO:0080043);	Molecular Function: quercetin 7-O-glucosyltransferase activity (GO:0080044);
c10451.graph_c0	4	Biological Process: activation of MAPKK activity (GO:0000186);	Molecular Function: MAP kinase kinase kinase activity (GO:0004709);	Molecular Function: ATP binding (GO:0005524);	Biological Process: recognition of pollen (GO:0048544);
c10471.graph_c0	3	Molecular Function: transporter activity (GO:0005215);	Biological Process: transport (GO:0006810);	Cellular Component: membrane (GO:0016020);
c10472.graph_c0	3	Molecular Function: actin binding (GO:0003779);	Cellular Component: actin cytoskeleton (GO:0015629);	Biological Process: actin filament-based process (GO:0030029);
c10483.graph_c0	7	Molecular Function: RNA binding (GO:0003723);	Molecular Function: RNA-directed DNA polymerase activity (GO:0003964);	Molecular Function: aspartic-type endopeptidase activity (GO:0004190);	Cellular Component: nucleus (GO:0005634);	Biological Process: RNA-dependent DNA replication (GO:0006278);	Biological Process: proteolysis (GO:0006508);	Biological Process: DNA integration (GO:0015074);
c10493.graph_c0	15	Molecular Function: chromatin binding (GO:0003682);	Molecular Function: ubiquitin-protein ligase activity (GO:0004842);	Cellular Component: nucleus (GO:0005634);	Molecular Function: zinc ion binding (GO:0008270);	Molecular Function: methyl-CpG binding (GO:0008327);	Biological Process: vegetative to reproductive phase transition of meristem (GO:0010228);	Cellular Component: chromocenter (GO:0010369);	Molecular Function: double-stranded methylated DNA binding (GO:0010385);	Molecular Function: methyl-CpNpG binding (GO:0010428);	Molecular Function: methyl-CpNpN binding (GO:0010429);	Biological Process: protein ubiquitination (GO:0016567);	Biological Process: centromeric heterochromatin assembly (GO:0031508);	Biological Process: DNA methylation on cytosine (GO:0032776);	Molecular Function: histone binding (GO:0042393);	Biological Process: cell division (GO:0051301);
c105.graph_c0	5	Biological Process: double-strand break repair via homologous recombination (GO:0000724);	Cellular Component: nucleus (GO:0005634);	Biological Process: meiosis (GO:0007126);	Biological Process: petal formation (GO:0048451);	Biological Process: sepal formation (GO:0048453);
c10520.graph_c0	4	Molecular Function: serine-type endopeptidase activity (GO:0004252);	Biological Process: proteolysis (GO:0006508);	Molecular Function: identical protein binding (GO:0042802);	Biological Process: negative regulation of catalytic activity (GO:0043086);
c10524.graph_c0	4	Molecular Function: ATP binding (GO:0005524);	Biological Process: ATP catabolic process (GO:0006200);	Cellular Component: membrane (GO:0016020);	Molecular Function: ATPase activity, coupled to transmembrane movement of substances (GO:0042626);
c10526.graph_c0	12	Molecular Function: nucleotide binding (GO:0000166);	Biological Process: maturation of SSU-rRNA from tricistronic rRNA transcript (SSU-rRNA, 5.8S rRNA, LSU-rRNA) (GO:0000462);	Biological Process: RNA methylation (GO:0001510);	Molecular Function: structural constituent of ribosome (GO:0003735);	Cellular Component: cell wall (GO:0005618);	Cellular Component: nucleolus (GO:0005730);	Cellular Component: vacuolar membrane (GO:0005774);	Cellular Component: Golgi apparatus (GO:0005794);	Cellular Component: plasma membrane (GO:0005886);	Biological Process: translational elongation (GO:0006414);	Cellular Component: chloroplast (GO:0009507);	Cellular Component: cytosolic small ribosomal subunit (GO:0022627);
c1055.graph_c0	2	Molecular Function: mechanically-gated ion channel activity (GO:0008381);	Cellular Component: integral component of membrane (GO:0016021);
c10570.graph_c0	8	Molecular Function: retinal dehydrogenase activity (GO:0001758);	Molecular Function: 3-chloroallyl aldehyde dehydrogenase activity (GO:0004028);	Molecular Function: aldehyde dehydrogenase (NAD) activity (GO:0004029);	Molecular Function: ATP binding (GO:0005524);	Cellular Component: mitochondrion (GO:0005739);	Cellular Component: chloroplast (GO:0009507);	Biological Process: response to cadmium ion (GO:0046686);	Biological Process: oxidation-reduction process (GO:0055114);
c10575.graph_c0	7	Molecular Function: RNA binding (GO:0003723);	Molecular Function: RNA-directed DNA polymerase activity (GO:0003964);	Molecular Function: aspartic-type endopeptidase activity (GO:0004190);	Cellular Component: nucleus (GO:0005634);	Biological Process: RNA-dependent DNA replication (GO:0006278);	Biological Process: proteolysis (GO:0006508);	Biological Process: DNA integration (GO:0015074);
c10576.graph_c0	3	Molecular Function: protein serine/threonine kinase activity (GO:0004674);	Molecular Function: ATP binding (GO:0005524);	Biological Process: protein phosphorylation (GO:0006468);
c10604.graph_c0	3	Molecular Function: oxidoreductase activity (GO:0016491);	Molecular Function: flavin adenine dinucleotide binding (GO:0050660);	Biological Process: oxidation-reduction process (GO:0055114);
c10631.graph_c0	4	Molecular Function: protein serine/threonine kinase activity (GO:0004674);	Molecular Function: transmembrane receptor protein tyrosine kinase activity (GO:0004714);	Molecular Function: ATP binding (GO:0005524);	Biological Process: protein phosphorylation (GO:0006468);
c10657.graph_c0	5	Molecular Function: acetyl-CoA carboxylase activity (GO:0003989);	Molecular Function: biotin carboxylase activity (GO:0004075);	Molecular Function: ATP binding (GO:0005524);	Biological Process: fatty acid biosynthetic process (GO:0006633);	Molecular Function: metal ion binding (GO:0046872);
c10663.graph_c0	1	Molecular Function: zinc ion binding (GO:0008270);
c10665.graph_c0	1	Molecular Function: metal ion binding (GO:0046872);
c10669.graph_c0	2	Cellular Component: spindle microtubule (GO:0005876);	Molecular Function: microtubule minus-end binding (GO:0051011);
c10670.graph_c0	4	Molecular Function: zinc ion binding (GO:0008270);	Biological Process: intracellular signal transduction (GO:0035556);	Molecular Function: protein-disulfide reductase activity (GO:0047134);	Biological Process: oxidation-reduction process (GO:0055114);
c10708.graph_c0	3	Cellular Component: chloroplast (GO:0009507);	Cellular Component: photosystem II (GO:0009523);	Biological Process: photosynthesis (GO:0015979);
c10710.graph_c0	4	Molecular Function: protein serine/threonine kinase activity (GO:0004674);	Molecular Function: ATP binding (GO:0005524);	Biological Process: protein phosphorylation (GO:0006468);	Biological Process: recognition of pollen (GO:0048544);
c10721.graph_c0	5	Molecular Function: sequence-specific DNA binding transcription factor activity (GO:0003700);	Biological Process: regulation of transcription, DNA-templated (GO:0006355);	Biological Process: defense response (GO:0006952);	Molecular Function: sequence-specific DNA binding (GO:0043565);	Biological Process: response to other organism (GO:0051707);
c10727.graph_c0	8	Molecular Function: nucleic acid binding (GO:0003676);	Biological Process: defense response (GO:0006952);	Biological Process: signal transduction (GO:0007165);	Molecular Function: zinc ion binding (GO:0008270);	Biological Process: DNA integration (GO:0015074);	Biological Process: ammonium transport (GO:0015696);	Cellular Component: membrane (GO:0016020);	Molecular Function: ADP binding (GO:0043531);
c10729.graph_c0	12	Molecular Function: DNA binding (GO:0003677);	Molecular Function: sequence-specific DNA binding transcription factor activity (GO:0003700);	Molecular Function: RNA binding (GO:0003723);	Molecular Function: RNA-directed DNA polymerase activity (GO:0003964);	Molecular Function: endonuclease activity (GO:0004519);	Biological Process: RNA-dependent DNA replication (GO:0006278);	Biological Process: DNA repair (GO:0006281);	Biological Process: regulation of transcription, DNA-templated (GO:0006355);	Molecular Function: zinc ion binding (GO:0008270);	Biological Process: DNA integration (GO:0015074);	Cellular Component: integral component of membrane (GO:0016021);	Cellular Component: CCAAT-binding factor complex (GO:0016602);
c10740.graph_c0	1	Molecular Function: hydrolase activity (GO:0016787);
c10741.graph_c0	6	Molecular Function: microtubule motor activity (GO:0003777);	Molecular Function: ATP binding (GO:0005524);	Cellular Component: kinesin complex (GO:0005871);	Cellular Component: microtubule (GO:0005874);	Biological Process: microtubule-based movement (GO:0007018);	Molecular Function: microtubule binding (GO:0008017);
c10744.graph_c0	2	Biological Process: single-organism cellular process (GO:0044763);	Biological Process: nucleic acid metabolic process (GO:0090304);
c10745.graph_c0	8	Molecular Function: DNA binding (GO:0003677);	Molecular Function: RNA binding (GO:0003723);	Molecular Function: RNA-directed DNA polymerase activity (GO:0003964);	Molecular Function: aspartic-type endopeptidase activity (GO:0004190);	Cellular Component: nucleus (GO:0005634);	Biological Process: RNA-dependent DNA replication (GO:0006278);	Biological Process: proteolysis (GO:0006508);	Biological Process: DNA integration (GO:0015074);
c10745.graph_c1	8	Molecular Function: DNA binding (GO:0003677);	Molecular Function: RNA binding (GO:0003723);	Molecular Function: RNA-directed DNA polymerase activity (GO:0003964);	Molecular Function: aspartic-type endopeptidase activity (GO:0004190);	Cellular Component: nucleus (GO:0005634);	Biological Process: RNA-dependent DNA replication (GO:0006278);	Biological Process: proteolysis (GO:0006508);	Biological Process: DNA integration (GO:0015074);
c10750.graph_c0	5	Cellular Component: vacuole (GO:0005773);	Biological Process: proteolysis (GO:0006508);	Biological Process: aging (GO:0007568);	Molecular Function: cysteine-type peptidase activity (GO:0008234);	Biological Process: response to ethylene (GO:0009723);
c10763.graph_c0	6	Molecular Function: protein serine/threonine kinase activity (GO:0004674);	Molecular Function: ATP binding (GO:0005524);	Biological Process: protein phosphorylation (GO:0006468);	Cellular Component: integral component of membrane (GO:0016021);	Molecular Function: 2-alkenal reductase [NAD(P)] activity (GO:0032440);	Biological Process: oxidation-reduction process (GO:0055114);
c10768.graph_c0	3	Molecular Function: hydrolase activity, hydrolyzing O-glycosyl compounds (GO:0004553);	Biological Process: metabolic process (GO:0008152);	Molecular Function: galactinol-raffinose galactosyltransferase activity (GO:0047268);
c10804.graph_c0	1	Molecular Function: zinc ion binding (GO:0008270);
c1081.graph_c0	4	Molecular Function: DNA binding (GO:0003677);	Molecular Function: sequence-specific DNA binding transcription factor activity (GO:0003700);	Cellular Component: nucleus (GO:0005634);	Biological Process: regulation of transcription, DNA-templated (GO:0006355);
c10848.graph_c0	4	Molecular Function: nucleic acid binding (GO:0003676);	Biological Process: cellular process (GO:0009987);	Biological Process: macromolecule metabolic process (GO:0043170);	Biological Process: primary metabolic process (GO:0044238);
c10855.graph_c0	4	Molecular Function: beta-galactosidase activity (GO:0004565);	Biological Process: carbohydrate metabolic process (GO:0005975);	Molecular Function: carbohydrate binding (GO:0030246);	Molecular Function: cation binding (GO:0043169);
c10867.graph_c0	6	Molecular Function: monosaccharide transmembrane transporter activity (GO:0015145);	Biological Process: monosaccharide transport (GO:0015749);	Cellular Component: integral component of membrane (GO:0016021);	Molecular Function: 2-alkenal reductase [NAD(P)] activity (GO:0032440);	Biological Process: transmembrane transport (GO:0055085);	Biological Process: oxidation-reduction process (GO:0055114);
c10885.graph_c0	3	Molecular Function: galactoside 2-alpha-L-fucosyltransferase activity (GO:0008107);	Cellular Component: membrane (GO:0016020);	Biological Process: cell wall biogenesis (GO:0042546);
c10901.graph_c0	3	Biological Process: carbohydrate metabolic process (GO:0005975);	Molecular Function: oxidoreductase activity, acting on the CH-OH group of donors, quinone or similar compound as acceptor (GO:0016901);	Molecular Function: quinone binding (GO:0048038);
c1092.graph_c0	5	Biological Process: activation of MAPKK activity (GO:0000186);	Molecular Function: MAP kinase kinase kinase activity (GO:0004709);	Molecular Function: calcium ion binding (GO:0005509);	Molecular Function: ATP binding (GO:0005524);	Molecular Function: polysaccharide binding (GO:0030247);
c10935.graph_c0	3	Molecular Function: UDP-N-acetylmuramate dehydrogenase activity (GO:0008762);	Molecular Function: flavin adenine dinucleotide binding (GO:0050660);	Biological Process: oxidation-reduction process (GO:0055114);
c10956.graph_c0	9	Molecular Function: DNA binding (GO:0003677);	Cellular Component: nucleus (GO:0005634);	Biological Process: multicellular organismal development (GO:0007275);	Biological Process: response to cytokinin (GO:0009735);	Biological Process: response to abscisic acid (GO:0009737);	Biological Process: response to brassinosteroid (GO:0009741);	Biological Process: xylem development (GO:0010089);	Biological Process: positive regulation of transcription, DNA-templated (GO:0045893);	Biological Process: cell wall organization or biogenesis (GO:0071554);
c1096.graph_c0	7	Molecular Function: RNA binding (GO:0003723);	Molecular Function: RNA-directed DNA polymerase activity (GO:0003964);	Molecular Function: aspartic-type endopeptidase activity (GO:0004190);	Cellular Component: nucleus (GO:0005634);	Biological Process: RNA-dependent DNA replication (GO:0006278);	Biological Process: proteolysis (GO:0006508);	Biological Process: DNA integration (GO:0015074);
c10962.graph_c0	31	Molecular Function: glyceraldehyde-3-phosphate dehydrogenase (NAD+) (phosphorylating) activity (GO:0004365);	Biological Process: glycolysis (GO:0006096);	Biological Process: pentose-phosphate shunt (GO:0006098);	Biological Process: rRNA processing (GO:0006364);	Biological Process: unsaturated fatty acid biosynthetic process (GO:0006636);	Cellular Component: chloroplast thylakoid membrane (GO:0009535);	Cellular Component: chloroplast stroma (GO:0009570);	Biological Process: response to blue light (GO:0009637);	Biological Process: response to high light intensity (GO:0009644);	Biological Process: response to glucose (GO:0009749);	Biological Process: photosynthetic electron transport in photosystem I (GO:0009773);	Biological Process: chloroplast relocation (GO:0009902);	Cellular Component: chloroplast envelope (GO:0009941);	Biological Process: response to red light (GO:0010114);	Biological Process: regulation of proton transport (GO:0010155);	Biological Process: photosystem II assembly (GO:0010207);	Biological Process: response to far red light (GO:0010218);	Biological Process: PSII associated light-harvesting complex II catabolic process (GO:0010304);	Cellular Component: stromule (GO:0010319);	Biological Process: chlorophyll biosynthetic process (GO:0015995);	Biological Process: regulation of lipid metabolic process (GO:0019216);	Biological Process: reductive pentose-phosphate cycle (GO:0019253);	Biological Process: isopentenyl diphosphate biosynthetic process, methylerythritol 4-phosphate pathway (GO:0019288);	Biological Process: cysteine biosynthetic process (GO:0019344);	Biological Process: oxylipin biosynthetic process (GO:0031408);	Biological Process: defense response to bacterium (GO:0042742);	Biological Process: hydrogen peroxide catabolic process (GO:0042744);	Molecular Function: glyceraldehyde-3-phosphate dehydrogenase (NADP+) (phosphorylating) activity (GO:0047100);	Cellular Component: apoplast (GO:0048046);	Molecular Function: NADP binding (GO:0050661);	Molecular Function: NAD binding (GO:0051287);
c10966.graph_c0	2	Biological Process: biosynthetic process (GO:0009058);	Molecular Function: transferase activity, transferring glycosyl groups (GO:0016757);
c10979.graph_c0	2	Molecular Function: nucleic acid binding (GO:0003676);	Biological Process: DNA metabolic process (GO:0006259);
c1098.graph_c0	3	Cellular Component: extracellular region (GO:0005576);	Biological Process: plant-type cell wall organization (GO:0009664);	Cellular Component: membrane (GO:0016020);
c10991.graph_c0	6	Molecular Function: RNA binding (GO:0003723);	Molecular Function: RNA-directed DNA polymerase activity (GO:0003964);	Molecular Function: aspartic-type endopeptidase activity (GO:0004190);	Biological Process: RNA-dependent DNA replication (GO:0006278);	Biological Process: proteolysis (GO:0006508);	Biological Process: DNA integration (GO:0015074);
c10993.graph_c0	2	Biological Process: metabolic process (GO:0008152);	Molecular Function: kinase activity (GO:0016301);
c10998.graph_c0	1	Molecular Function: protein dimerization activity (GO:0046983);
c11052.graph_c0	1	Molecular Function: pectate lyase activity (GO:0030570);
c11068.graph_c0	4	Molecular Function: DNA binding (GO:0003677);	Molecular Function: sequence-specific DNA binding transcription factor activity (GO:0003700);	Cellular Component: nucleus (GO:0005634);	Biological Process: regulation of transcription, DNA-templated (GO:0006355);
c11070.graph_c0	2	Molecular Function: DNA binding (GO:0003677);	Molecular Function: protein heterodimerization activity (GO:0046982);
c11072.graph_c0	3	Molecular Function: protein serine/threonine kinase activity (GO:0004674);	Molecular Function: ATP binding (GO:0005524);	Biological Process: protein phosphorylation (GO:0006468);
c11083.graph_c0	3	Biological Process: defense response (GO:0006952);	Biological Process: signal transduction (GO:0007165);	Molecular Function: ADP binding (GO:0043531);
c11087.graph_c0	8	Molecular Function: peptide receptor activity (GO:0001653);	Molecular Function: protein serine/threonine kinase activity (GO:0004674);	Molecular Function: ATP binding (GO:0005524);	Biological Process: protein phosphorylation (GO:0006468);	Biological Process: response to wounding (GO:0009611);	Cellular Component: integral component of membrane (GO:0016021);	Molecular Function: 2-alkenal reductase [NAD(P)] activity (GO:0032440);	Biological Process: oxidation-reduction process (GO:0055114);
c11088.graph_c0	7	Biological Process: activation of MAPKK activity (GO:0000186);	Molecular Function: MAP kinase kinase kinase activity (GO:0004709);	Molecular Function: phosphoprotein phosphatase activity (GO:0004721);	Molecular Function: ATP binding (GO:0005524);	Cellular Component: integral component of membrane (GO:0016021);	Molecular Function: 2-alkenal reductase [NAD(P)] activity (GO:0032440);	Biological Process: oxidation-reduction process (GO:0055114);
c111.graph_c0	5	Cellular Component: nucleus (GO:0005634);	Cellular Component: cytosol (GO:0005829);	Biological Process: starch catabolic process (GO:0005983);	Biological Process: response to water deprivation (GO:0009414);	Molecular Function: beta-amylase activity (GO:0016161);
c11100.graph_c0	7	Molecular Function: nucleic acid binding (GO:0003676);	Molecular Function: protein serine/threonine kinase activity (GO:0004674);	Molecular Function: ATP binding (GO:0005524);	Biological Process: protein phosphorylation (GO:0006468);	Molecular Function: zinc ion binding (GO:0008270);	Biological Process: DNA integration (GO:0015074);	Biological Process: recognition of pollen (GO:0048544);
c1111.graph_c0	3	Cellular Component: intracellular (GO:0005622);	Biological Process: primary metabolic process (GO:0044238);	Biological Process: cellular macromolecule metabolic process (GO:0044260);
c11113.graph_c0	2	Molecular Function: nucleotide binding (GO:0000166);	Molecular Function: nucleoside-triphosphatase activity (GO:0017111);
c11120.graph_c0	6	Molecular Function: calmodulin binding (GO:0005516);	Cellular Component: plasma membrane (GO:0005886);	Biological Process: defense response (GO:0006952);	Biological Process: cell death (GO:0008219);	Biological Process: response to biotic stimulus (GO:0009607);	Cellular Component: integral component of membrane (GO:0016021);
c11140.graph_c0	2	Biological Process: regulation of transcription, DNA-templated (GO:0006355);	Biological Process: maintenance of shoot apical meristem identity (GO:0010492);
c1115.graph_c0	4	Molecular Function: protein serine/threonine kinase activity (GO:0004674);	Molecular Function: non-membrane spanning protein tyrosine kinase activity (GO:0004715);	Molecular Function: ATP binding (GO:0005524);	Biological Process: protein phosphorylation (GO:0006468);
c11175.graph_c0	2	Biological Process: proteolysis (GO:0006508);	Molecular Function: cysteine-type peptidase activity (GO:0008234);
c11176.graph_c0	1	Biological Process: regulation of transcription, DNA-templated (GO:0006355);
c11191.graph_c0	6	Cellular Component: nucleus (GO:0005634);	Biological Process: adaxial/abaxial axis specification (GO:0009943);	Biological Process: regulation of meristem growth (GO:0010075);	Biological Process: leaf vascular tissue pattern formation (GO:0010305);	Biological Process: leaf shaping (GO:0010358);	Biological Process: negative regulation of sequence-specific DNA binding transcription factor activity (GO:0043433);
c11193.graph_c0	4	Molecular Function: nucleic acid binding (GO:0003676);	Molecular Function: hydrolase activity, hydrolyzing O-glycosyl compounds (GO:0004553);	Molecular Function: zinc ion binding (GO:0008270);	Biological Process: DNA integration (GO:0015074);
c11194.graph_c0	4	Molecular Function: ATP binding (GO:0005524);	Molecular Function: kinase activity (GO:0016301);	Biological Process: phosphorylation (GO:0016310);	Molecular Function: phosphotransferase activity, alcohol group as acceptor (GO:0016773);
c11197.graph_c0	6	Biological Process: activation of MAPKK activity (GO:0000186);	Molecular Function: MAP kinase kinase kinase activity (GO:0004709);	Molecular Function: ATP binding (GO:0005524);	Biological Process: pollen tube growth (GO:0009860);	Cellular Component: apical plasma membrane (GO:0016324);	Cellular Component: pollen tube tip (GO:0090404);
c11202.graph_c0	2	Biological Process: metabolic process (GO:0008152);	Molecular Function: hydrolase activity (GO:0016787);
c11215.graph_c0	3	Molecular Function: oxidoreductase activity, acting on single donors with incorporation of molecular oxygen, incorporation of two atoms of oxygen (GO:0016702);	Molecular Function: gibberellin 3-beta-dioxygenase activity (GO:0016707);	Biological Process: oxidation-reduction process (GO:0055114);
c11223.graph_c0	3	Molecular Function: asparagine synthase (glutamine-hydrolyzing) activity (GO:0004066);	Molecular Function: ATP binding (GO:0005524);	Biological Process: L-asparagine biosynthetic process (GO:0070981);
c11235.graph_c0	6	Cellular Component: plasma membrane (GO:0005886);	Biological Process: cell-cell junction assembly (GO:0007043);	Cellular Component: integral component of membrane (GO:0016021);	Biological Process: cell wall modification (GO:0042545);	Molecular Function: protein homodimerization activity (GO:0042803);	Cellular Component: Casparian strip (GO:0048226);
c11247.graph_c0	1	Molecular Function: binding (GO:0005488);
c11248.graph_c0	1	Molecular Function: zinc ion binding (GO:0008270);
c11254.graph_c0	7	Molecular Function: enzyme inhibitor activity (GO:0004857);	Cellular Component: cell wall (GO:0005618);	Molecular Function: pectinesterase activity (GO:0030599);	Biological Process: cell wall modification (GO:0042545);	Biological Process: negative regulation of catalytic activity (GO:0043086);	Molecular Function: aspartyl esterase activity (GO:0045330);	Biological Process: pectin catabolic process (GO:0045490);
c11257.graph_c0	1	Cellular Component: ribonucleoprotein complex (GO:0030529);
c11267.graph_c0	2	Molecular Function: calcium ion binding (GO:0005509);	Molecular Function: protein binding (GO:0005515);
c11287.graph_c0	3	Molecular Function: protein serine/threonine kinase activity (GO:0004674);	Molecular Function: ATP binding (GO:0005524);	Biological Process: protein phosphorylation (GO:0006468);
c11330.graph_c0	3	Biological Process: response to stress (GO:0006950);	Biological Process: response to chemical (GO:0042221);	Cellular Component: cell part (GO:0044464);
c11332.graph_c0	1	Molecular Function: metal ion binding (GO:0046872);
c11359.graph_c0	6	Molecular Function: ATP binding (GO:0005524);	Biological Process: protein folding (GO:0006457);	Biological Process: response to heat (GO:0009408);	Molecular Function: heat shock protein binding (GO:0031072);	Molecular Function: metal ion binding (GO:0046872);	Molecular Function: unfolded protein binding (GO:0051082);
c11363.graph_c0	2	Molecular Function: hydrolase activity, hydrolyzing O-glycosyl compounds (GO:0004553);	Biological Process: carbohydrate metabolic process (GO:0005975);
c11366.graph_c0	3	Molecular Function: nucleic acid binding (GO:0003676);	Molecular Function: catalytic activity (GO:0003824);	Biological Process: DNA metabolic process (GO:0006259);
c11384.graph_c0	4	Molecular Function: RNA binding (GO:0003723);	Molecular Function: structural constituent of ribosome (GO:0003735);	Biological Process: translation (GO:0006412);	Cellular Component: small ribosomal subunit (GO:0015935);
c11388.graph_c0	5	Molecular Function: DNA binding (GO:0003677);	Molecular Function: chromatin binding (GO:0003682);	Molecular Function: sequence-specific DNA binding transcription factor activity (GO:0003700);	Biological Process: regulation of transcription, DNA-templated (GO:0006355);	Biological Process: flavonol biosynthetic process (GO:0051555);
c11396.graph_c0	5	Molecular Function: calcium:sodium antiporter activity (GO:0005432);	Biological Process: organ senescence (GO:0010260);	Cellular Component: integral component of membrane (GO:0016021);	Biological Process: sodium ion transmembrane transport (GO:0035725);	Biological Process: para-aminobenzoic acid metabolic process (GO:0046482);
c11416.graph_c0	16	Molecular Function: peroxidase activity (GO:0004601);	Cellular Component: vacuole (GO:0005773);	Cellular Component: plasma membrane (GO:0005886);	Biological Process: response to oxidative stress (GO:0006979);	Biological Process: response to light stimulus (GO:0009416);	Cellular Component: plant-type cell wall (GO:0009505);	Biological Process: response to salt stress (GO:0009651);	Biological Process: unidimensional cell growth (GO:0009826);	Biological Process: response to zinc ion (GO:0010043);	Molecular Function: heme binding (GO:0020037);	Biological Process: defense response to bacterium (GO:0042742);	Biological Process: negative regulation of growth (GO:0045926);	Molecular Function: metal ion binding (GO:0046872);	Cellular Component: apoplast (GO:0048046);	Biological Process: defense response to fungus (GO:0050832);	Biological Process: oxidation-reduction process (GO:0055114);
c1143.graph_c0	1	Biological Process: response to stimulus (GO:0050896);
c11440.graph_c0	2	Molecular Function: nucleic acid binding (GO:0003676);	Molecular Function: zinc ion binding (GO:0008270);
c11443.graph_c0	3	Molecular Function: nucleic acid binding (GO:0003676);	Molecular Function: zinc ion binding (GO:0008270);	Biological Process: DNA integration (GO:0015074);
c11450.graph_c0	1	Molecular Function: protein kinase activity (GO:0004672);
c11467.graph_c0	2	Molecular Function: oxidoreductase activity (GO:0016491);	Molecular Function: protein dimerization activity (GO:0046983);
c11470.graph_c0	16	Molecular Function: pyruvate dehydrogenase (acetyl-transferring) activity (GO:0004739);	Cellular Component: nucleolus (GO:0005730);	Cellular Component: mitochondrion (GO:0005739);	Cellular Component: vacuolar membrane (GO:0005774);	Cellular Component: Golgi apparatus (GO:0005794);	Cellular Component: cytosol (GO:0005829);	Biological Process: acetyl-CoA biosynthetic process from pyruvate (GO:0006086);	Biological Process: glycolysis (GO:0006096);	Biological Process: aerobic respiration (GO:0009060);	Biological Process: response to sucrose (GO:0009744);	Biological Process: response to glucose (GO:0009749);	Biological Process: response to fructose (GO:0009750);	Biological Process: calcium-mediated signaling (GO:0019722);	Biological Process: defense response to bacterium (GO:0042742);	Biological Process: response to cadmium ion (GO:0046686);	Cellular Component: apoplast (GO:0048046);
c11479.graph_c0	1	Biological Process: defense response (GO:0006952);
c11507.graph_c0	1	Molecular Function: binding (GO:0005488);
c1151.graph_c0	1	Molecular Function: binding (GO:0005488);
c1152.graph_c0	1	Biological Process: regulation of transcription, DNA-templated (GO:0006355);
c11521.graph_c0	11	Molecular Function: nucleic acid binding (GO:0003676);	Molecular Function: alanine-tRNA ligase activity (GO:0004813);	Molecular Function: ionotropic glutamate receptor activity (GO:0004970);	Molecular Function: extracellular-glutamate-gated ion channel activity (GO:0005234);	Molecular Function: ATP binding (GO:0005524);	Biological Process: alanyl-tRNA aminoacylation (GO:0006419);	Biological Process: ion transport (GO:0006811);	Molecular Function: zinc ion binding (GO:0008270);	Biological Process: DNA integration (GO:0015074);	Cellular Component: integral component of membrane (GO:0016021);	Biological Process: ionotropic glutamate receptor signaling pathway (GO:0035235);
c11529.graph_c0	11	Molecular Function: nucleic acid binding (GO:0003676);	Molecular Function: alanine-tRNA ligase activity (GO:0004813);	Molecular Function: ionotropic glutamate receptor activity (GO:0004970);	Molecular Function: extracellular-glutamate-gated ion channel activity (GO:0005234);	Molecular Function: ATP binding (GO:0005524);	Biological Process: alanyl-tRNA aminoacylation (GO:0006419);	Biological Process: ion transport (GO:0006811);	Molecular Function: zinc ion binding (GO:0008270);	Biological Process: DNA integration (GO:0015074);	Cellular Component: integral component of membrane (GO:0016021);	Biological Process: ionotropic glutamate receptor signaling pathway (GO:0035235);
c11540.graph_c0	6	Cellular Component: mitochondrial proton-transporting ATP synthase complex, catalytic core F(1) (GO:0000275);	Molecular Function: ATP binding (GO:0005524);	Biological Process: ATP catabolic process (GO:0006200);	Biological Process: ATP synthesis coupled proton transport (GO:0015986);	Biological Process: ATP hydrolysis coupled proton transport (GO:0015991);	Molecular Function: proton-transporting ATP synthase activity, rotational mechanism (GO:0046933);
c11543.graph_c0	4	Molecular Function: kinase activity (GO:0016301);	Biological Process: phosphorylation (GO:0016310);	Molecular Function: 2-alkenal reductase [NAD(P)] activity (GO:0032440);	Biological Process: oxidation-reduction process (GO:0055114);
c11544.graph_c0	1	Molecular Function: transferase activity, transferring hexosyl groups (GO:0016758);
c11589.graph_c0	2	Molecular Function: nucleic acid binding (GO:0003676);	Biological Process: DNA integration (GO:0015074);
c11608.graph_c0	6	Molecular Function: inorganic phosphate transmembrane transporter activity (GO:0005315);	Cellular Component: plasma membrane (GO:0005886);	Biological Process: phosphate ion transport (GO:0006817);	Cellular Component: integral component of membrane (GO:0016021);	Biological Process: cellular response to phosphate starvation (GO:0016036);	Biological Process: transmembrane transport (GO:0055085);
c11614.graph_c0	3	Cellular Component: ubiquitin ligase complex (GO:0000151);	Molecular Function: ubiquitin-protein ligase activity (GO:0004842);	Biological Process: protein ubiquitination (GO:0016567);
c11621.graph_c0	2	Biological Process: metabolic process (GO:0008152);	Molecular Function: transferase activity, transferring hexosyl groups (GO:0016758);
c11627.graph_c0	7	Biological Process: MAPK cascade (GO:0000165);	Molecular Function: MAP kinase activity (GO:0004707);	Molecular Function: ATP binding (GO:0005524);	Biological Process: protein phosphorylation (GO:0006468);	Biological Process: plant-type cell wall organization (GO:0009664);	Biological Process: plant-type cell wall biogenesis (GO:0009832);	Biological Process: regulation of meristem growth (GO:0010075);
c1163.graph_c0	4	Molecular Function: DNA binding (GO:0003677);	Molecular Function: sequence-specific DNA binding transcription factor activity (GO:0003700);	Cellular Component: nucleus (GO:0005634);	Biological Process: regulation of transcription, DNA-templated (GO:0006355);
c11651.graph_c0	3	Cellular Component: vacuole (GO:0005773);	Biological Process: proteolysis (GO:0006508);	Molecular Function: cysteine-type peptidase activity (GO:0008234);
c11652.graph_c0	3	Molecular Function: triglyceride lipase activity (GO:0004806);	Biological Process: lipid catabolic process (GO:0016042);	Molecular Function: retinyl-palmitate esterase activity (GO:0050253);
c11656.graph_c0	6	Biological Process: signal transduction (GO:0007165);	Biological Process: regulation of cellular metabolic process (GO:0031323);	Biological Process: regulation of defense response (GO:0031347);	Biological Process: innate immune response (GO:0045087);	Biological Process: response to other organism (GO:0051707);	Biological Process: organic substance metabolic process (GO:0071704);
c11687.graph_c0	7	Molecular Function: protein serine/threonine kinase activity (GO:0004674);	Molecular Function: ATP binding (GO:0005524);	Cellular Component: plasma membrane (GO:0005886);	Biological Process: protein phosphorylation (GO:0006468);	Cellular Component: integral component of membrane (GO:0016021);	Molecular Function: 2-alkenal reductase [NAD(P)] activity (GO:0032440);	Biological Process: oxidation-reduction process (GO:0055114);
c11732.graph_c0	3	Molecular Function: UDP-N-acetylmuramate dehydrogenase activity (GO:0008762);	Molecular Function: flavin adenine dinucleotide binding (GO:0050660);	Biological Process: oxidation-reduction process (GO:0055114);
c11732.graph_c1	3	Molecular Function: UDP-N-acetylmuramate dehydrogenase activity (GO:0008762);	Molecular Function: flavin adenine dinucleotide binding (GO:0050660);	Biological Process: oxidation-reduction process (GO:0055114);
c11750.graph_c0	8	Molecular Function: GTPase activity (GO:0003924);	Molecular Function: structural constituent of cytoskeleton (GO:0005200);	Molecular Function: GTP binding (GO:0005525);	Cellular Component: cytoplasm (GO:0005737);	Cellular Component: microtubule (GO:0005874);	Biological Process: GTP catabolic process (GO:0006184);	Biological Process: microtubule-based process (GO:0007017);	Biological Process: protein polymerization (GO:0051258);
c11778.graph_c0	6	Biological Process: activation of MAPKK activity (GO:0000186);	Molecular Function: MAP kinase kinase kinase activity (GO:0004709);	Molecular Function: copper ion binding (GO:0005507);	Molecular Function: ATP binding (GO:0005524);	Molecular Function: electron carrier activity (GO:0009055);	Molecular Function: carbohydrate binding (GO:0030246);
c11789.graph_c0	4	Cellular Component: ubiquitin ligase complex (GO:0000151);	Molecular Function: ubiquitin-protein ligase activity (GO:0004842);	Molecular Function: zinc ion binding (GO:0008270);	Biological Process: protein ubiquitination (GO:0016567);
c11790.graph_c0	4	Molecular Function: DNA binding (GO:0003677);	Cellular Component: nucleus (GO:0005634);	Biological Process: regulation of transcription, DNA-templated (GO:0006355);	Molecular Function: protein dimerization activity (GO:0046983);
c11798.graph_c0	1	Molecular Function: transferase activity, transferring glycosyl groups (GO:0016757);
c11805.graph_c0	4	Molecular Function: DNA binding (GO:0003677);	Molecular Function: helicase activity (GO:0004386);	Molecular Function: ATP binding (GO:0005524);	Biological Process: single-organism cellular process (GO:0044763);
c11826.graph_c0	4	Molecular Function: secondary active sulfate transmembrane transporter activity (GO:0008271);	Biological Process: sulfate transport (GO:0008272);	Cellular Component: integral component of membrane (GO:0016021);	Biological Process: transmembrane transport (GO:0055085);
c11839.graph_c0	2	Molecular Function: oxidoreductase activity (GO:0016491);	Biological Process: single-organism metabolic process (GO:0044710);
c11851.graph_c0	2	Biological Process: nucleobase-containing compound metabolic process (GO:0006139);	Molecular Function: deoxynucleoside kinase activity (GO:0019136);
c11852.graph_c0	5	Cellular Component: Golgi apparatus (GO:0005794);	Biological Process: pollen germination (GO:0009846);	Cellular Component: integral component of membrane (GO:0016021);	Molecular Function: cellulose synthase (UDP-forming) activity (GO:0016760);	Biological Process: cellulose biosynthetic process (GO:0030244);
c11869.graph_c0	2	Molecular Function: DNA binding (GO:0003677);	Molecular Function: chromatin binding (GO:0003682);
c11876.graph_c0	1	Molecular Function: di-trans,poly-cis-decaprenylcistransferase activity (GO:0008834);
c11878.graph_c0	4	Cellular Component: mitochondrial inner membrane (GO:0005743);	Molecular Function: NADH dehydrogenase (ubiquinone) activity (GO:0008137);	Cellular Component: integral component of membrane (GO:0016021);	Biological Process: ATP synthesis coupled electron transport (GO:0042773);
c11879.graph_c0	4	Biological Process: drug transmembrane transport (GO:0006855);	Molecular Function: drug transmembrane transporter activity (GO:0015238);	Molecular Function: antiporter activity (GO:0015297);	Cellular Component: membrane (GO:0016020);
c11883.graph_c0	2	Molecular Function: DNA binding (GO:0003677);	Biological Process: regulation of transcription, DNA-templated (GO:0006355);
c11902.graph_c0	5	Molecular Function: RNA binding (GO:0003723);	Molecular Function: RNA-directed DNA polymerase activity (GO:0003964);	Biological Process: RNA-dependent DNA replication (GO:0006278);	Molecular Function: zinc ion binding (GO:0008270);	Biological Process: DNA integration (GO:0015074);
c11932.graph_c0	6	Molecular Function: protein serine/threonine kinase activity (GO:0004674);	Molecular Function: ATP binding (GO:0005524);	Biological Process: protein phosphorylation (GO:0006468);	Cellular Component: integral component of membrane (GO:0016021);	Molecular Function: 2-alkenal reductase [NAD(P)] activity (GO:0032440);	Biological Process: oxidation-reduction process (GO:0055114);
c11950.graph_c0	2	Cellular Component: nucleus (GO:0005634);	Biological Process: regulation of transcription, DNA-templated (GO:0006355);
c11958.graph_c0	4	Molecular Function: RNA binding (GO:0003723);	Molecular Function: structural constituent of ribosome (GO:0003735);	Biological Process: translation (GO:0006412);	Cellular Component: small ribosomal subunit (GO:0015935);
c11978.graph_c0	5	Biological Process: glucose metabolic process (GO:0006006);	Molecular Function: oxidoreductase activity, acting on the aldehyde or oxo group of donors, NAD or NADP as acceptor (GO:0016620);	Molecular Function: NADP binding (GO:0050661);	Molecular Function: NAD binding (GO:0051287);	Biological Process: oxidation-reduction process (GO:0055114);
c11996.graph_c0	2	Molecular Function: nucleotide binding (GO:0000166);	Biological Process: cellular process (GO:0009987);
c11997.graph_c0	3	Molecular Function: binding (GO:0005488);	Biological Process: transport (GO:0006810);	Biological Process: cellular process (GO:0009987);
c11999.graph_c0	2	Molecular Function: DNA binding (GO:0003677);	Biological Process: regulation of transcription, DNA-templated (GO:0006355);
c12.graph_c0	6	Molecular Function: nucleotide binding (GO:0000166);	Molecular Function: nucleoside-triphosphatase activity (GO:0017111);	Biological Process: primary metabolic process (GO:0044238);	Biological Process: cellular catabolic process (GO:0044248);	Biological Process: small molecule metabolic process (GO:0044281);	Biological Process: organic substance catabolic process (GO:1901575);
c12.graph_c1	6	Molecular Function: ATP binding (GO:0005524);	Biological Process: ATP catabolic process (GO:0006200);	Molecular Function: methyltransferase activity (GO:0008168);	Molecular Function: ATPase activity (GO:0016887);	Biological Process: methylation (GO:0032259);	Molecular Function: metal ion binding (GO:0046872);
c12007.graph_c0	12	Cellular Component: mitochondrion (GO:0005739);	Biological Process: DNA-templated transcription, elongation (GO:0006354);	Cellular Component: cytochrome b6f complex (GO:0009512);	Cellular Component: photosystem I (GO:0009522);	Cellular Component: chloroplast thylakoid membrane (GO:0009535);	Biological Process: photosynthetic electron transport chain (GO:0009767);	Biological Process: photosystem II assembly (GO:0010207);	Cellular Component: integral component of membrane (GO:0016021);	Cellular Component: cytoplasmic membrane-bounded vesicle (GO:0016023);	Biological Process: cytochrome complex assembly (GO:0017004);	Molecular Function: electron transporter, transferring electrons within cytochrome b6/f complex of photosystem II activity (GO:0045158);	Biological Process: response to stimulus (GO:0050896);
c12011.graph_c0	2	Molecular Function: methylglutaconyl-CoA hydratase activity (GO:0004490);	Biological Process: metabolic process (GO:0008152);
c12014.graph_c0	8	Molecular Function: peptide receptor activity (GO:0001653);	Molecular Function: protein serine/threonine kinase activity (GO:0004674);	Molecular Function: ATP binding (GO:0005524);	Cellular Component: plasma membrane (GO:0005886);	Biological Process: protein phosphorylation (GO:0006468);	Cellular Component: chloroplast (GO:0009507);	Biological Process: response to wounding (GO:0009611);	Cellular Component: integral component of membrane (GO:0016021);
c12019.graph_c0	3	Molecular Function: non-membrane spanning protein tyrosine kinase activity (GO:0004715);	Molecular Function: ATP binding (GO:0005524);	Biological Process: protein phosphorylation (GO:0006468);
c12022.graph_c0	9	Molecular Function: ubiquitin thiolesterase activity (GO:0004221);	Molecular Function: ubiquitin-specific protease activity (GO:0004843);	Cellular Component: cytosol (GO:0005829);	Biological Process: ubiquitin-dependent protein catabolic process (GO:0006511);	Molecular Function: omega peptidase activity (GO:0008242);	Molecular Function: zinc ion binding (GO:0008270);	Biological Process: embryo development ending in seed dormancy (GO:0009793);	Biological Process: protein deubiquitination (GO:0016579);	Biological Process: root hair elongation (GO:0048767);
c12023.graph_c0	3	Biological Process: lipid metabolic process (GO:0006629);	Molecular Function: zinc ion binding (GO:0008270);	Molecular Function: hydrolase activity, acting on ester bonds (GO:0016788);
c12030.graph_c0	15	Biological Process: response to wounding (GO:0009611);	Biological Process: response to nematode (GO:0009624);	Biological Process: response to abscisic acid (GO:0009737);	Biological Process: response to salicylic acid (GO:0009751);	Biological Process: response to jasmonic acid (GO:0009753);	Cellular Component: membrane (GO:0016020);	Biological Process: hyperosmotic salinity response (GO:0042538);	Biological Process: defense response to bacterium (GO:0042742);	Molecular Function: dipeptide transporter activity (GO:0042936);	Molecular Function: tripeptide transporter activity (GO:0042937);	Biological Process: dipeptide transport (GO:0042938);	Biological Process: tripeptide transport (GO:0042939);	Biological Process: response to leucine (GO:0043201);	Biological Process: response to histidine (GO:0080052);	Biological Process: response to phenylalanine (GO:0080053);
c12037.graph_c0	3	Molecular Function: structural constituent of ribosome (GO:0003735);	Cellular Component: ribosome (GO:0005840);	Biological Process: translation (GO:0006412);
c12043.graph_c0	3	Molecular Function: 1-acylglycerol-3-phosphate O-acyltransferase activity (GO:0003841);	Cellular Component: endoplasmic reticulum (GO:0005783);	Biological Process: phosphatidylglycerol biosynthetic process (GO:0006655);
c12048.graph_c0	6	Molecular Function: nucleic acid binding (GO:0003676);	Cellular Component: nucleus (GO:0005634);	Biological Process: DNA repair (GO:0006281);	Molecular Function: phosphoric diester hydrolase activity (GO:0008081);	Molecular Function: zinc ion binding (GO:0008270);	Molecular Function: hydrolase activity, acting on acid anhydrides, in phosphorus-containing anhydrides (GO:0016818);
c12058.graph_c0	6	Molecular Function: DNA binding (GO:0003677);	Molecular Function: sequence-specific DNA binding transcription factor activity (GO:0003700);	Cellular Component: nucleus (GO:0005634);	Biological Process: regulation of transcription, DNA-templated (GO:0006355);	Biological Process: organ morphogenesis (GO:0009887);	Biological Process: vegetative to reproductive phase transition of meristem (GO:0010228);
c12061.graph_c0	8	Molecular Function: phosphorelay response regulator activity (GO:0000156);	Biological Process: phosphorelay signal transduction system (GO:0000160);	Molecular Function: DNA binding (GO:0003677);	Molecular Function: chromatin binding (GO:0003682);	Biological Process: regulation of transcription, DNA-templated (GO:0006355);	Molecular Function: kinase activity (GO:0016301);	Biological Process: phosphorylation (GO:0016310);	Biological Process: intracellular signal transduction (GO:0035556);
c12063.graph_c0	2	Cellular Component: intracellular (GO:0005622);	Biological Process: RNA processing (GO:0006396);
c12065.graph_c0	5	Molecular Function: GTP binding (GO:0005525);	Cellular Component: endoplasmic reticulum (GO:0005783);	Cellular Component: Golgi apparatus (GO:0005794);	Biological Process: intracellular protein transport (GO:0006886);	Biological Process: vesicle-mediated transport (GO:0016192);
c12075.graph_c0	5	Biological Process: amino acid transmembrane transport (GO:0003333);	Cellular Component: plasma membrane (GO:0005886);	Biological Process: response to nematode (GO:0009624);	Molecular Function: amino acid transmembrane transporter activity (GO:0015171);	Cellular Component: integral component of membrane (GO:0016021);
c12076.graph_c0	2	Molecular Function: nucleic acid binding (GO:0003676);	Molecular Function: metal ion binding (GO:0046872);
c12081.graph_c0	10	Molecular Function: nucleotide binding (GO:0000166);	Molecular Function: nucleic acid binding (GO:0003676);	Molecular Function: RNA-directed RNA polymerase activity (GO:0003968);	Cellular Component: nucleus (GO:0005634);	Biological Process: virus induced gene silencing (GO:0009616);	Biological Process: production of ta-siRNAs involved in RNA interference (GO:0010267);	Biological Process: maintenance of shoot apical meristem identity (GO:0010492);	Biological Process: leaf development (GO:0048366);	Biological Process: carpel development (GO:0048440);	Biological Process: recognition of pollen (GO:0048544);
c12093.graph_c0	11	Molecular Function: protein serine/threonine phosphatase activity (GO:0004722);	Molecular Function: protein binding (GO:0005515);	Cellular Component: nucleus (GO:0005634);	Cellular Component: cytosol (GO:0005829);	Biological Process: protein dephosphorylation (GO:0006470);	Biological Process: response to cold (GO:0009409);	Biological Process: response to water deprivation (GO:0009414);	Biological Process: negative regulation of abscisic acid-activated signaling pathway (GO:0009788);	Biological Process: regulation of stomatal movement (GO:0010119);	Biological Process: hyperosmotic salinity response (GO:0042538);	Molecular Function: metal ion binding (GO:0046872);
c12097.graph_c0	14	Molecular Function: magnesium ion binding (GO:0000287);	Biological Process: DNA-templated transcription, elongation (GO:0006354);	Molecular Function: electron carrier activity (GO:0009055);	Cellular Component: chloroplast thylakoid membrane (GO:0009535);	Cellular Component: photosystem I reaction center (GO:0009538);	Cellular Component: chloroplast envelope (GO:0009941);	Cellular Component: plastoglobule (GO:0010287);	Cellular Component: integral component of membrane (GO:0016021);	Molecular Function: chlorophyll binding (GO:0016168);	Molecular Function: oxidoreductase activity (GO:0016491);	Biological Process: protein-chromophore linkage (GO:0018298);	Biological Process: photosynthesis, light reaction (GO:0019684);	Biological Process: electron transport chain (GO:0022900);	Molecular Function: 4 iron, 4 sulfur cluster binding (GO:0051539);
c12099.graph_c0	2	Biological Process: metal ion transport (GO:0030001);	Molecular Function: metal ion binding (GO:0046872);
c12105.graph_c0	1	Molecular Function: catalytic activity (GO:0003824);
c12110.graph_c0	8	Cellular Component: plasma membrane (GO:0005886);	Biological Process: rRNA processing (GO:0006364);	Biological Process: chloroplast relocation (GO:0009902);	Biological Process: thylakoid membrane organization (GO:0010027);	Biological Process: photosystem II assembly (GO:0010207);	Biological Process: regulation of protein dephosphorylation (GO:0035304);	Biological Process: transcription from plastid promoter (GO:0042793);	Biological Process: positive regulation of transcription, DNA-templated (GO:0045893);
c12111.graph_c0	2	Biological Process: defense response (GO:0006952);	Biological Process: response to biotic stimulus (GO:0009607);
c12113.graph_c0	5	Molecular Function: iron ion binding (GO:0005506);	Molecular Function: electron carrier activity (GO:0009055);	Molecular Function: heme binding (GO:0020037);	Molecular Function: isoflavone 2'-hydroxylase activity (GO:0033773);	Biological Process: oxidation-reduction process (GO:0055114);
c12117.graph_c0	5	Cellular Component: plasma membrane (GO:0005886);	Biological Process: drug transmembrane transport (GO:0006855);	Molecular Function: drug transmembrane transporter activity (GO:0015238);	Molecular Function: antiporter activity (GO:0015297);	Biological Process: response to karrikin (GO:0080167);
c12142.graph_c0	9	Molecular Function: magnesium ion binding (GO:0000287);	Molecular Function: phospholipid-translocating ATPase activity (GO:0004012);	Molecular Function: ATP binding (GO:0005524);	Cellular Component: plasma membrane (GO:0005886);	Biological Process: cation transport (GO:0006812);	Cellular Component: chloroplast envelope (GO:0009941);	Biological Process: phospholipid transport (GO:0015914);	Cellular Component: integral component of membrane (GO:0016021);	Molecular Function: cation-transporting ATPase activity (GO:0019829);
c12143.graph_c0	3	Molecular Function: calmodulin-dependent protein kinase activity (GO:0004683);	Molecular Function: ATP binding (GO:0005524);	Biological Process: protein phosphorylation (GO:0006468);
c12144.graph_c0	2	Molecular Function: catalytic activity (GO:0003824);	Biological Process: metabolic process (GO:0008152);
c12160.graph_c0	4	Biological Process: glycolipid biosynthetic process (GO:0009247);	Cellular Component: chloroplast envelope (GO:0009941);	Biological Process: cellular response to phosphate starvation (GO:0016036);	Molecular Function: UDP-sulfoquinovose:DAG sulfoquinovosyltransferase activity (GO:0046510);
c12163.graph_c0	3	Molecular Function: nucleic acid binding (GO:0003676);	Cellular Component: nucleus (GO:0005634);	Molecular Function: metal ion binding (GO:0046872);
c12171.graph_c0	3	Molecular Function: structural constituent of ribosome (GO:0003735);	Cellular Component: ribosome (GO:0005840);	Biological Process: translation (GO:0006412);
c12179.graph_c0	6	Molecular Function: protein tyrosine kinase activity (GO:0004713);	Molecular Function: ATP binding (GO:0005524);	Cellular Component: cytoplasm (GO:0005737);	Biological Process: protein phosphorylation (GO:0006468);	Biological Process: plant-type cell wall modification (GO:0009827);	Biological Process: pollen tube growth (GO:0009860);
c12180.graph_c0	12	Molecular Function: L-glutamate transmembrane transporter activity (GO:0005313);	Biological Process: sodium ion transport (GO:0006814);	Cellular Component: plastid inner membrane (GO:0009528);	Cellular Component: chloroplast thylakoid (GO:0009534);	Biological Process: response to nematode (GO:0009624);	Cellular Component: chloroplast envelope (GO:0009941);	Molecular Function: oxaloacetate transmembrane transporter activity (GO:0015131);	Molecular Function: oxoglutarate:malate antiporter activity (GO:0015367);	Biological Process: oxaloacetate transport (GO:0015729);	Biological Process: L-glutamate transport (GO:0015813);	Biological Process: ammonia assimilation cycle (GO:0019676);	Biological Process: malate transmembrane transport (GO:0071423);
c12182.graph_c0	5	Cellular Component: nucleus (GO:0005634);	Cellular Component: cytosol (GO:0005829);	Biological Process: regulation of protein ubiquitination (GO:0031396);	Molecular Function: identical protein binding (GO:0042802);	Biological Process: cellular response to salt stress (GO:0071472);
c1219.graph_c0	6	Cellular Component: mitochondrion (GO:0005739);	Biological Process: respiratory chain complex IV assembly (GO:0008535);	Molecular Function: heme transporter activity (GO:0015232);	Biological Process: heme transport (GO:0015886);	Cellular Component: membrane (GO:0016020);	Biological Process: cytochrome complex assembly (GO:0017004);
c12190.graph_c0	1	Cellular Component: nucleus (GO:0005634);
c122.graph_c0	4	Molecular Function: RNA binding (GO:0003723);	Molecular Function: RNA-directed DNA polymerase activity (GO:0003964);	Biological Process: RNA-dependent DNA replication (GO:0006278);	Biological Process: DNA integration (GO:0015074);
c12201.graph_c0	6	Molecular Function: aminoacylase activity (GO:0004046);	Cellular Component: vacuole (GO:0005773);	Biological Process: proteolysis (GO:0006508);	Biological Process: cellular amino acid metabolic process (GO:0006520);	Molecular Function: metallopeptidase activity (GO:0008237);	Biological Process: response to zinc ion (GO:0010043);
c12206.graph_c0	17	Molecular Function: ATP citrate synthase activity (GO:0003878);	Molecular Function: succinate-CoA ligase (ADP-forming) activity (GO:0004775);	Molecular Function: ATP binding (GO:0005524);	Cellular Component: cytosol (GO:0005829);	Biological Process: fatty acid biosynthetic process (GO:0006633);	Biological Process: aging (GO:0007568);	Cellular Component: citrate lyase complex (GO:0009346);	Biological Process: positive regulation of flower development (GO:0009911);	Biological Process: wax biosynthetic process (GO:0010025);	Biological Process: chlorophyll biosynthetic process (GO:0015995);	Biological Process: carotenoid biosynthetic process (GO:0016117);	Molecular Function: lyase activity (GO:0016829);	Biological Process: starch biosynthetic process (GO:0019252);	Biological Process: anthocyanin accumulation in tissues in response to UV light (GO:0043481);	Biological Process: positive regulation of cell size (GO:0045793);	Biological Process: regulation of embryonic development (GO:0045995);	Biological Process: leaf development (GO:0048366);
c12207.graph_c0	6	Cellular Component: mitochondrial proton-transporting ATP synthase complex (GO:0005753);	Biological Process: ATP biosynthetic process (GO:0006754);	Biological Process: photorespiration (GO:0009853);	Biological Process: proton transport (GO:0015992);	Cellular Component: proton-transporting ATP synthase complex, catalytic core F(1) (GO:0045261);	Molecular Function: proton-transporting ATP synthase activity, rotational mechanism (GO:0046933);
c12217.graph_c0	11	Molecular Function: DNA binding (GO:0003677);	Biological Process: pentose-phosphate shunt (GO:0006098);	Biological Process: rRNA processing (GO:0006364);	Cellular Component: plastid chromosome (GO:0009508);	Biological Process: response to abscisic acid (GO:0009737);	Biological Process: photosynthetic electron transport in photosystem I (GO:0009773);	Cellular Component: chloroplast envelope (GO:0009941);	Biological Process: thylakoid membrane organization (GO:0010027);	Biological Process: photosystem II assembly (GO:0010207);	Cellular Component: chloroplast photosystem I (GO:0030093);	Biological Process: regulation of protein dephosphorylation (GO:0035304);
c12220.graph_c0	9	Molecular Function: DNA binding (GO:0003677);	Molecular Function: chromatin binding (GO:0003682);	Molecular Function: helicase activity (GO:0004386);	Molecular Function: ATP binding (GO:0005524);	Cellular Component: cell wall (GO:0005618);	Biological Process: negative regulation of flower development (GO:0009910);	Biological Process: defense response to bacterium (GO:0042742);	Biological Process: response to cadmium ion (GO:0046686);	Biological Process: petal formation (GO:0048451);
c12221.graph_c0	3	Molecular Function: helicase activity (GO:0004386);	Molecular Function: ATP binding (GO:0005524);	Cellular Component: nucleus (GO:0005634);
c12222.graph_c0	4	Molecular Function: protein serine/threonine kinase activity (GO:0004674);	Molecular Function: non-membrane spanning protein tyrosine kinase activity (GO:0004715);	Molecular Function: ATP binding (GO:0005524);	Biological Process: protein phosphorylation (GO:0006468);
c12231.graph_c0	3	Molecular Function: nucleotide binding (GO:0000166);	Molecular Function: protein kinase activity (GO:0004672);	Biological Process: phosphorylation (GO:0016310);
c12242.graph_c0	4	Molecular Function: ATP binding (GO:0005524);	Biological Process: ATP catabolic process (GO:0006200);	Molecular Function: organic phosphonate transmembrane-transporting ATPase activity (GO:0015416);	Cellular Component: membrane (GO:0016020);
c12245.graph_c0	4	Molecular Function: serine-type endopeptidase activity (GO:0004252);	Biological Process: proteolysis (GO:0006508);	Cellular Component: chloroplast (GO:0009507);	Molecular Function: serine-type exopeptidase activity (GO:0070008);
c12247.graph_c0	2	Molecular Function: methyltransferase activity (GO:0008168);	Biological Process: methylation (GO:0032259);
c12249.graph_c0	6	Biological Process: activation of MAPKK activity (GO:0000186);	Molecular Function: aspartic-type endopeptidase activity (GO:0004190);	Molecular Function: MAP kinase kinase kinase activity (GO:0004709);	Molecular Function: ATP binding (GO:0005524);	Cellular Component: plasma membrane (GO:0005886);	Biological Process: proteolysis (GO:0006508);
c12257.graph_c0	2	Molecular Function: DNA binding (GO:0003677);	Molecular Function: chromatin binding (GO:0003682);
c12272.graph_c0	11	Molecular Function: peptide receptor activity (GO:0001653);	Molecular Function: protein serine/threonine kinase activity (GO:0004674);	Molecular Function: phosphoprotein phosphatase activity (GO:0004721);	Molecular Function: ATP binding (GO:0005524);	Cellular Component: plasma membrane (GO:0005886);	Biological Process: protein phosphorylation (GO:0006468);	Cellular Component: chloroplast (GO:0009507);	Biological Process: response to wounding (GO:0009611);	Cellular Component: integral component of membrane (GO:0016021);	Molecular Function: 2-alkenal reductase [NAD(P)] activity (GO:0032440);	Biological Process: oxidation-reduction process (GO:0055114);
c12274.graph_c0	1	Cellular Component: ribonucleoprotein complex (GO:0030529);
c12278.graph_c0	15	Molecular Function: plastid sigma factor activity (GO:0001053);	Molecular Function: DNA binding (GO:0003677);	Molecular Function: sequence-specific DNA binding transcription factor activity (GO:0003700);	Molecular Function: DNA-directed RNA polymerase activity (GO:0003899);	Biological Process: pentose-phosphate shunt (GO:0006098);	Biological Process: DNA-templated transcription, initiation (GO:0006352);	Biological Process: regulation of transcription, DNA-templated (GO:0006355);	Biological Process: rRNA processing (GO:0006364);	Biological Process: tRNA metabolic process (GO:0006399);	Biological Process: response to blue light (GO:0009637);	Biological Process: chloroplast relocation (GO:0009902);	Biological Process: thylakoid membrane organization (GO:0010027);	Biological Process: response to far red light (GO:0010218);	Biological Process: carotenoid biosynthetic process (GO:0016117);	Biological Process: isopentenyl diphosphate biosynthetic process, methylerythritol 4-phosphate pathway (GO:0019288);
c1228.graph_c0	3	Molecular Function: ATP binding (GO:0005524);	Cellular Component: chloroplast stroma (GO:0009570);	Molecular Function: nucleoside-triphosphatase activity (GO:0017111);
c12282.graph_c0	2	Molecular Function: ATP binding (GO:0005524);	Biological Process: response to stress (GO:0006950);
c12284.graph_c0	2	Cellular Component: nucleus (GO:0005634);	Biological Process: response to red or far red light (GO:0009639);
c12287.graph_c0	4	Molecular Function: protein serine/threonine kinase activity (GO:0004674);	Molecular Function: ATP binding (GO:0005524);	Biological Process: protein phosphorylation (GO:0006468);	Cellular Component: integral component of membrane (GO:0016021);
c12290.graph_c0	2	Molecular Function: carboxy-lyase activity (GO:0016831);	Biological Process: carboxylic acid metabolic process (GO:0019752);
c12297.graph_c0	8	Molecular Function: sequence-specific DNA binding transcription factor activity (GO:0003700);	Cellular Component: nucleus (GO:0005634);	Cellular Component: chromosome (GO:0005694);	Biological Process: chromatin silencing (GO:0006342);	Molecular Function: zinc ion binding (GO:0008270);	Molecular Function: histone-lysine N-methyltransferase activity (GO:0018024);	Molecular Function: sequence-specific DNA binding (GO:0043565);	Biological Process: regulation of histone H3-K9 dimethylation (GO:1900109);
c12300.graph_c0	3	Molecular Function: sequence-specific DNA binding transcription factor activity (GO:0003700);	Biological Process: regulation of transcription, DNA-templated (GO:0006355);	Molecular Function: sequence-specific DNA binding (GO:0043565);
c12307.graph_c0	1	Biological Process: macromolecule metabolic process (GO:0043170);
c12315.graph_c0	2	Molecular Function: diacylglycerol O-acyltransferase activity (GO:0004144);	Biological Process: glycerolipid biosynthetic process (GO:0045017);
c12320.graph_c0	8	Molecular Function: sequence-specific DNA binding transcription factor activity (GO:0003700);	Cellular Component: cytoplasm (GO:0005737);	Biological Process: regulation of transcription, DNA-templated (GO:0006355);	Biological Process: response to xenobiotic stimulus (GO:0009410);	Biological Process: endoplasmic reticulum unfolded protein response (GO:0030968);	Biological Process: hyperosmotic salinity response (GO:0042538);	Molecular Function: sequence-specific DNA binding (GO:0043565);	Molecular Function: protein dimerization activity (GO:0046983);
c12325.graph_c0	7	Molecular Function: sugar:hydrogen symporter activity (GO:0005351);	Molecular Function: myo-inositol:hydrogen symporter activity (GO:0005366);	Cellular Component: plasma membrane (GO:0005886);	Cellular Component: integral component of membrane (GO:0016021);	Molecular Function: 2-alkenal reductase [NAD(P)] activity (GO:0032440);	Biological Process: carbohydrate transmembrane transport (GO:0034219);	Biological Process: oxidation-reduction process (GO:0055114);
c12328.graph_c0	2	Biological Process: intracellular signal transduction (GO:0035556);	Molecular Function: metal ion binding (GO:0046872);
c12330.graph_c0	1	Biological Process: response to oxidative stress (GO:0006979);
c12335.graph_c0	2	Molecular Function: zinc ion binding (GO:0008270);	Molecular Function: ligase activity (GO:0016874);
c12343.graph_c0	2	Molecular Function: DNA binding (GO:0003677);	Molecular Function: chromatin binding (GO:0003682);
c12350.graph_c0	3	Molecular Function: nucleotide binding (GO:0000166);	Molecular Function: protein kinase activity (GO:0004672);	Biological Process: phosphorylation (GO:0016310);
c12354.graph_c0	4	Cellular Component: vacuolar membrane (GO:0005774);	Cellular Component: plasma membrane (GO:0005886);	Molecular Function: amino acid transmembrane transporter activity (GO:0015171);	Cellular Component: integral component of membrane (GO:0016021);
c12358.graph_c0	5	Biological Process: response to light stimulus (GO:0009416);	Cellular Component: chloroplast (GO:0009507);	Biological Process: response to salt stress (GO:0009651);	Biological Process: response to auxin (GO:0009733);	Biological Process: response to abscisic acid (GO:0009737);
c12362.graph_c0	1	Molecular Function: lyase activity (GO:0016829);
c12367.graph_c0	2	Molecular Function: ubiquitin-protein ligase activity (GO:0004842);	Biological Process: protein ubiquitination (GO:0016567);
c12373.graph_c0	2	Biological Process: response to stress (GO:0006950);	Biological Process: response to water (GO:0009415);
c12388.graph_c0	2	Biological Process: biosynthetic process (GO:0009058);	Molecular Function: transferase activity, transferring glycosyl groups (GO:0016757);
c12389.graph_c0	5	Molecular Function: sequence-specific DNA binding transcription factor activity (GO:0003700);	Biological Process: regulation of transcription, DNA-templated (GO:0006355);	Biological Process: systemic acquired resistance, salicylic acid mediated signaling pathway (GO:0009862);	Biological Process: defense response to bacterium (GO:0042742);	Molecular Function: sequence-specific DNA binding (GO:0043565);
c12392.graph_c0	2	Biological Process: metabolic process (GO:0008152);	Molecular Function: transferase activity, transferring acyl groups other than amino-acyl groups (GO:0016747);
c12393.graph_c0	14	Cellular Component: cytoplasm (GO:0005737);	Biological Process: gravitropism (GO:0009630);	Biological Process: flower development (GO:0009908);	Cellular Component: basal plasma membrane (GO:0009925);	Biological Process: auxin polar transport (GO:0009926);	Biological Process: xylem and phloem pattern formation (GO:0010051);	Biological Process: inflorescence development (GO:0010229);	Biological Process: leaf formation (GO:0010338);	Biological Process: leaf shaping (GO:0010358);	Cellular Component: integral component of membrane (GO:0016021);	Cellular Component: apical part of cell (GO:0045177);	Biological Process: root development (GO:0048364);	Biological Process: cotyledon morphogenesis (GO:0048826);	Biological Process: transmembrane transport (GO:0055085);
c12395.graph_c0	6	Molecular Function: calmodulin-dependent protein kinase activity (GO:0004683);	Molecular Function: ATP binding (GO:0005524);	Cellular Component: plasma membrane (GO:0005886);	Biological Process: protein phosphorylation (GO:0006468);	Biological Process: signal transduction (GO:0007165);	Biological Process: cytokinin biosynthetic process (GO:0009691);
c12398.graph_c0	5	Biological Process: detection of gravity (GO:0009590);	Biological Process: amyloplast organization (GO:0009660);	Cellular Component: plant-type vacuole membrane (GO:0009705);	Biological Process: negative gravitropism (GO:0009959);	Molecular Function: metal ion binding (GO:0046872);
c1240.graph_c0	1	Biological Process: response to stress (GO:0006950);
c12404.graph_c0	1	Biological Process: transcription, DNA-templated (GO:0006351);
c12405.graph_c0	6	Molecular Function: nucleotide binding (GO:0000166);	Biological Process: ion transport (GO:0006811);	Cellular Component: membrane (GO:0016020);	Molecular Function: substrate-specific transporter activity (GO:0022892);	Molecular Function: ATPase activity, coupled to movement of substances (GO:0043492);	Molecular Function: metal ion binding (GO:0046872);
c12408.graph_c0	1	Cellular Component: integral component of membrane (GO:0016021);
c12413.graph_c0	7	Cellular Component: cytosol (GO:0005829);	Cellular Component: plasma membrane (GO:0005886);	Biological Process: cellular amino acid metabolic process (GO:0006520);	Biological Process: ethanolamine metabolic process (GO:0006580);	Biological Process: embryo development ending in seed dormancy (GO:0009793);	Molecular Function: carboxy-lyase activity (GO:0016831);	Molecular Function: pyridoxal phosphate binding (GO:0030170);
c12435.graph_c0	2	Molecular Function: nucleotide binding (GO:0000166);	Molecular Function: nucleic acid binding (GO:0003676);
c12448.graph_c0	1	Biological Process: spliceosomal complex assembly (GO:0000245);
c12453.graph_c0	4	Molecular Function: alpha,alpha-trehalose-phosphate synthase (UDP-forming) activity (GO:0003825);	Molecular Function: trehalose-phosphatase activity (GO:0004805);	Biological Process: trehalose biosynthetic process (GO:0005992);	Molecular Function: glucosylglycerol-phosphate synthase activity (GO:0033828);
c12461.graph_c0	3	Molecular Function: nucleic acid binding (GO:0003676);	Molecular Function: ATP binding (GO:0005524);	Molecular Function: ATP-dependent helicase activity (GO:0008026);
c12466.graph_c0	1	Molecular Function: serine-type peptidase activity (GO:0008236);
c1247.graph_c0	7	Molecular Function: enzyme inhibitor activity (GO:0004857);	Cellular Component: cell wall (GO:0005618);	Molecular Function: pectinesterase activity (GO:0030599);	Biological Process: cell wall modification (GO:0042545);	Biological Process: negative regulation of catalytic activity (GO:0043086);	Molecular Function: aspartyl esterase activity (GO:0045330);	Biological Process: pectin catabolic process (GO:0045490);
c12481.graph_c0	4	Molecular Function: phospholipid binding (GO:0005543);	Cellular Component: cell cortex (GO:0005938);	Biological Process: cortical protein anchoring (GO:0032065);	Molecular Function: metal ion binding (GO:0046872);
c12483.graph_c0	4	Molecular Function: DNA binding (GO:0003677);	Molecular Function: sequence-specific DNA binding transcription factor activity (GO:0003700);	Cellular Component: nucleus (GO:0005634);	Biological Process: regulation of transcription, DNA-templated (GO:0006355);
c12486.graph_c0	20	Molecular Function: nucleotide binding (GO:0000166);	Molecular Function: double-stranded DNA binding (GO:0003690);	Molecular Function: single-stranded DNA binding (GO:0003697);	Cellular Component: cell wall (GO:0005618);	Cellular Component: nucleolus (GO:0005730);	Cellular Component: peroxisome (GO:0005777);	Cellular Component: plasma membrane (GO:0005886);	Biological Process: mRNA export from nucleus (GO:0006406);	Biological Process: circadian rhythm (GO:0007623);	Biological Process: response to cold (GO:0009409);	Cellular Component: chloroplast (GO:0009507);	Biological Process: response to salt stress (GO:0009651);	Biological Process: response to abscisic acid (GO:0009737);	Biological Process: response to zinc ion (GO:0010043);	Biological Process: regulation of stomatal movement (GO:0010119);	Biological Process: vegetative to reproductive phase transition of meristem (GO:0010228);	Biological Process: RNA secondary structure unwinding (GO:0010501);	Biological Process: DNA duplex unwinding (GO:0032508);	Biological Process: innate immune response (GO:0045087);	Biological Process: response to cadmium ion (GO:0046686);
c12496.graph_c0	1	Molecular Function: protein dimerization activity (GO:0046983);
c12497.graph_c0	2	Biological Process: transport (GO:0006810);	Cellular Component: integral component of membrane (GO:0016021);
c12503.graph_c0	3	Biological Process: defense response (GO:0006952);	Biological Process: signal transduction (GO:0007165);	Molecular Function: ADP binding (GO:0043531);
c12504.graph_c0	4	Cellular Component: extracellular region (GO:0005576);	Cellular Component: cell wall (GO:0005618);	Biological Process: plant-type cell wall organization (GO:0009664);	Cellular Component: membrane (GO:0016020);
c12507.graph_c0	2	Biological Process: xylem development (GO:0010089);	Biological Process: cell wall macromolecule metabolic process (GO:0044036);
c12524.graph_c0	1	Biological Process: protein metabolic process (GO:0019538);
c12525.graph_c0	5	Molecular Function: catalase activity (GO:0004096);	Molecular Function: heme binding (GO:0020037);	Biological Process: hydrogen peroxide catabolic process (GO:0042744);	Molecular Function: metal ion binding (GO:0046872);	Biological Process: oxidation-reduction process (GO:0055114);
c12529.graph_c0	6	Cellular Component: membrane (GO:0016020);	Biological Process: metal ion transport (GO:0030001);	Molecular Function: 2-alkenal reductase [NAD(P)] activity (GO:0032440);	Molecular Function: metal ion transmembrane transporter activity (GO:0046873);	Biological Process: transmembrane transport (GO:0055085);	Biological Process: oxidation-reduction process (GO:0055114);
c12533.graph_c0	14	Biological Process: defense response to insect (GO:0002213);	Molecular Function: monooxygenase activity (GO:0004497);	Molecular Function: iron ion binding (GO:0005506);	Cellular Component: endoplasmic reticulum (GO:0005783);	Cellular Component: plasma membrane (GO:0005886);	Molecular Function: electron carrier activity (GO:0009055);	Biological Process: indole glucosinolate biosynthetic process (GO:0009759);	Molecular Function: oxidoreductase activity, acting on paired donors, with incorporation or reduction of molecular oxygen (GO:0016705);	Molecular Function: heme binding (GO:0020037);	Biological Process: defense response to bacterium (GO:0042742);	Biological Process: defense response to fungus (GO:0050832);	Biological Process: defense response by callose deposition in cell wall (GO:0052544);	Biological Process: oxidation-reduction process (GO:0055114);	Biological Process: response to karrikin (GO:0080167);
c12533.graph_c1	6	Biological Process: defense response (GO:0006952);	Molecular Function: oxidoreductase activity (GO:0016491);	Biological Process: indole glucosinolate metabolic process (GO:0042343);	Cellular Component: cell part (GO:0044464);	Molecular Function: metal ion binding (GO:0046872);	Biological Process: response to other organism (GO:0051707);
c12534.graph_c0	5	Molecular Function: ATP binding (GO:0005524);	Cellular Component: cytosol (GO:0005829);	Biological Process: cellular protein modification process (GO:0006464);	Molecular Function: small protein activating enzyme activity (GO:0008641);	Biological Process: embryo development ending in seed dormancy (GO:0009793);
c12536.graph_c0	1	Cellular Component: cytosol (GO:0005829);
c12567.graph_c0	2	Molecular Function: phosphoprotein phosphatase activity (GO:0004721);	Biological Process: metabolic process (GO:0008152);
c12568.graph_c0	4	Molecular Function: translation initiation factor activity (GO:0003743);	Cellular Component: cytoplasm (GO:0005737);	Biological Process: translational initiation (GO:0006413);	Biological Process: intracellular distribution of mitochondria (GO:0048312);
c12578.graph_c0	4	Molecular Function: secondary active sulfate transmembrane transporter activity (GO:0008271);	Biological Process: sulfate transport (GO:0008272);	Cellular Component: integral component of membrane (GO:0016021);	Biological Process: transmembrane transport (GO:0055085);
c12581.graph_c0	5	Molecular Function: protein kinase activity (GO:0004672);	Molecular Function: ATP binding (GO:0005524);	Biological Process: protein phosphorylation (GO:0006468);	Cellular Component: integral component of membrane (GO:0016021);	Biological Process: root hair cell differentiation (GO:0048765);
c12586.graph_c0	3	Biological Process: protein peptidyl-prolyl isomerization (GO:0000413);	Molecular Function: peptidyl-prolyl cis-trans isomerase activity (GO:0003755);	Biological Process: protein folding (GO:0006457);
c12587.graph_c0	4	Molecular Function: secondary active sulfate transmembrane transporter activity (GO:0008271);	Biological Process: sulfate transport (GO:0008272);	Cellular Component: integral component of membrane (GO:0016021);	Biological Process: transmembrane transport (GO:0055085);
c12589.graph_c0	7	Molecular Function: magnesium ion binding (GO:0000287);	Molecular Function: phospholipid-translocating ATPase activity (GO:0004012);	Molecular Function: ATP binding (GO:0005524);	Biological Process: cation transport (GO:0006812);	Biological Process: phospholipid transport (GO:0015914);	Cellular Component: integral component of membrane (GO:0016021);	Molecular Function: cation-transporting ATPase activity (GO:0019829);
c12592.graph_c0	12	Molecular Function: DNA binding (GO:0003677);	Molecular Function: sequence-specific DNA binding transcription factor activity (GO:0003700);	Cellular Component: nucleus (GO:0005634);	Biological Process: regulation of transcription, DNA-templated (GO:0006355);	Biological Process: ion transport (GO:0006811);	Biological Process: vegetative to reproductive phase transition of meristem (GO:0010228);	Molecular Function: oxidoreductase activity (GO:0016491);	Biological Process: single-organism cellular process (GO:0044763);	Molecular Function: protein dimerization activity (GO:0046983);	Biological Process: root development (GO:0048364);	Biological Process: post-embryonic organ development (GO:0048569);	Biological Process: response to stimulus (GO:0050896);
c126.graph_c0	3	Molecular Function: binding (GO:0005488);	Cellular Component: membrane (GO:0016020);	Biological Process: single-organism transport (GO:0044765);
c12611.graph_c0	3	Molecular Function: calmodulin binding (GO:0005516);	Biological Process: meristem structural organization (GO:0009933);	Biological Process: leaf development (GO:0048366);
c1262.graph_c0	1	Molecular Function: calmodulin binding (GO:0005516);
c12622.graph_c0	4	Biological Process: glycolipid biosynthetic process (GO:0009247);	Cellular Component: chloroplast envelope (GO:0009941);	Biological Process: cellular response to phosphate starvation (GO:0016036);	Molecular Function: UDP-sulfoquinovose:DAG sulfoquinovosyltransferase activity (GO:0046510);
c12623.graph_c0	8	Molecular Function: microtubule motor activity (GO:0003777);	Molecular Function: ATP binding (GO:0005524);	Cellular Component: cytoplasm (GO:0005737);	Cellular Component: kinesin complex (GO:0005871);	Cellular Component: microtubule (GO:0005874);	Biological Process: microtubule-based movement (GO:0007018);	Molecular Function: microtubule binding (GO:0008017);	Biological Process: cellulose microfibril organization (GO:0010215);
c12625.graph_c0	15	Cellular Component: protein storage vacuole (GO:0000326);	Cellular Component: endoplasmic reticulum (GO:0005783);	Cellular Component: plasma membrane (GO:0005886);	Biological Process: water transport (GO:0006833);	Cellular Component: plant-type vacuole membrane (GO:0009705);	Cellular Component: chloroplast envelope (GO:0009941);	Molecular Function: urea transmembrane transporter activity (GO:0015204);	Molecular Function: water channel activity (GO:0015250);	Cellular Component: integral component of membrane (GO:0016021);	Biological Process: water homeostasis (GO:0030104);	Biological Process: defense response to bacterium (GO:0042742);	Cellular Component: central vacuole (GO:0042807);	Cellular Component: columella (GO:0043674);	Biological Process: urea transmembrane transport (GO:0071918);	Biological Process: hydrogen peroxide transmembrane transport (GO:0080170);
c12628.graph_c0	3	Biological Process: metabolic process (GO:0008152);	Molecular Function: pyridoxal phosphate binding (GO:0030170);	Molecular Function: alliin lyase activity (GO:0047654);
c1263.graph_c0	2	Molecular Function: chitinase activity (GO:0004568);	Biological Process: carbohydrate metabolic process (GO:0005975);
c12630.graph_c0	4	Cellular Component: nucleus (GO:0005634);	Biological Process: regulation of transcription, DNA-templated (GO:0006355);	Molecular Function: sequence-specific DNA binding (GO:0043565);	Molecular Function: protein heterodimerization activity (GO:0046982);
c12638.graph_c0	3	Molecular Function: DNA binding (GO:0003677);	Cellular Component: nucleus (GO:0005634);	Biological Process: regulation of transcription, DNA-templated (GO:0006355);
c12640.graph_c0	4	Cellular Component: nucleus (GO:0005634);	Cellular Component: cytoplasm (GO:0005737);	Biological Process: double fertilization forming a zygote and endosperm (GO:0009567);	Molecular Function: transferase activity, transferring acyl groups other than amino-acyl groups (GO:0016747);
c12648.graph_c0	1	Molecular Function: phosphoric ester hydrolase activity (GO:0042578);
c12649.graph_c0	3	Molecular Function: alpha,alpha-trehalose-phosphate synthase (UDP-forming) activity (GO:0003825);	Molecular Function: trehalose-phosphatase activity (GO:0004805);	Biological Process: trehalose biosynthetic process (GO:0005992);
c12651.graph_c0	6	Cellular Component: exocyst (GO:0000145);	Cellular Component: plasma membrane (GO:0005886);	Biological Process: exocytosis (GO:0006887);	Biological Process: actin filament organization (GO:0007015);	Cellular Component: plasmodesma (GO:0009506);	Biological Process: vesicle docking (GO:0048278);
c12653.graph_c0	11	Biological Process: response to molecule of bacterial origin (GO:0002237);	Molecular Function: protein serine/threonine kinase activity (GO:0004674);	Molecular Function: ATP binding (GO:0005524);	Biological Process: protein phosphorylation (GO:0006468);	Biological Process: transmembrane receptor protein tyrosine kinase signaling pathway (GO:0007169);	Biological Process: stomatal complex morphogenesis (GO:0010103);	Cellular Component: integral component of membrane (GO:0016021);	Molecular Function: 2-alkenal reductase [NAD(P)] activity (GO:0032440);	Biological Process: stamen development (GO:0048443);	Molecular Function: tau-protein kinase activity (GO:0050321);	Biological Process: oxidation-reduction process (GO:0055114);
c12664.graph_c0	12	Biological Process: RNA methylation (GO:0001510);	Cellular Component: nucleolus (GO:0005730);	Cellular Component: cytosol (GO:0005829);	Cellular Component: plasma membrane (GO:0005886);	Biological Process: purine nucleotide biosynthetic process (GO:0006164);	Biological Process: proteolysis (GO:0006508);	Biological Process: protein import into nucleus (GO:0006606);	Molecular Function: metalloexopeptidase activity (GO:0008235);	Biological Process: pyrimidine ribonucleotide biosynthetic process (GO:0009220);	Biological Process: photomorphogenesis (GO:0009640);	Biological Process: leaf senescence (GO:0010150);	Biological Process: cullin deneddylation (GO:0010388);
c12671.graph_c0	2	Cellular Component: intracellular (GO:0005622);	Molecular Function: zinc ion binding (GO:0008270);
c12679.graph_c0	1	Biological Process: response to cold (GO:0009409);
c12680.graph_c0	4	Molecular Function: RNA binding (GO:0003723);	Biological Process: regulation of transcription from RNA polymerase II promoter (GO:0006357);	Molecular Function: hydrolase activity, acting on ester bonds (GO:0016788);	Biological Process: regulation of DNA-templated transcription, elongation (GO:0032784);
c12686.graph_c0	4	Cellular Component: nucleus (GO:0005634);	Molecular Function: zinc ion binding (GO:0008270);	Molecular Function: histone-lysine N-methyltransferase activity (GO:0018024);	Biological Process: histone lysine methylation (GO:0034968);
c12692.graph_c0	10	Molecular Function: protein serine/threonine kinase activity (GO:0004674);	Molecular Function: ATP binding (GO:0005524);	Biological Process: protein phosphorylation (GO:0006468);	Biological Process: signal transduction (GO:0007165);	Biological Process: response to cold (GO:0009409);	Biological Process: response to wounding (GO:0009611);	Biological Process: response to salt stress (GO:0009651);	Biological Process: response to mannitol (GO:0010555);	Biological Process: regulation of potassium ion transport (GO:0043266);	Biological Process: cellular response to potassium ion starvation (GO:0051365);
c12701.graph_c0	1	Molecular Function: transferase activity, transferring glycosyl groups (GO:0016757);
c12704.graph_c0	5	Molecular Function: 1-phosphatidylinositol 4-kinase activity (GO:0004430);	Cellular Component: plasma membrane (GO:0005886);	Biological Process: protein phosphorylation (GO:0006468);	Biological Process: phosphatidylinositol phosphorylation (GO:0046854);	Biological Process: phosphatidylinositol-mediated signaling (GO:0048015);
c12705.graph_c0	3	Molecular Function: DNA binding (GO:0003677);	Biological Process: post-embryonic development (GO:0009791);	Molecular Function: protein dimerization activity (GO:0046983);
c12707.graph_c0	6	Cellular Component: cytosol (GO:0005829);	Cellular Component: plasma membrane (GO:0005886);	Biological Process: sucrose metabolic process (GO:0005985);	Biological Process: biosynthetic process (GO:0009058);	Cellular Component: plasmodesma (GO:0009506);	Molecular Function: sucrose-phosphate synthase activity (GO:0046524);
c12709.graph_c0	6	Molecular Function: single-stranded DNA binding (GO:0003697);	Molecular Function: ATP binding (GO:0005524);	Biological Process: DNA repair (GO:0006281);	Biological Process: DNA recombination (GO:0006310);	Molecular Function: DNA-dependent ATPase activity (GO:0008094);	Biological Process: SOS response (GO:0009432);
c12713.graph_c0	8	Cellular Component: mitochondrion (GO:0005739);	Biological Process: proteolysis (GO:0006508);	Molecular Function: metallopeptidase activity (GO:0008237);	Cellular Component: chloroplast stroma (GO:0009570);	Cellular Component: chloroplast envelope (GO:0009941);	Biological Process: response to cadmium ion (GO:0046686);	Molecular Function: metal ion binding (GO:0046872);	Cellular Component: apoplast (GO:0048046);
c12714.graph_c0	1	Biological Process: response to stress (GO:0006950);
c12721.graph_c0	6	Molecular Function: uridine kinase activity (GO:0004849);	Molecular Function: ATP binding (GO:0005524);	Biological Process: phosphorylation (GO:0016310);	Molecular Function: phosphotransferase activity, alcohol group as acceptor (GO:0016773);	Biological Process: UMP salvage (GO:0044206);	Biological Process: CTP salvage (GO:0044211);
c12725.graph_c0	2	Molecular Function: aspartic-type endopeptidase activity (GO:0004190);	Cellular Component: integral component of membrane (GO:0016021);
c12732.graph_c0	1	Cellular Component: integral component of membrane (GO:0016021);
c12734.graph_c0	3	Molecular Function: protein serine/threonine kinase activity (GO:0004674);	Molecular Function: ATP binding (GO:0005524);	Biological Process: protein phosphorylation (GO:0006468);
c12737.graph_c0	1	Molecular Function: transferase activity, transferring glycosyl groups (GO:0016757);
c12743.graph_c0	5	Molecular Function: protein kinase C activity (GO:0004697);	Molecular Function: ATP binding (GO:0005524);	Cellular Component: cytosol (GO:0005829);	Cellular Component: plasma membrane (GO:0005886);	Biological Process: protein phosphorylation (GO:0006468);
c12752.graph_c0	4	Molecular Function: protein serine/threonine kinase activity (GO:0004674);	Molecular Function: non-membrane spanning protein tyrosine kinase activity (GO:0004715);	Molecular Function: ATP binding (GO:0005524);	Biological Process: protein phosphorylation (GO:0006468);
c12761.graph_c0	2	Biological Process: metabolic process (GO:0008152);	Molecular Function: hydrolase activity (GO:0016787);
c12762.graph_c0	5	Cellular Component: Golgi apparatus (GO:0005794);	Biological Process: cytoskeleton organization (GO:0007010);	Biological Process: unidimensional cell growth (GO:0009826);	Biological Process: plant-type cell wall biogenesis (GO:0009832);	Molecular Function: phosphoric ester hydrolase activity (GO:0042578);
c12770.graph_c0	4	Cellular Component: photosystem I (GO:0009522);	Cellular Component: chloroplast thylakoid membrane (GO:0009535);	Biological Process: photosynthesis (GO:0015979);	Cellular Component: integral component of membrane (GO:0016021);
c12772.graph_c0	3	Molecular Function: 1-acylglycerol-3-phosphate O-acyltransferase activity (GO:0003841);	Cellular Component: endoplasmic reticulum (GO:0005783);	Biological Process: metabolic process (GO:0008152);
c12786.graph_c0	7	Molecular Function: DNA binding (GO:0003677);	Molecular Function: RNA binding (GO:0003723);	Biological Process: gene expression (GO:0010467);	Biological Process: RNA metabolic process (GO:0016070);	Biological Process: cellular biosynthetic process (GO:0044249);	Biological Process: cellular protein metabolic process (GO:0044267);	Biological Process: organic substance biosynthetic process (GO:1901576);
c12791.graph_c0	1	Molecular Function: polyneuridine-aldehyde esterase activity (GO:0050529);
c12793.graph_c0	3	Biological Process: fatty acid beta-oxidation (GO:0006635);	Molecular Function: zinc ion binding (GO:0008270);	Biological Process: protein import into peroxisome matrix (GO:0016558);
c12800.graph_c0	5	Molecular Function: protein serine/threonine phosphatase activity (GO:0004722);	Biological Process: protein dephosphorylation (GO:0006470);	Cellular Component: protein serine/threonine phosphatase complex (GO:0008287);	Biological Process: response to chitin (GO:0010200);	Molecular Function: metal ion binding (GO:0046872);
c12810.graph_c0	1	Cellular Component: plasma membrane (GO:0005886);
c12818.graph_c0	5	Molecular Function: protein serine/threonine kinase activity (GO:0004674);	Molecular Function: ATP binding (GO:0005524);	Cellular Component: plasma membrane (GO:0005886);	Biological Process: protein phosphorylation (GO:0006468);	Biological Process: pollen tube growth (GO:0009860);
c12827.graph_c0	8	Molecular Function: zinc ion binding (GO:0008270);	Biological Process: response to bacterium (GO:0009617);	Biological Process: plant-type hypersensitive response (GO:0009626);	Biological Process: lignin biosynthetic process (GO:0009809);	Molecular Function: aryl-alcohol dehydrogenase (NAD+) activity (GO:0018456);	Molecular Function: cinnamyl-alcohol dehydrogenase activity (GO:0045551);	Molecular Function: mannitol dehydrogenase activity (GO:0046029);	Biological Process: oxidation-reduction process (GO:0055114);
c1283.graph_c0	4	Molecular Function: nucleotide binding (GO:0000166);	Molecular Function: protein kinase activity (GO:0004672);	Cellular Component: membrane (GO:0016020);	Biological Process: phosphorylation (GO:0016310);
c12833.graph_c0	5	Molecular Function: ATP binding (GO:0005524);	Biological Process: ATP catabolic process (GO:0006200);	Cellular Component: integral component of membrane (GO:0016021);	Molecular Function: ATPase activity, coupled to transmembrane movement of substances (GO:0042626);	Biological Process: transmembrane transport (GO:0055085);
c12834.graph_c0	5	Molecular Function: protein serine/threonine kinase activity (GO:0004674);	Molecular Function: ATP binding (GO:0005524);	Cellular Component: plasma membrane (GO:0005886);	Biological Process: protein phosphorylation (GO:0006468);	Cellular Component: integral component of membrane (GO:0016021);
c1284.graph_c0	15	Molecular Function: nucleotide binding (GO:0000166);	Cellular Component: nucleus (GO:0005634);	Cellular Component: vacuolar membrane (GO:0005774);	Cellular Component: endoplasmic reticulum (GO:0005783);	Cellular Component: plasma membrane (GO:0005886);	Biological Process: systemic acquired resistance (GO:0009627);	Biological Process: response to sucrose (GO:0009744);	Biological Process: response to glucose (GO:0009749);	Biological Process: response to fructose (GO:0009750);	Biological Process: negative regulation of abscisic acid-activated signaling pathway (GO:0009788);	Biological Process: photorespiration (GO:0009853);	Biological Process: farnesol metabolic process (GO:0016487);	Biological Process: response to endoplasmic reticulum stress (GO:0034976);	Molecular Function: farnesol dehydrogenase activity (GO:0047886);	Molecular Function: coenzyme binding (GO:0050662);
c12844.graph_c0	2	Molecular Function: ubiquitin-protein ligase activity (GO:0004842);	Biological Process: protein ubiquitination (GO:0016567);
c12851.graph_c0	4	Molecular Function: copper ion binding (GO:0005507);	Biological Process: amine metabolic process (GO:0009308);	Biological Process: cellular response to water deprivation (GO:0042631);	Molecular Function: quinone binding (GO:0048038);
c12853.graph_c0	3	Molecular Function: structural constituent of ribosome (GO:0003735);	Cellular Component: ribosome (GO:0005840);	Biological Process: translation (GO:0006412);
c12855.graph_c0	5	Molecular Function: DNA binding (GO:0003677);	Biological Process: regulation of transcription, DNA-templated (GO:0006355);	Biological Process: defense response (GO:0006952);	Biological Process: signal transduction (GO:0007165);	Molecular Function: ADP binding (GO:0043531);
c1286.graph_c0	1	Molecular Function: oxidoreductase activity (GO:0016491);
c12862.graph_c0	7	Biological Process: response to molecule of bacterial origin (GO:0002237);	Molecular Function: protein serine/threonine kinase activity (GO:0004674);	Molecular Function: ATP binding (GO:0005524);	Biological Process: protein phosphorylation (GO:0006468);	Biological Process: detection of external stimulus (GO:0009581);	Biological Process: detection of biotic stimulus (GO:0009595);	Biological Process: response to chitin (GO:0010200);
c12865.graph_c0	4	Molecular Function: protein serine/threonine kinase activity (GO:0004674);	Molecular Function: calcium ion binding (GO:0005509);	Molecular Function: ATP binding (GO:0005524);	Biological Process: protein phosphorylation (GO:0006468);
c12866.graph_c0	4	Biological Process: lipid metabolic process (GO:0006629);	Molecular Function: oxidoreductase activity, acting on paired donors, with oxidation of a pair of donors resulting in the reduction of molecular oxygen to two molecules of water (GO:0016717);	Molecular Function: delta12-fatty acid dehydrogenase activity (GO:0016720);	Biological Process: oxidation-reduction process (GO:0055114);
c12873.graph_c0	6	Molecular Function: DNA binding (GO:0003677);	Molecular Function: sequence-specific DNA binding transcription factor activity (GO:0003700);	Cellular Component: nucleus (GO:0005634);	Biological Process: regulation of transcription, DNA-templated (GO:0006355);	Molecular Function: 2-alkenal reductase [NAD(P)] activity (GO:0032440);	Biological Process: oxidation-reduction process (GO:0055114);
c12884.graph_c0	2	Molecular Function: methyltransferase activity (GO:0008168);	Biological Process: methylation (GO:0032259);
c12897.graph_c0	2	Molecular Function: N-acetyltransferase activity (GO:0008080);	Biological Process: cellular amino acid biosynthetic process (GO:0008652);
c12900.graph_c0	10	Molecular Function: translation elongation factor activity (GO:0003746);	Cellular Component: vacuole (GO:0005773);	Cellular Component: Golgi apparatus (GO:0005794);	Cellular Component: cytosol (GO:0005829);	Cellular Component: eukaryotic translation elongation factor 1 complex (GO:0005853);	Cellular Component: plasma membrane (GO:0005886);	Biological Process: translational elongation (GO:0006414);	Cellular Component: plasmodesma (GO:0009506);	Biological Process: defense response to bacterium (GO:0042742);	Cellular Component: apoplast (GO:0048046);
c12904.graph_c0	3	Biological Process: cellulose microfibril organization (GO:0010215);	Biological Process: cell growth (GO:0016049);	Cellular Component: anchored component of membrane (GO:0031225);
c12912.graph_c0	3	Molecular Function: protein serine/threonine phosphatase activity (GO:0004722);	Biological Process: protein dephosphorylation (GO:0006470);	Molecular Function: metal ion binding (GO:0046872);
c1292.graph_c0	2	Molecular Function: ATP binding (GO:0005524);	Biological Process: response to stress (GO:0006950);
c12927.graph_c0	5	Molecular Function: iron ion binding (GO:0005506);	Molecular Function: electron carrier activity (GO:0009055);	Molecular Function: heme binding (GO:0020037);	Biological Process: oxidation-reduction process (GO:0055114);	Molecular Function: aromatase activity (GO:0070330);
c12928.graph_c0	15	Molecular Function: G-protein coupled receptor binding (GO:0001664);	Molecular Function: GTPase activity (GO:0003924);	Molecular Function: signal transducer activity (GO:0004871);	Molecular Function: GTP binding (GO:0005525);	Cellular Component: nucleus (GO:0005634);	Cellular Component: heterotrimeric G-protein complex (GO:0005834);	Biological Process: GTP catabolic process (GO:0006184);	Biological Process: adenylate cyclase-modulating G-protein coupled receptor signaling pathway (GO:0007188);	Biological Process: response to abscisic acid (GO:0009737);	Biological Process: response to sucrose (GO:0009744);	Biological Process: response to glucose (GO:0009749);	Biological Process: response to fructose (GO:0009750);	Biological Process: response to mannitol (GO:0010555);	Molecular Function: G-protein beta/gamma-subunit complex binding (GO:0031683);	Biological Process: regulation of root morphogenesis (GO:2000067);
c12931.graph_c0	7	Cellular Component: vacuole (GO:0005773);	Cellular Component: endoplasmic reticulum membrane (GO:0005789);	Biological Process: protein glycosylation (GO:0006486);	Cellular Component: cytoplasmic membrane-bounded vesicle (GO:0016023);	Molecular Function: transferase activity, transferring glycosyl groups (GO:0016757);	Biological Process: cell wall organization (GO:0071555);	Cellular Component: cell periphery (GO:0071944);
c12935.graph_c0	3	Molecular Function: DNA binding (GO:0003677);	Cellular Component: nucleus (GO:0005634);	Biological Process: regulation of transcription, DNA-templated (GO:0006355);
c12944.graph_c0	9	Biological Process: cytokinesis (GO:0000910);	Molecular Function: microtubule motor activity (GO:0003777);	Molecular Function: ATP binding (GO:0005524);	Cellular Component: kinesin complex (GO:0005871);	Cellular Component: microtubule (GO:0005874);	Biological Process: microtubule-based movement (GO:0007018);	Molecular Function: microtubule binding (GO:0008017);	Biological Process: pollen development (GO:0009555);	Biological Process: embryo sac cellularization (GO:0009558);
c12947.graph_c0	1	Cellular Component: membrane (GO:0016020);
c12948.graph_c0	3	Molecular Function: kinase activity (GO:0016301);	Biological Process: phosphorylation (GO:0016310);	Molecular Function: phosphotransferase activity, alcohol group as acceptor (GO:0016773);
c12952.graph_c0	6	Cellular Component: nucleosome (GO:0000786);	Molecular Function: RNA polymerase II transcription cofactor activity (GO:0001104);	Molecular Function: DNA binding (GO:0003677);	Biological Process: nucleosome assembly (GO:0006334);	Biological Process: regulation of transcription from RNA polymerase II promoter (GO:0006357);	Cellular Component: mediator complex (GO:0016592);
c12955.graph_c0	1	Molecular Function: zinc ion binding (GO:0008270);
c12956.graph_c0	1	Molecular Function: zinc ion binding (GO:0008270);
c12966.graph_c0	10	Molecular Function: DNA binding (GO:0003677);	Cellular Component: mitochondrion (GO:0005739);	Molecular Function: primary amine oxidase activity (GO:0008131);	Biological Process: auxin biosynthetic process (GO:0009851);	Biological Process: positive regulation of flower development (GO:0009911);	Biological Process: vegetative to reproductive phase transition of meristem (GO:0010228);	Biological Process: inflorescence development (GO:0010229);	Biological Process: histone deacetylation (GO:0016575);	Biological Process: cotyledon development (GO:0048825);	Biological Process: oxidation-reduction process (GO:0055114);
c12969.graph_c0	3	Cellular Component: plastid (GO:0009536);	Biological Process: PSII associated light-harvesting complex II catabolic process (GO:0010304);	Biological Process: chlorophyll catabolic process (GO:0015996);
c12972.graph_c0	2	Molecular Function: DNA binding (GO:0003677);	Biological Process: cellular process (GO:0009987);
c12975.graph_c0	13	Molecular Function: nucleotide binding (GO:0000166);	Molecular Function: sequence-specific DNA binding transcription factor activity (GO:0003700);	Cellular Component: nucleus (GO:0005634);	Biological Process: regulation of transcription, DNA-templated (GO:0006355);	Biological Process: autophagy (GO:0006914);	Molecular Function: zinc ion binding (GO:0008270);	Biological Process: response to symbiotic fungus (GO:0009610);	Biological Process: response to light intensity (GO:0009642);	Biological Process: response to salt stress (GO:0009651);	Biological Process: salicylic acid biosynthetic process (GO:0009697);	Biological Process: response to microbial phytotoxin (GO:0010188);	Biological Process: regulation of hydrogen peroxide metabolic process (GO:0010310);	Biological Process: defense response to bacterium (GO:0042742);
c12981.graph_c0	1	Molecular Function: metal ion binding (GO:0046872);
c12988.graph_c0	1	Molecular Function: nucleotide binding (GO:0000166);
c12990.graph_c0	13	Cellular Component: nucleus (GO:0005634);	Biological Process: response to oxidative stress (GO:0006979);	Biological Process: response to cold (GO:0009409);	Biological Process: response to water deprivation (GO:0009414);	Biological Process: response to wounding (GO:0009611);	Biological Process: response to high light intensity (GO:0009644);	Biological Process: response to abscisic acid (GO:0009737);	Biological Process: photoprotection (GO:0010117);	Biological Process: response to chitin (GO:0010200);	Biological Process: photosynthesis (GO:0015979);	Biological Process: multicellular organism growth (GO:0035264);	Biological Process: hyperosmotic salinity response (GO:0042538);	Molecular Function: metal ion binding (GO:0046872);
c12992.graph_c0	3	Molecular Function: protein serine/threonine kinase activity (GO:0004674);	Molecular Function: ATP binding (GO:0005524);	Biological Process: protein phosphorylation (GO:0006468);
c12996.graph_c0	25	Molecular Function: protease binding (GO:0002020);	Molecular Function: ATP binding (GO:0005524);	Cellular Component: cell wall (GO:0005618);	Cellular Component: nucleolus (GO:0005730);	Cellular Component: vacuolar membrane (GO:0005774);	Cellular Component: Golgi apparatus (GO:0005794);	Cellular Component: plasma membrane (GO:0005886);	Biological Process: gluconeogenesis (GO:0006094);	Biological Process: glycolysis (GO:0006096);	Biological Process: protein folding (GO:0006457);	Biological Process: response to heat (GO:0009408);	Biological Process: response to cold (GO:0009409);	Cellular Component: plasmodesma (GO:0009506);	Cellular Component: chloroplast (GO:0009507);	Biological Process: response to virus (GO:0009615);	Biological Process: response to salt stress (GO:0009651);	Biological Process: negative regulation of seed germination (GO:0010187);	Cellular Component: cytosolic ribosome (GO:0022626);	Molecular Function: 2-alkenal reductase [NAD(P)] activity (GO:0032440);	Biological Process: defense response to bacterium (GO:0042742);	Biological Process: response to cadmium ion (GO:0046686);	Cellular Component: apoplast (GO:0048046);	Biological Process: defense response to fungus (GO:0050832);	Biological Process: oxidation-reduction process (GO:0055114);	Biological Process: stomatal closure (GO:0090332);
c12999.graph_c0	1	Molecular Function: NAD+ ADP-ribosyltransferase activity (GO:0003950);
c13007.graph_c0	4	Biological Process: cation transport (GO:0006812);	Molecular Function: cation transmembrane transporter activity (GO:0008324);	Cellular Component: integral component of membrane (GO:0016021);	Biological Process: transmembrane transport (GO:0055085);
c13008.graph_c0	7	Molecular Function: beta-galactosidase activity (GO:0004565);	Biological Process: carbohydrate metabolic process (GO:0005975);	Biological Process: acetyl-CoA metabolic process (GO:0006084);	Biological Process: sterol biosynthetic process (GO:0016126);	Biological Process: brassinosteroid biosynthetic process (GO:0016132);	Molecular Function: carbohydrate binding (GO:0030246);	Molecular Function: cation binding (GO:0043169);
c13025.graph_c0	4	Biological Process: cellular metabolic process (GO:0044237);	Molecular Function: dihydrokaempferol 4-reductase activity (GO:0045552);	Molecular Function: coenzyme binding (GO:0050662);	Biological Process: oxidation-reduction process (GO:0055114);
c13028.graph_c0	5	Molecular Function: calcium ion binding (GO:0005509);	Biological Process: response to water deprivation (GO:0009414);	Biological Process: response to salt stress (GO:0009651);	Biological Process: stomatal movement (GO:0010118);	Biological Process: calcium-mediated signaling (GO:0019722);
c13031.graph_c0	2	Biological Process: carbohydrate metabolic process (GO:0005975);	Molecular Function: glucan endo-1,3-beta-D-glucosidase activity (GO:0042973);
c13034.graph_c0	3	Molecular Function: sequence-specific DNA binding transcription factor activity (GO:0003700);	Biological Process: regulation of transcription, DNA-templated (GO:0006355);	Molecular Function: sequence-specific DNA binding (GO:0043565);
c13048.graph_c0	2	Biological Process: metabolic process (GO:0008152);	Molecular Function: transferase activity, transferring hexosyl groups (GO:0016758);
c13049.graph_c0	4	Cellular Component: cytoplasm (GO:0005737);	Cellular Component: plasma membrane (GO:0005886);	Biological Process: translational termination (GO:0006415);	Molecular Function: translation release factor activity, codon specific (GO:0016149);
c13051.graph_c0	6	Biological Process: proteolysis (GO:0006508);	Biological Process: aging (GO:0007568);	Molecular Function: cysteine-type peptidase activity (GO:0008234);	Biological Process: response to ethylene (GO:0009723);	Biological Process: defense response to fungus, incompatible interaction (GO:0009817);	Cellular Component: senescence-associated vacuole (GO:0010282);
c13053.graph_c0	2	Molecular Function: organic cyclic compound binding (GO:0097159);	Molecular Function: heterocyclic compound binding (GO:1901363);
c13055.graph_c0	3	Biological Process: nuclear-transcribed mRNA catabolic process (GO:0000956);	Cellular Component: plasma membrane (GO:0005886);	Biological Process: negative regulation of seed germination (GO:0010187);
c13056.graph_c0	5	Molecular Function: acyl-CoA dehydrogenase activity (GO:0003995);	Molecular Function: acyl-CoA oxidase activity (GO:0003997);	Cellular Component: peroxisome (GO:0005777);	Biological Process: fatty acid beta-oxidation (GO:0006635);	Molecular Function: flavin adenine dinucleotide binding (GO:0050660);
c13072.graph_c0	3	Molecular Function: structural constituent of ribosome (GO:0003735);	Cellular Component: ribosome (GO:0005840);	Biological Process: translation (GO:0006412);
c13078.graph_c0	2	Molecular Function: nucleotide binding (GO:0000166);	Molecular Function: nucleic acid binding (GO:0003676);
c13080.graph_c0	2	Molecular Function: aspartic-type endopeptidase activity (GO:0004190);	Cellular Component: integral component of membrane (GO:0016021);
c13085.graph_c0	15	Biological Process: RNA methylation (GO:0001510);	Molecular Function: structural constituent of ribosome (GO:0003735);	Cellular Component: nucleolus (GO:0005730);	Cellular Component: mitochondrion (GO:0005739);	Cellular Component: Golgi apparatus (GO:0005794);	Cellular Component: plasma membrane (GO:0005886);	Biological Process: rRNA processing (GO:0006364);	Biological Process: translation (GO:0006412);	Cellular Component: plasmodesma (GO:0009506);	Cellular Component: chloroplast (GO:0009507);	Biological Process: embryo development ending in seed dormancy (GO:0009793);	Cellular Component: cytosolic small ribosomal subunit (GO:0022627);	Biological Process: growth (GO:0040007);	Biological Process: ribosomal small subunit biogenesis (GO:0042274);	Biological Process: defense response to bacterium (GO:0042742);
c13090.graph_c0	1	Molecular Function: glutathione transferase activity (GO:0004364);
c13099.graph_c0	3	Cellular Component: plasma membrane (GO:0005886);	Biological Process: metabolic process (GO:0008152);	Molecular Function: ligase activity (GO:0016874);
c13105.graph_c0	11	Molecular Function: calcium ion binding (GO:0005509);	Molecular Function: protein binding (GO:0005515);	Cellular Component: cytoplasm (GO:0005737);	Cellular Component: plasma membrane (GO:0005886);	Cellular Component: protein serine/threonine phosphatase complex (GO:0008287);	Biological Process: response to cold (GO:0009409);	Biological Process: response to water deprivation (GO:0009414);	Biological Process: response to salt stress (GO:0009651);	Biological Process: potassium ion import (GO:0010107);	Biological Process: stomatal movement (GO:0010118);	Biological Process: calcium-mediated signaling (GO:0019722);
c13109.graph_c0	3	Molecular Function: protein serine/threonine kinase activity (GO:0004674);	Molecular Function: ATP binding (GO:0005524);	Biological Process: protein phosphorylation (GO:0006468);
c13110.graph_c0	6	Cellular Component: cytosol (GO:0005829);	Biological Process: tricarboxylic acid cycle (GO:0006099);	Molecular Function: phosphoenolpyruvate carboxylase activity (GO:0008964);	Biological Process: carbon fixation (GO:0015977);	Biological Process: photosynthesis (GO:0015979);	Cellular Component: apoplast (GO:0048046);
c13114.graph_c0	3	Biological Process: carbohydrate metabolic process (GO:0005975);	Molecular Function: oxidoreductase activity, acting on the CH-OH group of donors, quinone or similar compound as acceptor (GO:0016901);	Molecular Function: quinone binding (GO:0048038);
c13115.graph_c0	1	Cellular Component: membrane (GO:0016020);
c13130.graph_c0	5	Molecular Function: hydrolase activity (GO:0016787);	Biological Process: primary metabolic process (GO:0044238);	Biological Process: cellular macromolecule metabolic process (GO:0044260);	Cellular Component: cell part (GO:0044464);	Biological Process: response to stimulus (GO:0050896);
c13132.graph_c0	3	Biological Process: response to hormone (GO:0009725);	Biological Process: response to sucrose (GO:0009744);	Cellular Component: integral component of membrane (GO:0016021);
c1314.graph_c0	4	Molecular Function: protein serine/threonine kinase activity (GO:0004674);	Molecular Function: ATP binding (GO:0005524);	Biological Process: protein phosphorylation (GO:0006468);	Molecular Function: polysaccharide binding (GO:0030247);
c13144.graph_c0	4	Molecular Function: signal transducer activity (GO:0004871);	Molecular Function: GTP binding (GO:0005525);	Cellular Component: intracellular (GO:0005622);	Biological Process: small GTPase mediated signal transduction (GO:0007264);
c13147.graph_c0	4	Biological Process: response to hypoxia (GO:0001666);	Molecular Function: fructose-bisphosphate aldolase activity (GO:0004332);	Biological Process: glycolysis (GO:0006096);	Cellular Component: chloroplast (GO:0009507);
c13148.graph_c0	4	Molecular Function: DNA binding (GO:0003677);	Molecular Function: sequence-specific DNA binding transcription factor activity (GO:0003700);	Cellular Component: nucleus (GO:0005634);	Biological Process: regulation of transcription, DNA-templated (GO:0006355);
c13150.graph_c0	2	Biological Process: metabolic process (GO:0008152);	Molecular Function: transferase activity, transferring hexosyl groups (GO:0016758);
c13162.graph_c0	2	Cellular Component: chloroplast (GO:0009507);	Biological Process: retrograde transport, endosome to Golgi (GO:0042147);
c13163.graph_c0	6	Molecular Function: monooxygenase activity (GO:0004497);	Molecular Function: iron ion binding (GO:0005506);	Molecular Function: electron carrier activity (GO:0009055);	Molecular Function: oxidoreductase activity, acting on paired donors, with incorporation or reduction of molecular oxygen (GO:0016705);	Molecular Function: heme binding (GO:0020037);	Biological Process: oxidation-reduction process (GO:0055114);
c13167.graph_c0	4	Biological Process: RNA splicing, via endonucleolytic cleavage and ligation (GO:0000394);	Cellular Component: endosome (GO:0005768);	Cellular Component: trans-Golgi network (GO:0005802);	Biological Process: methionine biosynthetic process (GO:0009086);
c13181.graph_c0	10	Molecular Function: inositol hexakisphosphate binding (GO:0000822);	Biological Process: response to molecule of bacterial origin (GO:0002237);	Cellular Component: plasma membrane (GO:0005886);	Biological Process: auxin-activated signaling pathway (GO:0009734);	Molecular Function: auxin binding (GO:0010011);	Biological Process: pollen maturation (GO:0010152);	Biological Process: stamen development (GO:0048443);	Biological Process: lateral root development (GO:0048527);	Biological Process: cellular response to nitrate (GO:0071249);	Biological Process: primary root development (GO:0080022);
c13189.graph_c0	1	Cellular Component: cytoplasm (GO:0005737);
c13193.graph_c0	9	Molecular Function: intracellular cAMP activated cation channel activity (GO:0005222);	Molecular Function: inward rectifier potassium channel activity (GO:0005242);	Molecular Function: calcium channel activity (GO:0005262);	Molecular Function: calmodulin binding (GO:0005516);	Biological Process: nitric oxide mediated signal transduction (GO:0007263);	Biological Process: plant-type hypersensitive response (GO:0009626);	Cellular Component: integral component of membrane (GO:0016021);	Molecular Function: cyclic nucleotide binding (GO:0030551);	Biological Process: calcium ion transmembrane transport (GO:0070588);
c13199.graph_c0	1	Biological Process: malate transport (GO:0015743);
c132.graph_c0	5	Molecular Function: calcium ion binding (GO:0005509);	Cellular Component: chloroplast thylakoid membrane (GO:0009535);	Cellular Component: photosystem II oxygen evolving complex (GO:0009654);	Cellular Component: extrinsic component of membrane (GO:0019898);	Biological Process: photosystem II stabilization (GO:0042549);
c13205.graph_c0	5	Molecular Function: DNA binding (GO:0003677);	Molecular Function: ATP-dependent DNA helicase activity (GO:0004003);	Molecular Function: ATP binding (GO:0005524);	Cellular Component: nucleus (GO:0005634);	Biological Process: nucleobase-containing compound metabolic process (GO:0006139);
c13206.graph_c0	4	Molecular Function: translation initiation factor activity (GO:0003743);	Cellular Component: nucleus (GO:0005634);	Cellular Component: eukaryotic translation initiation factor 2 complex (GO:0005850);	Biological Process: translational initiation (GO:0006413);
c13211.graph_c0	1	Cellular Component: ribosome (GO:0005840);
c13212.graph_c0	4	Molecular Function: secondary active sulfate transmembrane transporter activity (GO:0008271);	Biological Process: sulfate transport (GO:0008272);	Cellular Component: integral component of membrane (GO:0016021);	Biological Process: transmembrane transport (GO:0055085);
c13214.graph_c0	2	Cellular Component: exocyst (GO:0000145);	Biological Process: exocytosis (GO:0006887);
c13219.graph_c0	2	Molecular Function: acid phosphatase activity (GO:0003993);	Molecular Function: protein serine/threonine phosphatase activity (GO:0004722);
c13222.graph_c0	14	Molecular Function: catalase activity (GO:0004096);	Cellular Component: mitochondrion (GO:0005739);	Biological Process: starch metabolic process (GO:0005982);	Biological Process: cell death (GO:0008219);	Cellular Component: chloroplast (GO:0009507);	Cellular Component: glyoxysome (GO:0009514);	Biological Process: photoperiodism (GO:0009648);	Cellular Component: stromule (GO:0010319);	Molecular Function: heme binding (GO:0020037);	Cellular Component: cytosolic ribosome (GO:0022626);	Biological Process: hydrogen peroxide catabolic process (GO:0042744);	Biological Process: cell redox homeostasis (GO:0045454);	Molecular Function: cobalt ion binding (GO:0050897);	Biological Process: oxidation-reduction process (GO:0055114);
c13224.graph_c0	6	Molecular Function: nucleotide binding (GO:0000166);	Cellular Component: nucleosome (GO:0000786);	Molecular Function: DNA binding (GO:0003677);	Biological Process: spermatogenesis (GO:0007283);	Cellular Component: nuclear speck (GO:0016607);	Molecular Function: identical protein binding (GO:0042802);
c13235.graph_c0	3	Biological Process: response to hormone (GO:0009725);	Biological Process: response to sucrose (GO:0009744);	Cellular Component: integral component of membrane (GO:0016021);
c13246.graph_c0	2	Molecular Function: ATP binding (GO:0005524);	Biological Process: response to stress (GO:0006950);
c13247.graph_c0	12	Molecular Function: structural constituent of ribosome (GO:0003735);	Cellular Component: nucleolus (GO:0005730);	Cellular Component: vacuole (GO:0005773);	Cellular Component: plasma membrane (GO:0005886);	Biological Process: translation (GO:0006412);	Molecular Function: 5S rRNA binding (GO:0008097);	Biological Process: cell proliferation (GO:0008283);	Cellular Component: chloroplast (GO:0009507);	Biological Process: adaxial/abaxial pattern specification (GO:0009955);	Biological Process: leaf morphogenesis (GO:0009965);	Biological Process: root morphogenesis (GO:0010015);	Cellular Component: cytosolic large ribosomal subunit (GO:0022625);
c13251.graph_c0	1	Molecular Function: protein binding (GO:0005515);
c13254.graph_c0	6	Molecular Function: monooxygenase activity (GO:0004497);	Molecular Function: iron ion binding (GO:0005506);	Molecular Function: electron carrier activity (GO:0009055);	Molecular Function: oxidoreductase activity, acting on paired donors, with incorporation or reduction of molecular oxygen (GO:0016705);	Molecular Function: heme binding (GO:0020037);	Biological Process: oxidation-reduction process (GO:0055114);
c13258.graph_c0	15	Cellular Component: 1,3-beta-D-glucan synthase complex (GO:0000148);	Biological Process: microtubule cytoskeleton organization (GO:0000226);	Biological Process: cytokinesis by cell plate formation (GO:0000911);	Molecular Function: 1,3-beta-D-glucan synthase activity (GO:0003843);	Biological Process: (1->3)-beta-D-glucan biosynthetic process (GO:0006075);	Biological Process: methylation-dependent chromatin silencing (GO:0006346);	Biological Process: membrane fusion (GO:0006944);	Biological Process: cell-cell signaling (GO:0007267);	Biological Process: microsporogenesis (GO:0009556);	Biological Process: virus induced gene silencing (GO:0009616);	Biological Process: production of ta-siRNAs involved in RNA interference (GO:0010267);	Biological Process: chromatin silencing by small RNA (GO:0031048);	Biological Process: production of miRNAs involved in gene silencing by miRNA (GO:0035196);	Biological Process: histone H3-K9 methylation (GO:0051567);	Biological Process: callose deposition in cell wall (GO:0052543);
c13265.graph_c0	4	Molecular Function: protein serine/threonine kinase activity (GO:0004674);	Molecular Function: ATP binding (GO:0005524);	Biological Process: protein phosphorylation (GO:0006468);	Biological Process: recognition of pollen (GO:0048544);
c13268.graph_c0	4	Molecular Function: carbonate dehydratase activity (GO:0004089);	Biological Process: one-carbon metabolic process (GO:0006730);	Molecular Function: zinc ion binding (GO:0008270);	Cellular Component: chloroplast stroma (GO:0009570);
c13269.graph_c0	1	Cellular Component: plasmodesma (GO:0009506);
c13272.graph_c0	12	Cellular Component: plasma membrane (GO:0005886);	Molecular Function: zinc ion binding (GO:0008270);	Biological Process: salicylic acid biosynthetic process (GO:0009697);	Biological Process: response to ethylene (GO:0009723);	Biological Process: abscisic acid-activated signaling pathway (GO:0009738);	Biological Process: salicylic acid mediated signaling pathway (GO:0009863);	Biological Process: response to chitin (GO:0010200);	Molecular Function: transferase activity (GO:0016740);	Biological Process: endoplasmic reticulum unfolded protein response (GO:0030968);	Biological Process: negative regulation of defense response (GO:0031348);	Biological Process: intracellular signal transduction (GO:0035556);	Biological Process: innate immune response (GO:0045087);
c13275.graph_c0	17	Molecular Function: nucleotide binding (GO:0000166);	Molecular Function: nucleic acid binding (GO:0003676);	Molecular Function: sequence-specific DNA binding transcription factor activity (GO:0003700);	Cellular Component: nucleus (GO:0005634);	Biological Process: regulation of transcription, DNA-templated (GO:0006355);	Biological Process: autophagy (GO:0006914);	Molecular Function: zinc ion binding (GO:0008270);	Biological Process: response to symbiotic fungus (GO:0009610);	Biological Process: response to light intensity (GO:0009642);	Biological Process: response to salt stress (GO:0009651);	Biological Process: salicylic acid biosynthetic process (GO:0009697);	Biological Process: response to microbial phytotoxin (GO:0010188);	Biological Process: regulation of hydrogen peroxide metabolic process (GO:0010310);	Molecular Function: potassium ion transmembrane transporter activity (GO:0015079);	Cellular Component: membrane (GO:0016020);	Biological Process: defense response to bacterium (GO:0042742);	Biological Process: potassium ion transmembrane transport (GO:0071805);
c13281.graph_c0	2	Biological Process: lipid transport (GO:0006869);	Molecular Function: lipid binding (GO:0008289);
c13292.graph_c0	4	Biological Process: RNA splicing, via endonucleolytic cleavage and ligation (GO:0000394);	Cellular Component: endosome (GO:0005768);	Cellular Component: trans-Golgi network (GO:0005802);	Biological Process: methionine biosynthetic process (GO:0009086);
c13293.graph_c0	9	Molecular Function: DNA binding (GO:0003677);	Molecular Function: sequence-specific DNA binding transcription factor activity (GO:0003700);	Cellular Component: nucleus (GO:0005634);	Biological Process: regulation of transcription, DNA-templated (GO:0006355);	Biological Process: response to brassinosteroid (GO:0009741);	Biological Process: negative regulation of flower development (GO:0009910);	Biological Process: leaf development (GO:0048366);	Biological Process: lateral root development (GO:0048527);	Biological Process: photoperiodism, flowering (GO:0048573);
c13294.graph_c0	5	Molecular Function: DNA binding (GO:0003677);	Biological Process: protein folding (GO:0006457);	Biological Process: mitosis (GO:0007067);	Molecular Function: heat shock protein binding (GO:0031072);	Molecular Function: unfolded protein binding (GO:0051082);
c13298.graph_c0	3	Molecular Function: protein serine/threonine kinase activity (GO:0004674);	Molecular Function: ATP binding (GO:0005524);	Biological Process: protein phosphorylation (GO:0006468);
c1330.graph_c0	1	Cellular Component: cell part (GO:0044464);
c13315.graph_c0	2	Molecular Function: transmembrane transporter activity (GO:0022857);	Biological Process: transmembrane transport (GO:0055085);
c13327.graph_c0	5	Molecular Function: sequence-specific DNA binding transcription factor activity (GO:0003700);	Cellular Component: nucleus (GO:0005634);	Biological Process: regulation of transcription, DNA-templated (GO:0006355);	Biological Process: response to heat (GO:0009408);	Molecular Function: sequence-specific DNA binding (GO:0043565);
c13331.graph_c0	1	Molecular Function: metal ion binding (GO:0046872);
c13336.graph_c0	5	Molecular Function: superoxide dismutase activity (GO:0004784);	Cellular Component: extracellular region (GO:0005576);	Molecular Function: manganese ion binding (GO:0030145);	Molecular Function: nutrient reservoir activity (GO:0045735);	Biological Process: oxidation-reduction process (GO:0055114);
c13338.graph_c0	2	Cellular Component: nucleus (GO:0005634);	Biological Process: regulation of transcription, DNA-templated (GO:0006355);
c13339.graph_c0	5	Biological Process: glucose metabolic process (GO:0006006);	Molecular Function: oxidoreductase activity, acting on the aldehyde or oxo group of donors, NAD or NADP as acceptor (GO:0016620);	Molecular Function: NADP binding (GO:0050661);	Molecular Function: NAD binding (GO:0051287);	Biological Process: oxidation-reduction process (GO:0055114);
c1334.graph_c0	6	Biological Process: response to cold (GO:0009409);	Biological Process: response to red light (GO:0010114);	Biological Process: response to far red light (GO:0010218);	Biological Process: response to UV-B (GO:0010224);	Biological Process: regulation of chlorophyll biosynthetic process (GO:0010380);	Biological Process: response to karrikin (GO:0080167);
c13340.graph_c0	3	Molecular Function: purine ribonucleoside binding (GO:0032550);	Molecular Function: adenyl ribonucleotide binding (GO:0032559);	Molecular Function: anion binding (GO:0043168);
c13342.graph_c0	3	Molecular Function: glycogenin glucosyltransferase activity (GO:0008466);	Molecular Function: intramolecular transferase activity (GO:0016866);	Biological Process: cellulose biosynthetic process (GO:0030244);
c13344.graph_c0	1	Biological Process: isopentenyl diphosphate biosynthetic process, methylerythritol 4-phosphate pathway (GO:0019288);
c13346.graph_c0	3	Molecular Function: transporter activity (GO:0005215);	Biological Process: transport (GO:0006810);	Cellular Component: integral component of membrane (GO:0016021);
c13356.graph_c0	4	Molecular Function: structural constituent of ribosome (GO:0003735);	Cellular Component: nucleolus (GO:0005730);	Biological Process: translation (GO:0006412);	Cellular Component: cytosolic large ribosomal subunit (GO:0022625);
c13364.graph_c0	5	Molecular Function: zinc ion binding (GO:0008270);	Biological Process: lignin biosynthetic process (GO:0009809);	Molecular Function: cinnamyl-alcohol dehydrogenase activity (GO:0045551);	Molecular Function: sinapyl alcohol dehydrogenase activity (GO:0052747);	Biological Process: oxidation-reduction process (GO:0055114);
c13365.graph_c0	2	Biological Process: lipid catabolic process (GO:0016042);	Molecular Function: hydrolase activity, acting on ester bonds (GO:0016788);
c1337.graph_c0	5	Molecular Function: aspartic-type endopeptidase activity (GO:0004190);	Biological Process: proteolysis (GO:0006508);	Cellular Component: plant-type cell wall (GO:0009505);	Cellular Component: membrane (GO:0016020);	Biological Process: response to karrikin (GO:0080167);
c13375.graph_c0	1	Molecular Function: hydrolase activity (GO:0016787);
c13376.graph_c0	3	Molecular Function: nucleic acid binding (GO:0003676);	Cellular Component: nucleus (GO:0005634);	Molecular Function: metal ion binding (GO:0046872);
c13380.graph_c0	8	Molecular Function: threonine-type endopeptidase activity (GO:0004298);	Cellular Component: nucleus (GO:0005634);	Cellular Component: vacuole (GO:0005773);	Cellular Component: proteasome core complex (GO:0005839);	Cellular Component: plasma membrane (GO:0005886);	Biological Process: response to cadmium ion (GO:0046686);	Cellular Component: apoplast (GO:0048046);	Biological Process: proteolysis involved in cellular protein catabolic process (GO:0051603);
c13384.graph_c0	11	Cellular Component: cytoplasm (GO:0005737);	Biological Process: L-phenylalanine catabolic process (GO:0006559);	Biological Process: response to oxidative stress (GO:0006979);	Biological Process: pollen development (GO:0009555);	Biological Process: cinnamic acid biosynthetic process (GO:0009800);	Biological Process: drought recovery (GO:0009819);	Biological Process: response to UV-B (GO:0010224);	Molecular Function: phenylalanine ammonia-lyase activity (GO:0045548);	Biological Process: salicylic acid catabolic process (GO:0046244);	Biological Process: lignin catabolic process (GO:0046274);	Biological Process: response to karrikin (GO:0080167);
c13387.graph_c0	6	Molecular Function: NADPH-hemoprotein reductase activity (GO:0003958);	Molecular Function: iron ion binding (GO:0005506);	Cellular Component: endoplasmic reticulum membrane (GO:0005789);	Biological Process: phenylpropanoid metabolic process (GO:0009698);	Molecular Function: FMN binding (GO:0010181);	Biological Process: oxidation-reduction process (GO:0055114);
c13388.graph_c0	1	Molecular Function: pectate lyase activity (GO:0030570);
c13398.graph_c0	1	Cellular Component: integral component of membrane (GO:0016021);
c1340.graph_c0	2	Biological Process: DNA-dependent DNA replication (GO:0006261);	Biological Process: embryo sac egg cell differentiation (GO:0009560);
c13401.graph_c0	4	Molecular Function: ubiquitin-protein ligase activity (GO:0004842);	Biological Process: plant-type hypersensitive response (GO:0009626);	Biological Process: defense response to fungus, incompatible interaction (GO:0009817);	Biological Process: protein ubiquitination (GO:0016567);
c13402.graph_c0	3	Molecular Function: potassium ion transmembrane transporter activity (GO:0015079);	Cellular Component: membrane (GO:0016020);	Biological Process: potassium ion transmembrane transport (GO:0071805);
c13404.graph_c0	1	Molecular Function: transferase activity, transferring acyl groups (GO:0016746);
c13405.graph_c0	2	Biological Process: metabolic process (GO:0008152);	Molecular Function: hydrolase activity (GO:0016787);
c13408.graph_c0	1	Molecular Function: L-alanine:2-oxoglutarate aminotransferase activity (GO:0004021);
c13412.graph_c0	7	Cellular Component: extracellular region (GO:0005576);	Cellular Component: cell wall (GO:0005618);	Cellular Component: Golgi apparatus (GO:0005794);	Molecular Function: glycogenin glucosyltransferase activity (GO:0008466);	Cellular Component: plasmodesma (GO:0009506);	Molecular Function: intramolecular transferase activity (GO:0016866);	Biological Process: cellulose biosynthetic process (GO:0030244);
c13413.graph_c0	3	Cellular Component: 1,3-beta-D-glucan synthase complex (GO:0000148);	Molecular Function: 1,3-beta-D-glucan synthase activity (GO:0003843);	Biological Process: (1->3)-beta-D-glucan biosynthetic process (GO:0006075);
c13415.graph_c0	1	Cellular Component: plasma membrane (GO:0005886);
c13417.graph_c0	2	Cellular Component: chloroplast (GO:0009507);	Biological Process: response to karrikin (GO:0080167);
c13424.graph_c0	9	Molecular Function: monooxygenase activity (GO:0004497);	Molecular Function: iron ion binding (GO:0005506);	Molecular Function: galactoside 2-alpha-L-fucosyltransferase activity (GO:0008107);	Molecular Function: electron carrier activity (GO:0009055);	Cellular Component: membrane (GO:0016020);	Molecular Function: oxidoreductase activity, acting on paired donors, with incorporation or reduction of molecular oxygen (GO:0016705);	Molecular Function: heme binding (GO:0020037);	Biological Process: cell wall biogenesis (GO:0042546);	Biological Process: oxidation-reduction process (GO:0055114);
c1343.graph_c0	1	Molecular Function: binding (GO:0005488);
c13433.graph_c0	4	Cellular Component: chloroplast (GO:0009507);	Cellular Component: plastid chromosome (GO:0009508);	Biological Process: transcription from plastid promoter (GO:0042793);	Biological Process: positive regulation of transcription, DNA-templated (GO:0045893);
c13434.graph_c0	6	Molecular Function: iron ion transmembrane transporter activity (GO:0005381);	Cellular Component: plasma membrane (GO:0005886);	Biological Process: response to iron ion (GO:0010039);	Biological Process: iron ion transmembrane transport (GO:0034755);	Biological Process: seed development (GO:0048316);	Molecular Function: iron-nicotianamine transmembrane transporter activity (GO:0051980);
c13437.graph_c0	2	Molecular Function: catalytic activity (GO:0003824);	Biological Process: metabolic process (GO:0008152);
c13442.graph_c0	1	Cellular Component: plasma membrane (GO:0005886);
c13446.graph_c0	3	Molecular Function: nucleic acid binding (GO:0003676);	Molecular Function: zinc ion binding (GO:0008270);	Biological Process: DNA integration (GO:0015074);
c13447.graph_c0	1	Molecular Function: binding (GO:0005488);
c13457.graph_c0	1	Cellular Component: extracellular region (GO:0005576);
c13469.graph_c0	3	Molecular Function: kinase activity (GO:0016301);	Biological Process: phosphorylation (GO:0016310);	Molecular Function: phosphotransferase activity, alcohol group as acceptor (GO:0016773);
c13484.graph_c0	5	Cellular Component: nucleosome (GO:0000786);	Molecular Function: DNA binding (GO:0003677);	Cellular Component: nucleolus (GO:0005730);	Biological Process: nucleosome assembly (GO:0006334);	Molecular Function: protein heterodimerization activity (GO:0046982);
c13488.graph_c0	11	Molecular Function: translation elongation factor activity (GO:0003746);	Molecular Function: GTPase activity (GO:0003924);	Molecular Function: GTP binding (GO:0005525);	Cellular Component: nucleolus (GO:0005730);	Cellular Component: mitochondrion (GO:0005739);	Cellular Component: vacuole (GO:0005773);	Cellular Component: plasma membrane (GO:0005886);	Biological Process: GTP catabolic process (GO:0006184);	Biological Process: translational elongation (GO:0006414);	Cellular Component: chloroplast (GO:0009507);	Biological Process: response to cadmium ion (GO:0046686);
c13501.graph_c0	4	Molecular Function: nucleotide binding (GO:0000166);	Molecular Function: RNA binding (GO:0003723);	Biological Process: response to salt stress (GO:0009651);	Biological Process: response to cadmium ion (GO:0046686);
c13514.graph_c0	8	Molecular Function: phosphorelay sensor kinase activity (GO:0000155);	Molecular Function: phosphorelay response regulator activity (GO:0000156);	Biological Process: phosphorelay signal transduction system (GO:0000160);	Molecular Function: ATP binding (GO:0005524);	Biological Process: regulation of transcription, DNA-templated (GO:0006355);	Cellular Component: membrane (GO:0016020);	Biological Process: signal transduction by phosphorylation (GO:0023014);	Biological Process: intracellular signal transduction (GO:0035556);
c13517.graph_c0	2	Molecular Function: cysteine-type peptidase activity (GO:0008234);	Biological Process: protein metabolic process (GO:0019538);
c13518.graph_c0	4	Molecular Function: glutamate-ammonia ligase activity (GO:0004356);	Molecular Function: ATP binding (GO:0005524);	Cellular Component: cytoplasm (GO:0005737);	Biological Process: glutamine biosynthetic process (GO:0006542);
c13520.graph_c0	14	Molecular Function: glyceraldehyde-3-phosphate dehydrogenase (NAD+) (phosphorylating) activity (GO:0004365);	Biological Process: glucose metabolic process (GO:0006006);	Biological Process: response to cold (GO:0009409);	Biological Process: response to light stimulus (GO:0009416);	Cellular Component: chloroplast thylakoid membrane (GO:0009535);	Cellular Component: chloroplast stroma (GO:0009570);	Biological Process: response to sucrose (GO:0009744);	Cellular Component: chloroplast envelope (GO:0009941);	Cellular Component: stromule (GO:0010319);	Molecular Function: glyceraldehyde-3-phosphate dehydrogenase (NADP+) (phosphorylating) activity (GO:0047100);	Cellular Component: apoplast (GO:0048046);	Molecular Function: NADP binding (GO:0050661);	Molecular Function: NAD binding (GO:0051287);	Biological Process: oxidation-reduction process (GO:0055114);
c13522.graph_c0	2	Cellular Component: monolayer-surrounded lipid storage body (GO:0012511);	Cellular Component: integral component of membrane (GO:0016021);
c13527.graph_c0	15	Molecular Function: cyclin-dependent protein serine/threonine kinase activity (GO:0004693);	Cellular Component: nucleus (GO:0005634);	Biological Process: acetyl-CoA metabolic process (GO:0006084);	Biological Process: DNA replication initiation (GO:0006270);	Biological Process: regulation of DNA replication (GO:0006275);	Biological Process: chromatin silencing (GO:0006342);	Cellular Component: chloroplast (GO:0009507);	Biological Process: chloroplast organization (GO:0009658);	Biological Process: regulation of flower development (GO:0009909);	Biological Process: regulation of G2/M transition of mitotic cell cycle (GO:0010389);	Biological Process: histone phosphorylation (GO:0016572);	Molecular Function: protein kinase binding (GO:0019901);	Biological Process: gametophyte development (GO:0048229);	Biological Process: histone H3-K9 methylation (GO:0051567);	Molecular Function: DNA polymerase binding (GO:0070182);
c13531.graph_c0	2	Molecular Function: translation initiation factor activity (GO:0003743);	Biological Process: translational initiation (GO:0006413);
c13534.graph_c0	13	Biological Process: MAPK cascade (GO:0000165);	Molecular Function: MAP kinase activity (GO:0004707);	Molecular Function: ATP binding (GO:0005524);	Biological Process: regulation of transcription, DNA-templated (GO:0006355);	Biological Process: protein phosphorylation (GO:0006468);	Biological Process: protein targeting to membrane (GO:0006612);	Biological Process: response to bacterium (GO:0009617);	Biological Process: systemic acquired resistance, salicylic acid mediated signaling pathway (GO:0009862);	Biological Process: jasmonic acid mediated signaling pathway (GO:0009867);	Biological Process: regulation of hydrogen peroxide metabolic process (GO:0010310);	Biological Process: regulation of plant-type hypersensitive response (GO:0010363);	Biological Process: negative regulation of defense response (GO:0031348);	Biological Process: regulation of protein dephosphorylation (GO:0035304);
c13536.graph_c0	3	Cellular Component: extracellular region (GO:0005576);	Molecular Function: manganese ion binding (GO:0030145);	Molecular Function: nutrient reservoir activity (GO:0045735);
c13540.graph_c0	9	Biological Process: defense response (GO:0006952);	Biological Process: response to osmotic stress (GO:0006970);	Biological Process: primary metabolic process (GO:0044238);	Biological Process: cellular biosynthetic process (GO:0044249);	Cellular Component: cell part (GO:0044464);	Biological Process: single-organism process (GO:0044699);	Biological Process: single-organism metabolic process (GO:0044710);	Biological Process: response to other organism (GO:0051707);	Biological Process: organic substance biosynthetic process (GO:1901576);
c13556.graph_c0	8	Molecular Function: RNA binding (GO:0003723);	Molecular Function: structural constituent of ribosome (GO:0003735);	Cellular Component: cell wall (GO:0005618);	Cellular Component: nucleolus (GO:0005730);	Cellular Component: plasma membrane (GO:0005886);	Biological Process: translation (GO:0006412);	Cellular Component: chloroplast (GO:0009507);	Cellular Component: cytosolic small ribosomal subunit (GO:0022627);
c13563.graph_c0	8	Molecular Function: GTPase activity (GO:0003924);	Molecular Function: structural constituent of cytoskeleton (GO:0005200);	Molecular Function: GTP binding (GO:0005525);	Cellular Component: cytoplasm (GO:0005737);	Cellular Component: microtubule (GO:0005874);	Biological Process: GTP catabolic process (GO:0006184);	Biological Process: microtubule-based process (GO:0007017);	Biological Process: protein polymerization (GO:0051258);
c13567.graph_c0	4	Molecular Function: protein serine/threonine kinase activity (GO:0004674);	Molecular Function: non-membrane spanning protein tyrosine kinase activity (GO:0004715);	Molecular Function: ATP binding (GO:0005524);	Biological Process: protein phosphorylation (GO:0006468);
c13572.graph_c0	4	Molecular Function: structural constituent of ribosome (GO:0003735);	Cellular Component: nucleolus (GO:0005730);	Biological Process: translation (GO:0006412);	Cellular Component: cytosolic large ribosomal subunit (GO:0022625);
c13599.graph_c0	4	Cellular Component: plasma membrane (GO:0005886);	Biological Process: carbohydrate metabolic process (GO:0005975);	Molecular Function: lyase activity (GO:0016829);	Molecular Function: carbohydrate binding (GO:0030246);
c13603.graph_c0	3	Molecular Function: nucleic acid binding (GO:0003676);	Molecular Function: zinc ion binding (GO:0008270);	Biological Process: DNA integration (GO:0015074);
c13604.graph_c0	12	Cellular Component: nucleosome (GO:0000786);	Molecular Function: DNA binding (GO:0003677);	Cellular Component: nucleolus (GO:0005730);	Cellular Component: vacuolar membrane (GO:0005774);	Cellular Component: cytosol (GO:0005829);	Cellular Component: plasma membrane (GO:0005886);	Biological Process: nucleosome assembly (GO:0006334);	Biological Process: response to water deprivation (GO:0009414);	Cellular Component: plasmodesma (GO:0009506);	Cellular Component: chloroplast (GO:0009507);	Cellular Component: thylakoid (GO:0009579);	Molecular Function: protein heterodimerization activity (GO:0046982);
c13606.graph_c0	2	Molecular Function: DNA binding (GO:0003677);	Molecular Function: chromatin binding (GO:0003682);
c13608.graph_c0	1	Molecular Function: binding (GO:0005488);
c13612.graph_c0	1	Biological Process: stomatal complex morphogenesis (GO:0010103);
c13614.graph_c0	7	Molecular Function: DNA binding (GO:0003677);	Cellular Component: nucleus (GO:0005634);	Cellular Component: mitochondrion (GO:0005739);	Biological Process: regulation of transcription, DNA-templated (GO:0006355);	Molecular Function: zinc ion binding (GO:0008270);	Biological Process: positive regulation of seed germination (GO:0010030);	Biological Process: regulation of seed maturation (GO:2000034);
c13615.graph_c0	5	Molecular Function: protein serine/threonine phosphatase activity (GO:0004722);	Biological Process: protein dephosphorylation (GO:0006470);	Molecular Function: kinase activity (GO:0016301);	Biological Process: phosphorylation (GO:0016310);	Molecular Function: metal ion binding (GO:0046872);
c1362.graph_c0	3	Molecular Function: nucleic acid binding (GO:0003676);	Molecular Function: catalytic activity (GO:0003824);	Biological Process: DNA metabolic process (GO:0006259);
c13623.graph_c0	10	Biological Process: cytokinesis by cell plate formation (GO:0000911);	Molecular Function: structural constituent of ribosome (GO:0003735);	Cellular Component: cell wall (GO:0005618);	Cellular Component: nucleolus (GO:0005730);	Biological Process: translation (GO:0006412);	Cellular Component: chloroplast (GO:0009507);	Biological Process: leaf morphogenesis (GO:0009965);	Biological Process: trichome morphogenesis (GO:0010090);	Cellular Component: membrane (GO:0016020);	Cellular Component: cytosolic ribosome (GO:0022626);
c13634.graph_c0	3	Molecular Function: structural constituent of ribosome (GO:0003735);	Cellular Component: ribosome (GO:0005840);	Biological Process: translation (GO:0006412);
c13645.graph_c0	6	Molecular Function: peptide receptor activity (GO:0001653);	Molecular Function: protein serine/threonine kinase activity (GO:0004674);	Molecular Function: ATP binding (GO:0005524);	Biological Process: protein phosphorylation (GO:0006468);	Biological Process: response to wounding (GO:0009611);	Cellular Component: integral component of membrane (GO:0016021);
c13647.graph_c0	3	Molecular Function: zinc ion binding (GO:0008270);	Molecular Function: actin filament binding (GO:0051015);	Biological Process: actin filament bundle assembly (GO:0051017);
c13650.graph_c0	1	Biological Process: transcription, DNA-templated (GO:0006351);
c13651.graph_c0	1	Molecular Function: carboxylic ester hydrolase activity (GO:0052689);
c13653.graph_c0	6	Cellular Component: nucleolus (GO:0005730);	Cellular Component: chloroplast (GO:0009507);	Cellular Component: cytosolic ribosome (GO:0022626);	Biological Process: response to cadmium ion (GO:0046686);	Biological Process: root development (GO:0048364);	Biological Process: shoot system development (GO:0048367);
c13655.graph_c0	5	Biological Process: activation of MAPKK activity (GO:0000186);	Molecular Function: MAP kinase kinase kinase activity (GO:0004709);	Molecular Function: non-membrane spanning protein tyrosine kinase activity (GO:0004715);	Molecular Function: ATP binding (GO:0005524);	Molecular Function: rhodopsin kinase activity (GO:0050254);
c13660.graph_c0	4	Cellular Component: chloroplast (GO:0009507);	Biological Process: photosynthesis, light harvesting (GO:0009765);	Cellular Component: membrane (GO:0016020);	Molecular Function: metal ion binding (GO:0046872);
c13674.graph_c0	3	Molecular Function: non-membrane spanning protein tyrosine kinase activity (GO:0004715);	Molecular Function: ATP binding (GO:0005524);	Biological Process: protein phosphorylation (GO:0006468);
c13679.graph_c0	1	Molecular Function: glutathione transferase activity (GO:0004364);
c13686.graph_c0	15	Molecular Function: ATP binding (GO:0005524);	Cellular Component: cytoplasm (GO:0005737);	Cellular Component: plasma membrane (GO:0005886);	Cellular Component: proteasome regulatory particle, base subcomplex (GO:0008540);	Biological Process: response to heat (GO:0009408);	Biological Process: meristem structural organization (GO:0009933);	Biological Process: leaf morphogenesis (GO:0009965);	Biological Process: maintenance of root meristem identity (GO:0010078);	Molecular Function: nucleoside-triphosphatase activity (GO:0017111);	Biological Process: meristem growth (GO:0035266);	Biological Process: proteasome-mediated ubiquitin-dependent protein catabolic process (GO:0043161);	Biological Process: proteasome assembly (GO:0043248);	Biological Process: response to cadmium ion (GO:0046686);	Biological Process: root cap development (GO:0048829);	Biological Process: response to misfolded protein (GO:0051788);
c13699.graph_c0	5	Molecular Function: serine-type endopeptidase activity (GO:0004252);	Cellular Component: nucleus (GO:0005634);	Biological Process: proteolysis (GO:0006508);	Cellular Component: membrane (GO:0016020);	Molecular Function: serine-type exopeptidase activity (GO:0070008);
c13703.graph_c0	8	Molecular Function: protein serine/threonine kinase activity (GO:0004674);	Molecular Function: ATP binding (GO:0005524);	Cellular Component: nucleus (GO:0005634);	Biological Process: protein phosphorylation (GO:0006468);	Biological Process: gravitropism (GO:0009630);	Biological Process: auxin polar transport (GO:0009926);	Biological Process: root development (GO:0048364);	Biological Process: cotyledon development (GO:0048825);
c13704.graph_c0	5	Molecular Function: ATP binding (GO:0005524);	Biological Process: ATP catabolic process (GO:0006200);	Biological Process: response to red light (GO:0010114);	Biological Process: response to far red light (GO:0010218);	Molecular Function: ATPase activity (GO:0016887);
c13709.graph_c0	4	Molecular Function: cytochrome-c oxidase activity (GO:0004129);	Cellular Component: mitochondrion (GO:0005739);	Cellular Component: integral component of membrane (GO:0016021);	Biological Process: aerobic electron transport chain (GO:0019646);
c13723.graph_c0	3	Molecular Function: magnesium ion binding (GO:0000287);	Biological Process: metabolic process (GO:0008152);	Molecular Function: terpene synthase activity (GO:0010333);
c13727.graph_c0	8	Molecular Function: peptide receptor activity (GO:0001653);	Molecular Function: protein serine/threonine kinase activity (GO:0004674);	Molecular Function: ATP binding (GO:0005524);	Biological Process: protein phosphorylation (GO:0006468);	Biological Process: response to wounding (GO:0009611);	Cellular Component: integral component of membrane (GO:0016021);	Molecular Function: 2-alkenal reductase [NAD(P)] activity (GO:0032440);	Biological Process: oxidation-reduction process (GO:0055114);
c13737.graph_c0	6	Molecular Function: monooxygenase activity (GO:0004497);	Molecular Function: iron ion binding (GO:0005506);	Molecular Function: electron carrier activity (GO:0009055);	Molecular Function: oxidoreductase activity, acting on paired donors, with incorporation or reduction of molecular oxygen (GO:0016705);	Molecular Function: heme binding (GO:0020037);	Biological Process: oxidation-reduction process (GO:0055114);
c13738.graph_c0	3	Cellular Component: extracellular region (GO:0005576);	Biological Process: lipid metabolic process (GO:0006629);	Molecular Function: phosphoric diester hydrolase activity (GO:0008081);
c13748.graph_c0	1	Biological Process: stomatal complex morphogenesis (GO:0010103);
c13753.graph_c0	7	Molecular Function: DNA binding (GO:0003677);	Molecular Function: chromatin binding (GO:0003682);	Molecular Function: sequence-specific DNA binding transcription factor activity (GO:0003700);	Biological Process: regulation of transcription, DNA-templated (GO:0006355);	Biological Process: fatty acid biosynthetic process (GO:0006633);	Biological Process: response to osmotic stress (GO:0006970);	Biological Process: proanthocyanidin biosynthetic process (GO:0010023);
c13758.graph_c0	3	Molecular Function: nucleic acid binding (GO:0003676);	Molecular Function: zinc ion binding (GO:0008270);	Biological Process: DNA integration (GO:0015074);
c13765.graph_c0	11	Cellular Component: nuclear chromosome (GO:0000228);	Biological Process: double-strand break repair (GO:0006302);	Biological Process: mitotic recombination (GO:0006312);	Biological Process: chromatin organization (GO:0006325);	Biological Process: synapsis (GO:0007129);	Biological Process: reciprocal meiotic recombination (GO:0007131);	Cellular Component: cohesin complex (GO:0008278);	Biological Process: meiotic chromosome condensation (GO:0010032);	Biological Process: meiotic DNA double-strand break formation (GO:0042138);	Biological Process: attachment of spindle microtubules to kinetochore involved in homologous chromosome segregation (GO:0051455);	Biological Process: meiotic sister chromatid cohesion, centromeric (GO:0051754);
c13771.graph_c0	4	Molecular Function: transferase activity (GO:0016740);	Molecular Function: hydrolase activity (GO:0016787);	Molecular Function: organic cyclic compound binding (GO:0097159);	Molecular Function: heterocyclic compound binding (GO:1901363);
c13777.graph_c0	1	Biological Process: transcription, DNA-templated (GO:0006351);
c13780.graph_c0	3	Cellular Component: integral component of membrane (GO:0016021);	Molecular Function: NAD(P)H oxidase activity (GO:0016174);	Biological Process: oxidation-reduction process (GO:0055114);
c13782.graph_c0	4	Biological Process: metabolic process (GO:0008152);	Biological Process: response to nitrate (GO:0010167);	Biological Process: nitrate transport (GO:0015706);	Molecular Function: hydrolase activity (GO:0016787);
c13784.graph_c0	1	Biological Process: embryo development ending in seed dormancy (GO:0009793);
c13786.graph_c0	3	Molecular Function: nucleic acid binding (GO:0003676);	Molecular Function: zinc ion binding (GO:0008270);	Biological Process: DNA integration (GO:0015074);
c13787.graph_c0	5	Molecular Function: anthocyanidin 3-O-glucosyltransferase activity (GO:0047213);	Biological Process: flavonol biosynthetic process (GO:0051555);	Molecular Function: quercetin 3-O-glucosyltransferase activity (GO:0080043);	Molecular Function: flavonol 3-O-arabinosyltransferase activity (GO:0080059);	Biological Process: response to karrikin (GO:0080167);
c13789.graph_c0	1	Cellular Component: plastid (GO:0009536);
c13802.graph_c0	32	Biological Process: MAPK cascade (GO:0000165);	Molecular Function: ribose-5-phosphate isomerase activity (GO:0004751);	Biological Process: glycine catabolic process (GO:0006546);	Biological Process: tryptophan catabolic process (GO:0006569);	Biological Process: protein targeting to membrane (GO:0006612);	Biological Process: unsaturated fatty acid biosynthetic process (GO:0006636);	Biological Process: vitamin metabolic process (GO:0006766);	Biological Process: pentose-phosphate shunt, non-oxidative branch (GO:0009052);	Biological Process: lipoate metabolic process (GO:0009106);	Biological Process: coenzyme biosynthetic process (GO:0009108);	Biological Process: response to cold (GO:0009409);	Cellular Component: chloroplast thylakoid membrane (GO:0009535);	Cellular Component: chloroplast stroma (GO:0009570);	Biological Process: detection of biotic stimulus (GO:0009595);	Biological Process: indoleacetic acid biosynthetic process (GO:0009684);	Biological Process: jasmonic acid biosynthetic process (GO:0009695);	Biological Process: salicylic acid biosynthetic process (GO:0009697);	Biological Process: systemic acquired resistance, salicylic acid mediated signaling pathway (GO:0009862);	Biological Process: jasmonic acid mediated signaling pathway (GO:0009867);	Cellular Component: chloroplast envelope (GO:0009941);	Biological Process: response to chitin (GO:0010200);	Biological Process: regulation of hydrogen peroxide metabolic process (GO:0010310);	Biological Process: regulation of plant-type hypersensitive response (GO:0010363);	Biological Process: reductive pentose-phosphate cycle (GO:0019253);	Biological Process: isopentenyl diphosphate biosynthetic process, methylerythritol 4-phosphate pathway (GO:0019288);	Biological Process: cysteine biosynthetic process (GO:0019344);	Biological Process: photosynthesis, light reaction (GO:0019684);	Biological Process: secondary metabolic process (GO:0019748);	Biological Process: negative regulation of defense response (GO:0031348);	Biological Process: defense response to bacterium (GO:0042742);	Biological Process: regulation of multi-organism process (GO:0043900);	Biological Process: defense response to fungus (GO:0050832);
c13805.graph_c0	18	Molecular Function: histone acetyltransferase activity (GO:0004402);	Cellular Component: nucleus (GO:0005634);	Biological Process: regulation of DNA replication (GO:0006275);	Biological Process: regulation of gene expression by genetic imprinting (GO:0006349);	Biological Process: cell proliferation (GO:0008283);	Cellular Component: chloroplast (GO:0009507);	Biological Process: pollen development (GO:0009555);	Biological Process: embryo development ending in seed dormancy (GO:0009793);	Biological Process: regulation of flower development (GO:0009909);	Biological Process: leaf morphogenesis (GO:0009965);	Biological Process: trichome differentiation (GO:0010026);	Biological Process: seed coat development (GO:0010214);	Biological Process: regulation of G2/M transition of mitotic cell cycle (GO:0010389);	Biological Process: histone acetylation (GO:0016573);	Biological Process: heterochromatin assembly (GO:0031507);	Biological Process: positive regulation of cell cycle (GO:0045787);	Biological Process: floral organ formation (GO:0048449);	Cellular Component: Cul4-RING ubiquitin ligase complex (GO:0080008);
c13807.graph_c0	5	Molecular Function: DNA binding (GO:0003677);	Molecular Function: ATP-dependent DNA helicase activity (GO:0004003);	Molecular Function: ATP binding (GO:0005524);	Cellular Component: nucleus (GO:0005634);	Biological Process: nucleobase-containing compound metabolic process (GO:0006139);
c13814.graph_c0	9	Molecular Function: protein serine/threonine kinase activity (GO:0004674);	Molecular Function: ATP binding (GO:0005524);	Cellular Component: plasma membrane (GO:0005886);	Biological Process: protein phosphorylation (GO:0006468);	Cellular Component: plant-type cell wall (GO:0009505);	Cellular Component: chloroplast stroma (GO:0009570);	Cellular Component: integral component of membrane (GO:0016021);	Molecular Function: 2-alkenal reductase [NAD(P)] activity (GO:0032440);	Biological Process: oxidation-reduction process (GO:0055114);
c13817.graph_c0	11	Molecular Function: translation elongation factor activity (GO:0003746);	Molecular Function: GTPase activity (GO:0003924);	Molecular Function: GTP binding (GO:0005525);	Cellular Component: nucleolus (GO:0005730);	Cellular Component: mitochondrion (GO:0005739);	Cellular Component: vacuole (GO:0005773);	Cellular Component: plasma membrane (GO:0005886);	Biological Process: GTP catabolic process (GO:0006184);	Biological Process: translational elongation (GO:0006414);	Cellular Component: chloroplast (GO:0009507);	Biological Process: response to cadmium ion (GO:0046686);
c13819.graph_c0	2	Molecular Function: transferase activity (GO:0016740);	Cellular Component: chloroplast part (GO:0044434);
c13820.graph_c0	7	Molecular Function: copper ion binding (GO:0005507);	Molecular Function: L-ascorbate oxidase activity (GO:0008447);	Cellular Component: plant-type cell wall (GO:0009505);	Biological Process: cell tip growth (GO:0009932);	Cellular Component: anchored component of plasma membrane (GO:0046658);	Cellular Component: apoplast (GO:0048046);	Biological Process: oxidation-reduction process (GO:0055114);
c13821.graph_c0	9	Molecular Function: GTPase activity (GO:0003924);	Molecular Function: copper ion binding (GO:0005507);	Molecular Function: GTP binding (GO:0005525);	Cellular Component: nucleolus (GO:0005730);	Cellular Component: cytosol (GO:0005829);	Cellular Component: plasma membrane (GO:0005886);	Biological Process: GTP catabolic process (GO:0006184);	Biological Process: response to cold (GO:0009409);	Cellular Component: chloroplast (GO:0009507);
c13834.graph_c0	6	Cellular Component: vacuole (GO:0005773);	Cellular Component: cytoplasmic membrane-bounded vesicle (GO:0016023);	Molecular Function: hydrolase activity (GO:0016787);	Cellular Component: organelle membrane (GO:0031090);	Cellular Component: intracellular organelle part (GO:0044446);	Biological Process: single-organism transport (GO:0044765);
c13835.graph_c0	3	Molecular Function: sequence-specific DNA binding transcription factor activity (GO:0003700);	Biological Process: regulation of transcription, DNA-templated (GO:0006355);	Molecular Function: protein dimerization activity (GO:0046983);
c13836.graph_c0	13	Molecular Function: protein serine/threonine kinase activity (GO:0004674);	Molecular Function: ATP binding (GO:0005524);	Cellular Component: cytosol (GO:0005829);	Cellular Component: plasma membrane (GO:0005886);	Biological Process: protein phosphorylation (GO:0006468);	Biological Process: detection of brassinosteroid stimulus (GO:0009729);	Biological Process: response to auxin (GO:0009733);	Biological Process: brassinosteroid mediated signaling pathway (GO:0009742);	Biological Process: multidimensional cell growth (GO:0009825);	Biological Process: leaf morphogenesis (GO:0009965);	Biological Process: hyperosmotic salinity response (GO:0042538);	Biological Process: positive regulation of protein export from nucleus (GO:0046827);	Molecular Function: tau-protein kinase activity (GO:0050321);
c13838.graph_c0	5	Molecular Function: structural molecule activity (GO:0005198);	Biological Process: intracellular protein transport (GO:0006886);	Cellular Component: chloroplast (GO:0009507);	Biological Process: vesicle-mediated transport (GO:0016192);	Cellular Component: COPI vesicle coat (GO:0030126);
c13841.graph_c0	3	Biological Process: aging (GO:0007568);	Molecular Function: oxidoreductase activity (GO:0016491);	Biological Process: oxidation-reduction process (GO:0055114);
c13843.graph_c0	7	Molecular Function: DNA binding (GO:0003677);	Molecular Function: chromatin binding (GO:0003682);	Biological Process: response to fungus (GO:0009620);	Biological Process: response to salt stress (GO:0009651);	Biological Process: response to ethylene (GO:0009723);	Biological Process: response to abscisic acid (GO:0009737);	Biological Process: response to jasmonic acid (GO:0009753);
c13847.graph_c0	1	Biological Process: malate transport (GO:0015743);
c13858.graph_c0	1	Cellular Component: chloroplast (GO:0009507);
c1386.graph_c0	2	Molecular Function: protein kinase activity (GO:0004672);	Biological Process: phosphorylation (GO:0016310);
c13872.graph_c0	1	Molecular Function: oxidoreductase activity (GO:0016491);
c13874.graph_c0	11	Molecular Function: ribonucleoside-diphosphate reductase activity, thioredoxin disulfide as acceptor (GO:0004748);	Molecular Function: ATP binding (GO:0005524);	Cellular Component: ribonucleoside-diphosphate reductase complex (GO:0005971);	Biological Process: gluconeogenesis (GO:0006094);	Biological Process: DNA-dependent DNA replication (GO:0006261);	Biological Process: cytoskeleton organization (GO:0007010);	Biological Process: nucleotide biosynthetic process (GO:0009165);	Biological Process: deoxyribonucleoside triphosphate biosynthetic process (GO:0009202);	Biological Process: proteasomal protein catabolic process (GO:0010498);	Biological Process: response to cadmium ion (GO:0046686);	Biological Process: oxidation-reduction process (GO:0055114);
c13875.graph_c0	5	Molecular Function: NADH dehydrogenase (ubiquinone) activity (GO:0008137);	Cellular Component: chloroplast thylakoid membrane (GO:0009535);	Cellular Component: integral component of membrane (GO:0016021);	Biological Process: ATP synthesis coupled electron transport (GO:0042773);	Molecular Function: quinone binding (GO:0048038);
c13876.graph_c0	9	Molecular Function: translation elongation factor activity (GO:0003746);	Molecular Function: GTP binding (GO:0005525);	Cellular Component: nucleolus (GO:0005730);	Cellular Component: mitochondrion (GO:0005739);	Cellular Component: vacuole (GO:0005773);	Cellular Component: plasma membrane (GO:0005886);	Biological Process: translational elongation (GO:0006414);	Cellular Component: chloroplast (GO:0009507);	Biological Process: response to cadmium ion (GO:0046686);
c13878.graph_c0	8	Molecular Function: GTPase activity (GO:0003924);	Molecular Function: structural constituent of cytoskeleton (GO:0005200);	Molecular Function: GTP binding (GO:0005525);	Cellular Component: cytoplasm (GO:0005737);	Cellular Component: microtubule (GO:0005874);	Biological Process: GTP catabolic process (GO:0006184);	Biological Process: microtubule-based process (GO:0007017);	Biological Process: protein polymerization (GO:0051258);
c13880.graph_c0	2	Biological Process: cytokinin metabolic process (GO:0009690);	Biological Process: developmental process (GO:0032502);
c13885.graph_c0	2	Biological Process: response to stress (GO:0006950);	Biological Process: response to water (GO:0009415);
c13887.graph_c0	6	Molecular Function: ATP binding (GO:0005524);	Biological Process: protein phosphorylation (GO:0006468);	Cellular Component: integral component of membrane (GO:0016021);	Molecular Function: 2-alkenal reductase [NAD(P)] activity (GO:0032440);	Molecular Function: tau-protein kinase activity (GO:0050321);	Biological Process: oxidation-reduction process (GO:0055114);
c13893.graph_c0	1	Cellular Component: cell wall (GO:0005618);
c13894.graph_c0	4	Molecular Function: DNA binding (GO:0003677);	Molecular Function: sequence-specific DNA binding transcription factor activity (GO:0003700);	Cellular Component: nucleus (GO:0005634);	Biological Process: regulation of transcription, DNA-templated (GO:0006355);
c13903.graph_c0	5	Biological Process: covalent chromatin modification (GO:0016569);	Biological Process: cellular macromolecule biosynthetic process (GO:0034645);	Biological Process: regulation of gene expression, epigenetic (GO:0040029);	Biological Process: macromolecule methylation (GO:0043414);	Biological Process: nucleic acid metabolic process (GO:0090304);
c13905.graph_c0	5	Biological Process: protein N-linked glycosylation (GO:0006487);	Biological Process: response to heat (GO:0009408);	Biological Process: response to high light intensity (GO:0009644);	Cellular Component: chloroplast envelope (GO:0009941);	Biological Process: response to hydrogen peroxide (GO:0042542);
c13908.graph_c0	12	Molecular Function: peroxidase activity (GO:0004601);	Biological Process: water transport (GO:0006833);	Biological Process: response to oxidative stress (GO:0006979);	Biological Process: response to salt stress (GO:0009651);	Biological Process: response to fructose (GO:0009750);	Biological Process: cysteine biosynthetic process (GO:0019344);	Biological Process: glucosinolate biosynthetic process (GO:0019761);	Molecular Function: heme binding (GO:0020037);	Biological Process: cellular cation homeostasis (GO:0030003);	Molecular Function: metal ion binding (GO:0046872);	Biological Process: oxidation-reduction process (GO:0055114);	Biological Process: divalent metal ion transport (GO:0070838);
c13916.graph_c0	7	Molecular Function: peptidase activity (GO:0008233);	Biological Process: photomorphogenesis (GO:0009640);	Biological Process: embryo development (GO:0009790);	Biological Process: negative regulation of flower development (GO:0009910);	Biological Process: leaf vascular tissue pattern formation (GO:0010305);	Biological Process: root development (GO:0048364);	Biological Process: meristem development (GO:0048507);
c13921.graph_c0	3	Molecular Function: nucleic acid binding (GO:0003676);	Molecular Function: zinc ion binding (GO:0008270);	Biological Process: DNA integration (GO:0015074);
c13924.graph_c0	6	Molecular Function: nucleic acid binding (GO:0003676);	Molecular Function: alanine-tRNA ligase activity (GO:0004813);	Molecular Function: ATP binding (GO:0005524);	Biological Process: alanyl-tRNA aminoacylation (GO:0006419);	Molecular Function: zinc ion binding (GO:0008270);	Biological Process: DNA integration (GO:0015074);
c13935.graph_c0	8	Cellular Component: plasma membrane (GO:0005886);	Biological Process: cell-cell junction assembly (GO:0007043);	Biological Process: glucuronoxylan metabolic process (GO:0010413);	Cellular Component: integral component of membrane (GO:0016021);	Biological Process: cell wall modification (GO:0042545);	Molecular Function: protein homodimerization activity (GO:0042803);	Biological Process: xylan biosynthetic process (GO:0045492);	Cellular Component: Casparian strip (GO:0048226);
c13936.graph_c0	1	Cellular Component: plasmodesma (GO:0009506);
c13940.graph_c0	6	Cellular Component: cell wall (GO:0005618);	Cellular Component: nucleolus (GO:0005730);	Cellular Component: vacuole (GO:0005773);	Cellular Component: plasma membrane (GO:0005886);	Cellular Component: chloroplast (GO:0009507);	Cellular Component: cytosolic large ribosomal subunit (GO:0022625);
c13943.graph_c0	8	Molecular Function: GTPase activity (GO:0003924);	Molecular Function: structural constituent of cytoskeleton (GO:0005200);	Molecular Function: GTP binding (GO:0005525);	Cellular Component: cytoplasm (GO:0005737);	Cellular Component: microtubule (GO:0005874);	Biological Process: GTP catabolic process (GO:0006184);	Biological Process: microtubule-based process (GO:0007017);	Biological Process: protein polymerization (GO:0051258);
c13957.graph_c0	1	Molecular Function: polysaccharide binding (GO:0030247);
c13961.graph_c0	6	Molecular Function: hydroxyacylglutathione hydrolase activity (GO:0004416);	Molecular Function: iron ion binding (GO:0005506);	Biological Process: glutathione biosynthetic process (GO:0006750);	Molecular Function: zinc ion binding (GO:0008270);	Molecular Function: beta-lactamase activity (GO:0008800);	Cellular Component: chloroplast (GO:0009507);
c13964.graph_c0	3	Biological Process: amino acid transport (GO:0006865);	Molecular Function: amino acid transmembrane transporter activity (GO:0015171);	Cellular Component: integral component of membrane (GO:0016021);
c13965.graph_c0	3	Molecular Function: enzyme inhibitor activity (GO:0004857);	Molecular Function: pectinesterase activity (GO:0030599);	Biological Process: negative regulation of catalytic activity (GO:0043086);
c13966.graph_c0	2	Biological Process: gametophyte development (GO:0048229);	Biological Process: plant-type spore development (GO:0048236);
c13967.graph_c0	2	Cellular Component: intracellular organelle (GO:0043229);	Cellular Component: cytoplasmic part (GO:0044444);
c13974.graph_c0	1	Cellular Component: integral component of membrane (GO:0016021);
c13976.graph_c0	1	Cellular Component: intracellular part (GO:0044424);
c13982.graph_c0	17	Biological Process: MAPK cascade (GO:0000165);	Molecular Function: DNA binding (GO:0003677);	Molecular Function: sequence-specific DNA binding transcription factor activity (GO:0003700);	Biological Process: protein targeting to membrane (GO:0006612);	Biological Process: response to bacterium (GO:0009617);	Biological Process: systemic acquired resistance, salicylic acid mediated signaling pathway (GO:0009862);	Biological Process: jasmonic acid mediated signaling pathway (GO:0009867);	Biological Process: leaf morphogenesis (GO:0009965);	Biological Process: guard cell differentiation (GO:0010052);	Biological Process: regulation of hydrogen peroxide metabolic process (GO:0010310);	Biological Process: regulation of plant-type hypersensitive response (GO:0010363);	Biological Process: negative regulation of defense response (GO:0031348);	Biological Process: regulation of protein dephosphorylation (GO:0035304);	Biological Process: positive regulation of cell differentiation (GO:0045597);	Biological Process: positive regulation of transcription, DNA-templated (GO:0045893);	Molecular Function: protein dimerization activity (GO:0046983);	Biological Process: negative regulation of cell division (GO:0051782);
c13989.graph_c0	5	Molecular Function: structural constituent of ribosome (GO:0003735);	Cellular Component: nucleolus (GO:0005730);	Cellular Component: mitochondrion (GO:0005739);	Biological Process: translation (GO:0006412);	Cellular Component: cytosolic small ribosomal subunit (GO:0022627);
c13994.graph_c0	3	Cellular Component: intracellular (GO:0005622);	Biological Process: RNA processing (GO:0006396);	Molecular Function: transferase activity (GO:0016740);
c13999.graph_c0	3	Molecular Function: long-chain-alcohol oxidase activity (GO:0046577);	Molecular Function: flavin adenine dinucleotide binding (GO:0050660);	Biological Process: oxidation-reduction process (GO:0055114);
c14008.graph_c0	15	Molecular Function: ATP binding (GO:0005524);	Cellular Component: phosphatidylinositol 3-kinase complex (GO:0005942);	Biological Process: protein N-linked glycosylation (GO:0006487);	Biological Process: endocytosis (GO:0006897);	Biological Process: response to salt stress (GO:0009651);	Biological Process: vegetative to reproductive phase transition of meristem (GO:0010228);	Molecular Function: 1-phosphatidylinositol-3-kinase activity (GO:0016303);	Biological Process: protein desumoylation (GO:0016926);	Biological Process: inositol trisphosphate metabolic process (GO:0032957);	Biological Process: phosphatidylinositol-3-phosphate biosynthetic process (GO:0036092);	Biological Process: phosphatidylinositol phosphorylation (GO:0046854);	Biological Process: inositol phosphate dephosphorylation (GO:0046855);	Biological Process: phosphatidylinositol-mediated signaling (GO:0048015);	Biological Process: hydrogen peroxide biosynthetic process (GO:0050665);	Biological Process: microgametogenesis (GO:0055046);
c14011.graph_c0	8	Molecular Function: protein serine/threonine kinase activity (GO:0004674);	Molecular Function: ATP binding (GO:0005524);	Biological Process: protein phosphorylation (GO:0006468);	Biological Process: pattern specification process (GO:0007389);	Molecular Function: carbohydrate binding (GO:0030246);	Biological Process: floral whorl development (GO:0048438);	Biological Process: flower morphogenesis (GO:0048439);	Biological Process: recognition of pollen (GO:0048544);
c14018.graph_c0	6	Biological Process: lipoate biosynthetic process (GO:0009107);	Biological Process: protein lipoylation (GO:0009249);	Cellular Component: chloroplast (GO:0009507);	Molecular Function: lipoate synthase activity (GO:0016992);	Molecular Function: metal ion binding (GO:0046872);	Molecular Function: 4 iron, 4 sulfur cluster binding (GO:0051539);
c14019.graph_c0	4	Molecular Function: DNA binding (GO:0003677);	Molecular Function: sequence-specific DNA binding transcription factor activity (GO:0003700);	Cellular Component: nucleus (GO:0005634);	Biological Process: regulation of transcription, DNA-templated (GO:0006355);
c1402.graph_c0	3	Cellular Component: ubiquitin ligase complex (GO:0000151);	Molecular Function: ubiquitin-protein ligase activity (GO:0004842);	Biological Process: protein ubiquitination (GO:0016567);
c14030.graph_c0	15	Biological Process: nuclear-transcribed mRNA catabolic process, nonsense-mediated decay (GO:0000184);	Cellular Component: cytoplasmic mRNA processing body (GO:0000932);	Molecular Function: DNA binding (GO:0003677);	Molecular Function: RNA helicase activity (GO:0003724);	Molecular Function: ATP binding (GO:0005524);	Cellular Component: cytosol (GO:0005829);	Cellular Component: plasma membrane (GO:0005886);	Molecular Function: zinc ion binding (GO:0008270);	Cellular Component: plasmodesma (GO:0009506);	Biological Process: response to sucrose (GO:0009744);	Biological Process: hormone-mediated signaling pathway (GO:0009755);	Biological Process: sugar mediated signaling pathway (GO:0010182);	Biological Process: RNA interference (GO:0016246);	Biological Process: defense response to bacterium (GO:0042742);	Biological Process: cotyledon development (GO:0048825);
c14035.graph_c0	1	Cellular Component: mitochondrion (GO:0005739);
c14037.graph_c0	4	Molecular Function: protein kinase activity (GO:0004672);	Molecular Function: ATP binding (GO:0005524);	Cellular Component: plasma membrane (GO:0005886);	Biological Process: protein phosphorylation (GO:0006468);
c14041.graph_c0	4	Molecular Function: DNA binding (GO:0003677);	Molecular Function: sequence-specific DNA binding transcription factor activity (GO:0003700);	Cellular Component: nucleus (GO:0005634);	Biological Process: regulation of transcription, DNA-templated (GO:0006355);
c14044.graph_c0	7	Molecular Function: myo-inositol:hydrogen symporter activity (GO:0005366);	Cellular Component: plasma membrane (GO:0005886);	Biological Process: carbohydrate transport (GO:0008643);	Cellular Component: integral component of membrane (GO:0016021);	Molecular Function: 2-alkenal reductase [NAD(P)] activity (GO:0032440);	Biological Process: transmembrane transport (GO:0055085);	Biological Process: oxidation-reduction process (GO:0055114);
c14047.graph_c0	4	Biological Process: terpenoid metabolic process (GO:0006721);	Cellular Component: chloroplast part (GO:0044434);	Biological Process: response to stimulus (GO:0050896);	Biological Process: reactive oxygen species metabolic process (GO:0072593);
c14053.graph_c0	14	Molecular Function: ATP binding (GO:0005524);	Cellular Component: cell wall (GO:0005618);	Cellular Component: nuclear envelope (GO:0005635);	Cellular Component: nucleolus (GO:0005730);	Cellular Component: spindle (GO:0005819);	Cellular Component: plasma membrane (GO:0005886);	Molecular Function: microtubule-severing ATPase activity (GO:0008568);	Cellular Component: phragmoplast (GO:0009524);	Biological Process: pollen germination (GO:0009846);	Biological Process: pollen tube growth (GO:0009860);	Cellular Component: cytosolic ribosome (GO:0022626);	Molecular Function: identical protein binding (GO:0042802);	Biological Process: response to cadmium ion (GO:0046686);	Biological Process: cell division (GO:0051301);
c14057.graph_c0	7	Molecular Function: triglyceride lipase activity (GO:0004806);	Molecular Function: GTP binding (GO:0005525);	Biological Process: fatty acid beta-oxidation (GO:0006635);	Cellular Component: monolayer-surrounded lipid storage body (GO:0012511);	Biological Process: protein import into peroxisome matrix (GO:0016558);	Biological Process: triglyceride catabolic process (GO:0019433);	Biological Process: cellular macromolecule catabolic process (GO:0044265);
c14059.graph_c0	13	Cellular Component: protein storage vacuole (GO:0000326);	Cellular Component: plasma membrane (GO:0005886);	Biological Process: water transport (GO:0006833);	Cellular Component: plant-type cell wall (GO:0009505);	Cellular Component: plant-type vacuole membrane (GO:0009705);	Cellular Component: chloroplast envelope (GO:0009941);	Molecular Function: methylammonium transmembrane transporter activity (GO:0015200);	Molecular Function: urea transmembrane transporter activity (GO:0015204);	Cellular Component: integral component of membrane (GO:0016021);	Cellular Component: central vacuole (GO:0042807);	Molecular Function: ammonia transmembrane transporter activity (GO:0051739);	Biological Process: urea transmembrane transport (GO:0071918);	Biological Process: methylammonium transmembrane transport (GO:0072489);
c14061.graph_c0	2	Molecular Function: oxidoreductase activity (GO:0016491);	Biological Process: oxidation-reduction process (GO:0055114);
c14066.graph_c0	3	Molecular Function: structural constituent of ribosome (GO:0003735);	Cellular Component: ribosome (GO:0005840);	Biological Process: translation (GO:0006412);
c14067.graph_c0	9	Cellular Component: nucleoplasm (GO:0005654);	Biological Process: response to cold (GO:0009409);	Biological Process: response to blue light (GO:0009637);	Biological Process: response to far red light (GO:0010218);	Biological Process: inflorescence development (GO:0010229);	Biological Process: temperature compensation of the circadian clock (GO:0010378);	Biological Process: response to hydrogen peroxide (GO:0042542);	Biological Process: positive regulation of long-day photoperiodism, flowering (GO:0048578);	Biological Process: response to karrikin (GO:0080167);
c14069.graph_c0	4	Molecular Function: structural constituent of ribosome (GO:0003735);	Cellular Component: ribosome (GO:0005840);	Biological Process: translation (GO:0006412);	Molecular Function: metal ion binding (GO:0046872);
c14078.graph_c0	1	Molecular Function: metal ion binding (GO:0046872);
c14080.graph_c0	1	Cellular Component: ribosome (GO:0005840);
c14082.graph_c0	14	Molecular Function: glutamate 5-kinase activity (GO:0004349);	Molecular Function: glutamate-5-semialdehyde dehydrogenase activity (GO:0004350);	Molecular Function: ATP binding (GO:0005524);	Biological Process: response to oxidative stress (GO:0006979);	Biological Process: response to desiccation (GO:0009269);	Cellular Component: chloroplast (GO:0009507);	Biological Process: response to abscisic acid (GO:0009737);	Biological Process: embryo development ending in seed dormancy (GO:0009793);	Cellular Component: membrane (GO:0016020);	Biological Process: phosphorylation (GO:0016310);	Biological Process: hyperosmotic salinity response (GO:0042538);	Biological Process: root development (GO:0048364);	Biological Process: oxidation-reduction process (GO:0055114);	Biological Process: L-proline biosynthetic process (GO:0055129);
c14086.graph_c0	7	Molecular Function: catalytic activity (GO:0003824);	Biological Process: post-embryonic development (GO:0009791);	Biological Process: cellular metabolic process (GO:0044237);	Biological Process: primary metabolic process (GO:0044238);	Biological Process: reproductive structure development (GO:0048608);	Biological Process: response to stimulus (GO:0050896);	Biological Process: organic substance metabolic process (GO:0071704);
c1409.graph_c0	4	Cellular Component: plasma membrane (GO:0005886);	Biological Process: phosphate ion transport (GO:0006817);	Cellular Component: integral component of membrane (GO:0016021);	Biological Process: cellular response to phosphate starvation (GO:0016036);
c14094.graph_c0	1	Biological Process: embryo development ending in seed dormancy (GO:0009793);
c14097.graph_c0	5	Cellular Component: nucleus (GO:0005634);	Cellular Component: chromosome (GO:0005694);	Molecular Function: zinc ion binding (GO:0008270);	Molecular Function: histone-lysine N-methyltransferase activity (GO:0018024);	Biological Process: histone lysine methylation (GO:0034968);
c14101.graph_c0	2	Biological Process: lipid metabolic process (GO:0006629);	Molecular Function: hydrolase activity, acting on ester bonds (GO:0016788);
c14103.graph_c0	2	Molecular Function: gibberellin 3-beta-dioxygenase activity (GO:0016707);	Biological Process: oxidation-reduction process (GO:0055114);
c14113.graph_c0	2	Molecular Function: inositol hexakisphosphate binding (GO:0000822);	Biological Process: auxin-activated signaling pathway (GO:0009734);
c14118.graph_c0	6	Molecular Function: sequence-specific DNA binding transcription factor activity (GO:0003700);	Molecular Function: transcription cofactor activity (GO:0003712);	Cellular Component: nucleus (GO:0005634);	Biological Process: regulation of transcription from RNA polymerase II promoter (GO:0006357);	Molecular Function: sequence-specific DNA binding (GO:0043565);	Molecular Function: protein heterodimerization activity (GO:0046982);
c14122.graph_c0	1	Cellular Component: plasma membrane (GO:0005886);
c14128.graph_c0	9	Molecular Function: protein serine/threonine kinase activity (GO:0004674);	Molecular Function: protein serine/threonine/tyrosine kinase activity (GO:0004712);	Molecular Function: protein tyrosine kinase activity (GO:0004713);	Molecular Function: ATP binding (GO:0005524);	Cellular Component: cytosol (GO:0005829);	Biological Process: protein phosphorylation (GO:0006468);	Biological Process: actin filament organization (GO:0007015);	Biological Process: chloroplast organization (GO:0009658);	Molecular Function: amino acid binding (GO:0016597);
c14131.graph_c0	4	Molecular Function: alpha-amylase activity (GO:0004556);	Molecular Function: calcium ion binding (GO:0005509);	Biological Process: carbohydrate metabolic process (GO:0005975);	Molecular Function: glucan 1,4-alpha-maltotetraohydrolase activity (GO:0033910);
c14162.graph_c0	14	Biological Process: rRNA processing (GO:0006364);	Cellular Component: chloroplast thylakoid membrane (GO:0009535);	Biological Process: chloroplast relocation (GO:0009902);	Biological Process: thylakoid membrane organization (GO:0010027);	Biological Process: photosystem II assembly (GO:0010207);	Molecular Function: P-P-bond-hydrolysis-driven protein transmembrane transporter activity (GO:0015450);	Cellular Component: integral component of membrane (GO:0016021);	Biological Process: regulation of protein dephosphorylation (GO:0035304);	Biological Process: hydrogen peroxide catabolic process (GO:0042744);	Biological Process: transcription from plastid promoter (GO:0042793);	Biological Process: protein import into chloroplast thylakoid membrane (GO:0045038);	Biological Process: positive regulation of transcription, DNA-templated (GO:0045893);	Biological Process: protein insertion into membrane (GO:0051205);	Biological Process: regulation of cell aging (GO:0090342);
c14169.graph_c0	8	Molecular Function: inorganic anion exchanger activity (GO:0005452);	Cellular Component: endosome (GO:0005768);	Cellular Component: vacuole (GO:0005773);	Cellular Component: integral component of membrane (GO:0016021);	Cellular Component: lateral plasma membrane (GO:0016328);	Biological Process: borate transmembrane transport (GO:0035445);	Cellular Component: columella (GO:0043674);	Molecular Function: borate efflux transmembrane transporter activity (GO:0080139);
c14173.graph_c0	1	Cellular Component: plastid (GO:0009536);
c14175.graph_c0	5	Molecular Function: structural molecule activity (GO:0005198);	Biological Process: intracellular protein transport (GO:0006886);	Biological Process: vesicle-mediated transport (GO:0016192);	Cellular Component: clathrin coat of trans-Golgi network vesicle (GO:0030130);	Cellular Component: clathrin coat of coated pit (GO:0030132);
c14185.graph_c0	8	Molecular Function: protein serine/threonine kinase activity (GO:0004674);	Molecular Function: ATP binding (GO:0005524);	Biological Process: DNA replication (GO:0006260);	Biological Process: protein phosphorylation (GO:0006468);	Molecular Function: oxidoreductase activity (GO:0016491);	Biological Process: cortical microtubule organization (GO:0043622);	Cellular Component: apoplast (GO:0048046);	Biological Process: regulation of biological process (GO:0050789);
c14190.graph_c0	1	Biological Process: amino acid transmembrane transport (GO:0003333);
c14196.graph_c0	3	Molecular Function: nucleic acid binding (GO:0003676);	Molecular Function: zinc ion binding (GO:0008270);	Biological Process: DNA integration (GO:0015074);
c14199.graph_c0	4	Cellular Component: ubiquitin ligase complex (GO:0000151);	Molecular Function: ubiquitin-protein ligase activity (GO:0004842);	Cellular Component: nucleus (GO:0005634);	Biological Process: protein ubiquitination (GO:0016567);
c14205.graph_c0	1	Cellular Component: chloroplast (GO:0009507);
c14213.graph_c0	3	Cellular Component: cytoplasmic mRNA processing body (GO:0000932);	Biological Process: deadenylation-independent decapping of nuclear-transcribed mRNA (GO:0031087);	Molecular Function: protein homodimerization activity (GO:0042803);
c14216.graph_c0	10	Molecular Function: protein serine/threonine kinase activity (GO:0004674);	Molecular Function: calcium ion binding (GO:0005509);	Molecular Function: ATP binding (GO:0005524);	Cellular Component: vacuole (GO:0005773);	Cellular Component: plasma membrane (GO:0005886);	Biological Process: protein phosphorylation (GO:0006468);	Biological Process: response to salt stress (GO:0009651);	Biological Process: abscisic acid-activated signaling pathway (GO:0009738);	Biological Process: regulation of stomatal movement (GO:0010119);	Biological Process: regulation of anion channel activity (GO:0010359);
c14219.graph_c0	5	Molecular Function: glyceraldehyde-3-phosphate dehydrogenase (NAD+) (phosphorylating) activity (GO:0004365);	Biological Process: glucose metabolic process (GO:0006006);	Molecular Function: NADP binding (GO:0050661);	Molecular Function: NAD binding (GO:0051287);	Biological Process: oxidation-reduction process (GO:0055114);
c14223.graph_c0	15	Biological Process: respiratory burst involved in defense response (GO:0002679);	Molecular Function: sequence-specific DNA binding transcription factor activity (GO:0003700);	Cellular Component: nucleus (GO:0005634);	Biological Process: regulation of transcription, DNA-templated (GO:0006355);	Biological Process: protein targeting to membrane (GO:0006612);	Biological Process: membrane fusion (GO:0006944);	Biological Process: response to cold (GO:0009409);	Biological Process: salicylic acid mediated signaling pathway (GO:0009863);	Biological Process: response to chitin (GO:0010200);	Biological Process: regulation of plant-type hypersensitive response (GO:0010363);	Biological Process: endoplasmic reticulum unfolded protein response (GO:0030968);	Biological Process: intracellular signal transduction (GO:0035556);	Biological Process: negative regulation of programmed cell death (GO:0043069);	Molecular Function: metal ion binding (GO:0046872);	Biological Process: defense response to fungus (GO:0050832);
c14225.graph_c0	2	Molecular Function: oxidoreductase activity (GO:0016491);	Biological Process: oxidation-reduction process (GO:0055114);
c14226.graph_c0	4	Molecular Function: serine-type endopeptidase activity (GO:0004252);	Cellular Component: Golgi apparatus (GO:0005794);	Biological Process: proteolysis (GO:0006508);	Cellular Component: integral component of membrane (GO:0016021);
c1423.graph_c0	1	Biological Process: transcription, DNA-templated (GO:0006351);
c14230.graph_c0	3	Cellular Component: endoplasmic reticulum (GO:0005783);	Biological Process: transport (GO:0006810);	Cellular Component: integral component of membrane (GO:0016021);
c14233.graph_c0	3	Cellular Component: plasma membrane (GO:0005886);	Molecular Function: potassium ion transmembrane transporter activity (GO:0015079);	Biological Process: potassium ion transmembrane transport (GO:0071805);
c14239.graph_c0	3	Molecular Function: structural constituent of ribosome (GO:0003735);	Cellular Component: ribosome (GO:0005840);	Biological Process: translation (GO:0006412);
c14246.graph_c0	1	Cellular Component: cytosol (GO:0005829);
c14250.graph_c0	1	Molecular Function: protein dimerization activity (GO:0046983);
c14255.graph_c0	4	Molecular Function: sequence-specific DNA binding transcription factor activity (GO:0003700);	Cellular Component: nucleus (GO:0005634);	Biological Process: regulation of transcription, DNA-templated (GO:0006355);	Molecular Function: sequence-specific DNA binding (GO:0043565);
c14260.graph_c0	10	Molecular Function: structural constituent of ribosome (GO:0003735);	Cellular Component: nucleus (GO:0005634);	Biological Process: translation (GO:0006412);	Molecular Function: 5S rRNA binding (GO:0008097);	Biological Process: anatomical structure morphogenesis (GO:0009653);	Cellular Component: membrane (GO:0016020);	Cellular Component: cytosolic ribosome (GO:0022626);	Cellular Component: intracellular organelle part (GO:0044446);	Biological Process: single-organism developmental process (GO:0044767);	Biological Process: organ development (GO:0048513);
c14262.graph_c0	3	Molecular Function: polygalacturonase activity (GO:0004650);	Cellular Component: extracellular region (GO:0005576);	Biological Process: carbohydrate metabolic process (GO:0005975);
c14263.graph_c0	8	Molecular Function: aspartic-type endopeptidase activity (GO:0004190);	Biological Process: proteolysis (GO:0006508);	Cellular Component: plant-type cell wall (GO:0009505);	Cellular Component: plasmodesma (GO:0009506);	Biological Process: plant-type cell wall organization (GO:0009664);	Cellular Component: membrane (GO:0016020);	Biological Process: cell wall modification (GO:0042545);	Biological Process: response to karrikin (GO:0080167);
c14266.graph_c0	3	Molecular Function: transporter activity (GO:0005215);	Cellular Component: membrane (GO:0016020);	Biological Process: transmembrane transport (GO:0055085);
c14269.graph_c0	1	Molecular Function: metal ion binding (GO:0046872);
c1427.graph_c0	5	Biological Process: autophagy (GO:0006914);	Biological Process: response to symbiotic fungus (GO:0009610);	Molecular Function: 4-coumarate-CoA ligase activity (GO:0016207);	Molecular Function: Photinus-luciferin 4-monooxygenase (ATP-hydrolyzing) activity (GO:0047077);	Biological Process: oxidation-reduction process (GO:0055114);
c14271.graph_c0	8	Molecular Function: enzyme inhibitor activity (GO:0004857);	Cellular Component: cell wall (GO:0005618);	Cellular Component: plasma membrane (GO:0005886);	Molecular Function: pectinesterase activity (GO:0030599);	Biological Process: cell wall modification (GO:0042545);	Biological Process: negative regulation of catalytic activity (GO:0043086);	Molecular Function: aspartyl esterase activity (GO:0045330);	Biological Process: pectin catabolic process (GO:0045490);
c14276.graph_c0	1	Molecular Function: zinc ion binding (GO:0008270);
c14283.graph_c0	11	Molecular Function: 3-deoxy-7-phosphoheptulonate synthase activity (GO:0003849);	Biological Process: aromatic amino acid family biosynthetic process (GO:0009073);	Biological Process: chorismate biosynthetic process (GO:0009423);	Cellular Component: plastid (GO:0009536);	Biological Process: response to wounding (GO:0009611);	Biological Process: systemic acquired resistance (GO:0009627);	Biological Process: coumarin biosynthetic process (GO:0009805);	Cellular Component: membrane (GO:0016020);	Molecular Function: lyase activity (GO:0016829);	Biological Process: shikimate biosynthetic process (GO:0033587);	Biological Process: response to endoplasmic reticulum stress (GO:0034976);
c14293.graph_c0	2	Molecular Function: phosphoprotein phosphatase activity (GO:0004721);	Biological Process: microgametogenesis (GO:0055046);
c14294.graph_c0	1	Cellular Component: plasma membrane (GO:0005886);
c14302.graph_c0	3	Molecular Function: FMN binding (GO:0010181);	Molecular Function: oxidoreductase activity (GO:0016491);	Biological Process: oxidation-reduction process (GO:0055114);
c14304.graph_c0	1	Molecular Function: transferase activity, transferring phosphorus-containing groups (GO:0016772);
c14307.graph_c0	6	Molecular Function: DNA binding (GO:0003677);	Molecular Function: RNA binding (GO:0003723);	Molecular Function: ribonuclease III activity (GO:0004525);	Molecular Function: ATP binding (GO:0005524);	Biological Process: RNA processing (GO:0006396);	Molecular Function: ATP-dependent helicase activity (GO:0008026);
c14317.graph_c0	7	Molecular Function: catalytic activity (GO:0003824);	Cellular Component: vacuolar membrane (GO:0005774);	Cellular Component: Golgi apparatus (GO:0005794);	Cellular Component: plasma membrane (GO:0005886);	Biological Process: ER to Golgi vesicle-mediated transport (GO:0006888);	Biological Process: metabolic process (GO:0008152);	Cellular Component: ER membrane protein complex (GO:0072546);
c14318.graph_c0	1	Molecular Function: chromatin binding (GO:0003682);
c1432.graph_c0	3	Molecular Function: hydrolase activity, hydrolyzing O-glycosyl compounds (GO:0004553);	Biological Process: metabolic process (GO:0008152);	Molecular Function: galactinol-raffinose galactosyltransferase activity (GO:0047268);
c14321.graph_c0	1	Molecular Function: inositol 3-alpha-galactosyltransferase activity (GO:0047216);
c14323.graph_c0	14	Cellular Component: nucleolus (GO:0005730);	Cellular Component: mitochondrion (GO:0005739);	Cellular Component: vacuole (GO:0005773);	Cellular Component: plasma membrane (GO:0005886);	Biological Process: mitochondrion organization (GO:0007005);	Cellular Component: plant-type cell wall (GO:0009505);	Cellular Component: chloroplast (GO:0009507);	Biological Process: response to salt stress (GO:0009651);	Biological Process: response to auxin (GO:0009733);	Biological Process: cell growth (GO:0016049);	Cellular Component: respiratory chain complex I (GO:0045271);	Biological Process: lateral root development (GO:0048527);	Biological Process: cell division (GO:0051301);	Biological Process: response to nitric oxide (GO:0071731);
c14324.graph_c0	11	Molecular Function: ATP binding (GO:0005524);	Cellular Component: cell wall (GO:0005618);	Cellular Component: vacuole (GO:0005773);	Cellular Component: endoplasmic reticulum (GO:0005783);	Cellular Component: plasma membrane (GO:0005886);	Biological Process: response to heat (GO:0009408);	Cellular Component: chloroplast (GO:0009507);	Biological Process: polar nucleus fusion (GO:0010197);	Biological Process: ER-associated ubiquitin-dependent protein catabolic process (GO:0030433);	Molecular Function: 2-alkenal reductase [NAD(P)] activity (GO:0032440);	Biological Process: oxidation-reduction process (GO:0055114);
c14333.graph_c0	6	Biological Process: defense response (GO:0006952);	Molecular Function: oxidoreductase activity (GO:0016491);	Biological Process: indole glucosinolate metabolic process (GO:0042343);	Cellular Component: cell part (GO:0044464);	Molecular Function: metal ion binding (GO:0046872);	Biological Process: response to other organism (GO:0051707);
c14340.graph_c0	7	Molecular Function: protein serine/threonine kinase activity (GO:0004674);	Molecular Function: calcium ion binding (GO:0005509);	Molecular Function: ATP binding (GO:0005524);	Cellular Component: nucleus (GO:0005634);	Cellular Component: cytoplasm (GO:0005737);	Cellular Component: plasma membrane (GO:0005886);	Biological Process: protein phosphorylation (GO:0006468);
c14346.graph_c0	4	Molecular Function: DNA binding (GO:0003677);	Molecular Function: sequence-specific DNA binding transcription factor activity (GO:0003700);	Cellular Component: nucleus (GO:0005634);	Biological Process: regulation of transcription, DNA-templated (GO:0006355);
c14349.graph_c0	4	Molecular Function: catechol oxidase activity (GO:0004097);	Biological Process: pigment biosynthetic process (GO:0046148);	Molecular Function: metal ion binding (GO:0046872);	Biological Process: oxidation-reduction process (GO:0055114);
c14354.graph_c0	3	Molecular Function: non-membrane spanning protein tyrosine kinase activity (GO:0004715);	Molecular Function: ATP binding (GO:0005524);	Biological Process: protein phosphorylation (GO:0006468);
c14357.graph_c0	7	Molecular Function: magnesium ion binding (GO:0000287);	Molecular Function: pyruvate kinase activity (GO:0004743);	Cellular Component: plasma membrane (GO:0005886);	Biological Process: glycolysis (GO:0006096);	Biological Process: phosphorylation (GO:0016310);	Molecular Function: potassium ion binding (GO:0030955);	Biological Process: response to cadmium ion (GO:0046686);
c14358.graph_c0	4	Molecular Function: endopeptidase inhibitor activity (GO:0004866);	Biological Process: proteolysis (GO:0006508);	Molecular Function: peptidase activity (GO:0008233);	Biological Process: negative regulation of endopeptidase activity (GO:0010951);
c14360.graph_c0	4	Molecular Function: zinc ion binding (GO:0008270);	Cellular Component: integral component of membrane (GO:0016021);	Molecular Function: cellulose synthase (UDP-forming) activity (GO:0016760);	Biological Process: cellulose biosynthetic process (GO:0030244);
c14365.graph_c0	2	Molecular Function: 2-alkenal reductase [NAD(P)] activity (GO:0032440);	Biological Process: oxidation-reduction process (GO:0055114);
c14368.graph_c0	11	Molecular Function: 3'-5'-exoribonuclease activity (GO:0000175);	Molecular Function: RNA binding (GO:0003723);	Molecular Function: polyribonucleotide nucleotidyltransferase activity (GO:0004654);	Biological Process: mRNA catabolic process (GO:0006402);	Cellular Component: chloroplast stroma (GO:0009570);	Biological Process: negative regulation of isopentenyl diphosphate biosynthetic process, methylerythritol 4-phosphate pathway (GO:0010323);	Biological Process: chlorophyll biosynthetic process (GO:0015995);	Biological Process: cellular response to phosphate starvation (GO:0016036);	Biological Process: carotene biosynthetic process (GO:0016120);	Biological Process: xanthophyll biosynthetic process (GO:0016123);	Biological Process: chloroplast RNA processing (GO:0031425);
c14375.graph_c0	13	Molecular Function: iron ion binding (GO:0005506);	Biological Process: response to red or far red light (GO:0009639);	Biological Process: gibberellin biosynthetic process (GO:0009686);	Biological Process: response to gibberellin (GO:0009739);	Biological Process: unidimensional cell growth (GO:0009826);	Biological Process: flower development (GO:0009908);	Molecular Function: isopenicillin-N synthase activity (GO:0016216);	Biological Process: antibiotic biosynthetic process (GO:0017000);	Molecular Function: gibberellin 20-oxidase activity (GO:0045544);	Biological Process: leaf development (GO:0048366);	Biological Process: short-day photoperiodism, flowering (GO:0048575);	Biological Process: oxidation-reduction process (GO:0055114);	Biological Process: response to karrikin (GO:0080167);
c14377.graph_c0	3	Molecular Function: protein serine/threonine kinase activity (GO:0004674);	Molecular Function: ATP binding (GO:0005524);	Biological Process: protein phosphorylation (GO:0006468);
c14382.graph_c0	2	Biological Process: metabolic process (GO:0008152);	Molecular Function: oxidoreductase activity (GO:0016491);
c14385.graph_c0	6	Cellular Component: ubiquitin ligase complex (GO:0000151);	Molecular Function: protein serine/threonine kinase activity (GO:0004674);	Molecular Function: ubiquitin-protein ligase activity (GO:0004842);	Molecular Function: ATP binding (GO:0005524);	Biological Process: protein phosphorylation (GO:0006468);	Biological Process: protein ubiquitination (GO:0016567);
c14387.graph_c0	4	Molecular Function: RNA binding (GO:0003723);	Molecular Function: structural constituent of ribosome (GO:0003735);	Cellular Component: ribosome (GO:0005840);	Biological Process: translation (GO:0006412);
c14388.graph_c0	1	Molecular Function: DNA binding (GO:0003677);
c1439.graph_c0	1	Molecular Function: binding (GO:0005488);
c14391.graph_c0	5	Biological Process: pseudouridine synthesis (GO:0001522);	Molecular Function: nucleic acid binding (GO:0003676);	Cellular Component: chloroplast thylakoid membrane (GO:0009535);	Cellular Component: box H/ACA snoRNP complex (GO:0031429);	Biological Process: ribosome biogenesis (GO:0042254);
c14392.graph_c0	5	Molecular Function: structural constituent of ribosome (GO:0003735);	Cellular Component: ribosome (GO:0005840);	Biological Process: translation (GO:0006412);	Molecular Function: rRNA binding (GO:0019843);	Molecular Function: metal ion binding (GO:0046872);
c14393.graph_c0	9	Molecular Function: nucleotide binding (GO:0000166);	Biological Process: double-strand break repair via homologous recombination (GO:0000724);	Molecular Function: nucleic acid binding (GO:0003676);	Biological Process: mitotic recombination (GO:0006312);	Cellular Component: chloroplast (GO:0009507);	Biological Process: embryo sac egg cell differentiation (GO:0009560);	Biological Process: response to ionizing radiation (GO:0010212);	Biological Process: post-translational protein modification (GO:0043687);	Biological Process: positive regulation of transcription, DNA-templated (GO:0045893);
c14394.graph_c0	1	Biological Process: cellular process (GO:0009987);
c14395.graph_c0	1	Cellular Component: chloroplast (GO:0009507);
c14397.graph_c0	14	Molecular Function: sequence-specific DNA binding transcription factor activity (GO:0003700);	Cellular Component: nucleus (GO:0005634);	Biological Process: regulation of transcription, DNA-templated (GO:0006355);	Biological Process: positive regulation of cell proliferation (GO:0008284);	Biological Process: response to auxin (GO:0009733);	Biological Process: leaf morphogenesis (GO:0009965);	Biological Process: procambium histogenesis (GO:0010067);	Biological Process: primary shoot apical meristem specification (GO:0010072);	Biological Process: regulation of meristem growth (GO:0010075);	Biological Process: xylem development (GO:0010089);	Molecular Function: sequence-specific DNA binding (GO:0043565);	Biological Process: positive regulation of cell differentiation (GO:0045597);	Biological Process: determination of dorsal identity (GO:0048263);	Biological Process: integument development (GO:0080060);
c14399.graph_c0	5	Biological Process: lipid metabolic process (GO:0006629);	Molecular Function: oxidoreductase activity, acting on paired donors, with oxidation of a pair of donors resulting in the reduction of molecular oxygen to two molecules of water (GO:0016717);	Molecular Function: delta12-fatty acid dehydrogenase activity (GO:0016720);	Molecular Function: omega-6 fatty acid desaturase activity (GO:0045485);	Biological Process: oxidation-reduction process (GO:0055114);
c1440.graph_c0	3	Molecular Function: ATP binding (GO:0005524);	Biological Process: protein phosphorylation (GO:0006468);	Molecular Function: RNA polymerase II carboxy-terminal domain kinase activity (GO:0008353);
c14410.graph_c0	6	Molecular Function: monooxygenase activity (GO:0004497);	Molecular Function: iron ion binding (GO:0005506);	Molecular Function: electron carrier activity (GO:0009055);	Molecular Function: oxidoreductase activity, acting on paired donors, with incorporation or reduction of molecular oxygen (GO:0016705);	Molecular Function: heme binding (GO:0020037);	Biological Process: oxidation-reduction process (GO:0055114);
c14411.graph_c0	5	Molecular Function: iron ion binding (GO:0005506);	Molecular Function: electron carrier activity (GO:0009055);	Molecular Function: heme binding (GO:0020037);	Molecular Function: taxane 13-alpha-hydroxylase activity (GO:0050598);	Biological Process: oxidation-reduction process (GO:0055114);
c14413.graph_c0	1	Cellular Component: cytosol (GO:0005829);
c14416.graph_c0	2	Biological Process: meiosis I (GO:0007127);	Cellular Component: intracellular membrane-bounded organelle (GO:0043231);
c14418.graph_c0	8	Cellular Component: Golgi apparatus (GO:0005794);	Biological Process: xylem and phloem pattern formation (GO:0010051);	Biological Process: fruit development (GO:0010154);	Biological Process: glucuronoxylan biosynthetic process (GO:0010417);	Molecular Function: galactosylgalactosylxylosylprotein 3-beta-glucuronosyltransferase activity (GO:0015018);	Cellular Component: membrane (GO:0016020);	Molecular Function: xylosyltransferase activity (GO:0042285);	Biological Process: shoot system development (GO:0048367);
c14422.graph_c0	4	Molecular Function: phospholipase C activity (GO:0004629);	Cellular Component: extracellular region (GO:0005576);	Biological Process: lipid metabolic process (GO:0006629);	Biological Process: intracellular signal transduction (GO:0035556);
c14423.graph_c0	4	Molecular Function: ubiquitin-protein ligase activity (GO:0004842);	Biological Process: ubiquitin-dependent protein catabolic process (GO:0006511);	Biological Process: toxin catabolic process (GO:0009407);	Biological Process: protein ubiquitination (GO:0016567);
c14425.graph_c0	16	Biological Process: rRNA processing (GO:0006364);	Cellular Component: PSII associated light-harvesting complex II (GO:0009517);	Cellular Component: chloroplast stromal thylakoid (GO:0009533);	Biological Process: response to blue light (GO:0009637);	Biological Process: response to high light intensity (GO:0009644);	Biological Process: response to sucrose (GO:0009744);	Biological Process: photosynthesis, light harvesting (GO:0009765);	Cellular Component: photosystem II antenna complex (GO:0009783);	Biological Process: response to red light (GO:0010114);	Biological Process: regulation of proton transport (GO:0010155);	Biological Process: nonphotochemical quenching (GO:0010196);	Biological Process: response to far red light (GO:0010218);	Cellular Component: plastoglobule (GO:0010287);	Molecular Function: chlorophyll binding (GO:0016168);	Biological Process: cysteine biosynthetic process (GO:0019344);	Molecular Function: metal ion binding (GO:0046872);
c14427.graph_c0	3	Molecular Function: trehalose-phosphatase activity (GO:0004805);	Biological Process: trehalose biosynthetic process (GO:0005992);	Biological Process: response to cadmium ion (GO:0046686);
c14429.graph_c0	4	Cellular Component: nucleus (GO:0005634);	Biological Process: regulation of transcription, DNA-templated (GO:0006355);	Molecular Function: zinc ion binding (GO:0008270);	Molecular Function: methylated histone residue binding (GO:0035064);
c14431.graph_c0	3	Molecular Function: DNA binding (GO:0003677);	Biological Process: regulation of transcription, DNA-templated (GO:0006355);	Biological Process: response to chitin (GO:0010200);
c14434.graph_c0	6	Cellular Component: plasma membrane (GO:0005886);	Molecular Function: methylthioadenosine nucleosidase activity (GO:0008930);	Biological Process: ethylene biosynthetic process (GO:0009693);	Biological Process: L-methionine biosynthetic process from S-adenosylmethionine (GO:0019284);	Biological Process: L-methionine salvage from methylthioadenosine (GO:0019509);	Biological Process: response to deep water (GO:0030912);
c14435.graph_c0	4	Molecular Function: calmodulin binding (GO:0005516);	Biological Process: defense response (GO:0006952);	Biological Process: response to biotic stimulus (GO:0009607);	Cellular Component: integral component of membrane (GO:0016021);
c14437.graph_c0	1	Cellular Component: integral component of membrane (GO:0016021);
c14438.graph_c0	1	Cellular Component: plastid (GO:0009536);
c14443.graph_c0	8	Cellular Component: chloroplast thylakoid membrane (GO:0009535);	Biological Process: response to blue light (GO:0009637);	Biological Process: photosynthesis, light harvesting (GO:0009765);	Cellular Component: chloroplast envelope (GO:0009941);	Biological Process: response to red light (GO:0010114);	Biological Process: response to far red light (GO:0010218);	Cellular Component: plastoglobule (GO:0010287);	Molecular Function: metal ion binding (GO:0046872);
c14444.graph_c0	2	Biological Process: chromatin remodeling (GO:0006338);	Cellular Component: Ino80 complex (GO:0031011);
c14446.graph_c0	2	Molecular Function: adenosylhomocysteinase activity (GO:0004013);	Biological Process: one-carbon metabolic process (GO:0006730);
c14447.graph_c0	1	Molecular Function: nucleic acid binding (GO:0003676);
c14450.graph_c0	3	Cellular Component: chloroplast (GO:0009507);	Biological Process: negative regulation of hydrogen peroxide biosynthetic process (GO:0010730);	Biological Process: response to stimulus (GO:0050896);
c14452.graph_c0	5	Molecular Function: zinc ion transmembrane transporter activity (GO:0005385);	Molecular Function: zinc ion binding (GO:0008270);	Cellular Component: integral component of membrane (GO:0016021);	Cellular Component: cytoplasmic membrane-bounded vesicle (GO:0016023);	Biological Process: zinc ion transmembrane transport (GO:0071577);
c14462.graph_c0	5	Cellular Component: vacuole (GO:0005773);	Cellular Component: endoplasmic reticulum lumen (GO:0005788);	Biological Process: proteolysis (GO:0006508);	Molecular Function: cysteine-type peptidase activity (GO:0008234);	Cellular Component: aleurone grain (GO:0033095);
c14470.graph_c0	2	Molecular Function: DNA binding (GO:0003677);	Molecular Function: chromatin binding (GO:0003682);
c14471.graph_c0	3	Molecular Function: alpha,alpha-trehalose-phosphate synthase (UDP-forming) activity (GO:0003825);	Molecular Function: trehalose-phosphatase activity (GO:0004805);	Biological Process: trehalose biosynthetic process (GO:0005992);
c14473.graph_c0	1	Biological Process: regulation of transcription, DNA-templated (GO:0006355);
c14475.graph_c0	2	Cellular Component: exocyst (GO:0000145);	Biological Process: exocytosis (GO:0006887);
c14486.graph_c0	7	Molecular Function: 2-acylglycerol O-acyltransferase activity (GO:0003846);	Molecular Function: lysophospholipase activity (GO:0004622);	Cellular Component: plasma membrane (GO:0005886);	Cellular Component: plasmodesma (GO:0009506);	Biological Process: response to zinc ion (GO:0010043);	Biological Process: response to hydrogen peroxide (GO:0042542);	Biological Process: response to cadmium ion (GO:0046686);
c14490.graph_c0	4	Biological Process: cation transport (GO:0006812);	Molecular Function: solute:hydrogen antiporter activity (GO:0015299);	Cellular Component: integral component of membrane (GO:0016021);	Biological Process: transmembrane transport (GO:0055085);
c14495.graph_c0	2	Molecular Function: fructose-bisphosphate aldolase activity (GO:0004332);	Biological Process: glycolysis (GO:0006096);
c14503.graph_c0	1	Biological Process: regulation of transcription, DNA-templated (GO:0006355);
c14513.graph_c0	15	Biological Process: response to wounding (GO:0009611);	Biological Process: response to nematode (GO:0009624);	Biological Process: response to abscisic acid (GO:0009737);	Biological Process: response to salicylic acid (GO:0009751);	Biological Process: response to jasmonic acid (GO:0009753);	Cellular Component: membrane (GO:0016020);	Biological Process: hyperosmotic salinity response (GO:0042538);	Biological Process: defense response to bacterium (GO:0042742);	Molecular Function: dipeptide transporter activity (GO:0042936);	Molecular Function: tripeptide transporter activity (GO:0042937);	Biological Process: dipeptide transport (GO:0042938);	Biological Process: tripeptide transport (GO:0042939);	Biological Process: response to leucine (GO:0043201);	Biological Process: response to histidine (GO:0080052);	Biological Process: response to phenylalanine (GO:0080053);
c14536.graph_c0	3	Cellular Component: nucleus (GO:0005634);	Molecular Function: histone-lysine N-methyltransferase activity (GO:0018024);	Biological Process: histone lysine methylation (GO:0034968);
c14537.graph_c0	1	Molecular Function: DNA binding (GO:0003677);
c14539.graph_c0	6	Molecular Function: copper ion binding (GO:0005507);	Molecular Function: L-ascorbate oxidase activity (GO:0008447);	Biological Process: lignin catabolic process (GO:0046274);	Cellular Component: apoplast (GO:0048046);	Molecular Function: hydroquinone:oxygen oxidoreductase activity (GO:0052716);	Biological Process: oxidation-reduction process (GO:0055114);
c14543.graph_c0	5	Molecular Function: DNA binding (GO:0003677);	Cellular Component: nucleus (GO:0005634);	Biological Process: megasporogenesis (GO:0009554);	Biological Process: microsporogenesis (GO:0009556);	Biological Process: anther development (GO:0048653);
c14547.graph_c0	2	Molecular Function: oxidoreductase activity (GO:0016491);	Biological Process: oxidation-reduction process (GO:0055114);
c14549.graph_c0	1	Molecular Function: zinc ion binding (GO:0008270);
c14553.graph_c0	1	Molecular Function: transferase activity (GO:0016740);
c14559.graph_c0	3	Molecular Function: calmodulin-dependent protein kinase activity (GO:0004683);	Molecular Function: ATP binding (GO:0005524);	Biological Process: protein phosphorylation (GO:0006468);
c14562.graph_c0	6	Molecular Function: nucleic acid binding (GO:0003676);	Molecular Function: alpha-mannosidase activity (GO:0004559);	Biological Process: mannose metabolic process (GO:0006013);	Molecular Function: zinc ion binding (GO:0008270);	Biological Process: DNA integration (GO:0015074);	Molecular Function: carbohydrate binding (GO:0030246);
c14563.graph_c0	2	Biological Process: reproduction (GO:0000003);	Biological Process: cellular process (GO:0009987);
c14564.graph_c0	4	Biological Process: deoxyribonucleoside diphosphate metabolic process (GO:0009186);	Molecular Function: oxidoreductase activity (GO:0016491);	Molecular Function: transition metal ion binding (GO:0046914);	Biological Process: oxidation-reduction process (GO:0055114);
c14566.graph_c0	1	Biological Process: regulation of developmental process (GO:0050793);
c14573.graph_c0	2	Biological Process: defense response (GO:0006952);	Molecular Function: ADP binding (GO:0043531);
c14575.graph_c0	3	Cellular Component: nucleus (GO:0005634);	Biological Process: response to ethylene (GO:0009723);	Cellular Component: SCF ubiquitin ligase complex (GO:0019005);
c14577.graph_c0	5	Molecular Function: protein serine/threonine kinase activity (GO:0004674);	Molecular Function: non-membrane spanning protein tyrosine kinase activity (GO:0004715);	Molecular Function: ATP binding (GO:0005524);	Biological Process: protein phosphorylation (GO:0006468);	Biological Process: recognition of pollen (GO:0048544);
c14584.graph_c0	1	Molecular Function: zinc ion binding (GO:0008270);
c14587.graph_c0	8	Cellular Component: nucleus (GO:0005634);	Biological Process: lignin biosynthetic process (GO:0009809);	Biological Process: secondary cell wall biogenesis (GO:0009834);	Biological Process: anther dehiscence (GO:0009901);	Biological Process: fruit dehiscence (GO:0010047);	Cellular Component: membrane (GO:0016020);	Molecular Function: sequence-specific DNA binding (GO:0043565);	Biological Process: positive regulation of transcription, DNA-templated (GO:0045893);
c14588.graph_c0	3	Cellular Component: mitochondrion (GO:0005739);	Biological Process: carbohydrate biosynthetic process (GO:0016051);	Molecular Function: transferase activity, transferring hexosyl groups (GO:0016758);
c14593.graph_c0	6	Biological Process: activation of MAPKK activity (GO:0000186);	Molecular Function: MAP kinase kinase kinase activity (GO:0004709);	Molecular Function: ATP binding (GO:0005524);	Cellular Component: integral component of membrane (GO:0016021);	Molecular Function: 2-alkenal reductase [NAD(P)] activity (GO:0032440);	Biological Process: oxidation-reduction process (GO:0055114);
c14594.graph_c0	1	Molecular Function: protein dimerization activity (GO:0046983);
c14598.graph_c0	3	Cellular Component: plasma membrane (GO:0005886);	Biological Process: carbohydrate metabolic process (GO:0005975);	Molecular Function: cellulase activity (GO:0008810);
c14609.graph_c0	3	Biological Process: aging (GO:0007568);	Molecular Function: tropine dehydrogenase activity (GO:0050356);	Biological Process: oxidation-reduction process (GO:0055114);
c14610.graph_c0	3	Molecular Function: ATP binding (GO:0005524);	Molecular Function: 1-phosphatidylinositol-4-phosphate 5-kinase activity (GO:0016308);	Biological Process: phosphatidylinositol phosphorylation (GO:0046854);
c14613.graph_c0	4	Molecular Function: ubiquitin-protein ligase activity (GO:0004842);	Biological Process: ubiquitin-dependent protein catabolic process (GO:0006511);	Biological Process: protein ubiquitination (GO:0016567);	Biological Process: negative regulation of transcription, DNA-templated (GO:0045892);
c14616.graph_c0	7	Cellular Component: vacuole (GO:0005773);	Cellular Component: endoplasmic reticulum lumen (GO:0005788);	Biological Process: proteolysis (GO:0006508);	Molecular Function: cysteine-type peptidase activity (GO:0008234);	Molecular Function: 2-alkenal reductase [NAD(P)] activity (GO:0032440);	Cellular Component: aleurone grain (GO:0033095);	Biological Process: oxidation-reduction process (GO:0055114);
c14619.graph_c0	1	Biological Process: response to freezing (GO:0050826);
c14627.graph_c0	2	Biological Process: metabolic process (GO:0008152);	Molecular Function: hydrolase activity (GO:0016787);
c14640.graph_c0	4	Molecular Function: DNA binding (GO:0003677);	Cellular Component: nucleus (GO:0005634);	Biological Process: regulation of transcription, DNA-templated (GO:0006355);	Biological Process: response to hormone (GO:0009725);
c14649.graph_c0	5	Molecular Function: structural constituent of ribosome (GO:0003735);	Cellular Component: nucleus (GO:0005634);	Cellular Component: ribosome (GO:0005840);	Biological Process: translation (GO:0006412);	Molecular Function: metal ion binding (GO:0046872);
c14651.graph_c0	9	Cellular Component: exosome (RNase complex) (GO:0000178);	Molecular Function: RNA binding (GO:0003723);	Cellular Component: plasma membrane (GO:0005886);	Molecular Function: ammonium transmembrane transporter activity (GO:0008519);	Biological Process: response to nematode (GO:0009624);	Biological Process: myo-inositol hexakisphosphate biosynthetic process (GO:0010264);	Biological Process: methylammonium transport (GO:0015843);	Cellular Component: integral component of membrane (GO:0016021);	Biological Process: ammonium transmembrane transport (GO:0072488);
c14654.graph_c0	9	Molecular Function: superoxide dismutase activity (GO:0004784);	Molecular Function: copper ion binding (GO:0005507);	Cellular Component: mitochondrial matrix (GO:0005759);	Biological Process: response to salt stress (GO:0009651);	Biological Process: embryo development ending in seed dormancy (GO:0009793);	Biological Process: response to zinc ion (GO:0010043);	Biological Process: removal of superoxide radicals (GO:0019430);	Biological Process: defense response to bacterium (GO:0042742);	Biological Process: oxidation-reduction process (GO:0055114);
c14655.graph_c0	4	Molecular Function: calmodulin-dependent protein kinase activity (GO:0004683);	Molecular Function: ATP binding (GO:0005524);	Biological Process: protein phosphorylation (GO:0006468);	Biological Process: signal transduction (GO:0007165);
c14656.graph_c0	11	Molecular Function: DNA binding (GO:0003677);	Biological Process: pentose-phosphate shunt (GO:0006098);	Biological Process: rRNA processing (GO:0006364);	Cellular Component: plastid chromosome (GO:0009508);	Biological Process: response to abscisic acid (GO:0009737);	Biological Process: photosynthetic electron transport in photosystem I (GO:0009773);	Cellular Component: chloroplast envelope (GO:0009941);	Biological Process: thylakoid membrane organization (GO:0010027);	Biological Process: photosystem II assembly (GO:0010207);	Cellular Component: chloroplast photosystem I (GO:0030093);	Biological Process: regulation of protein dephosphorylation (GO:0035304);
c14662.graph_c0	5	Molecular Function: glutamate decarboxylase activity (GO:0004351);	Molecular Function: calmodulin binding (GO:0005516);	Biological Process: glutamate metabolic process (GO:0006536);	Molecular Function: pyridoxal phosphate binding (GO:0030170);	Biological Process: response to cadmium ion (GO:0046686);
c14672.graph_c0	8	Cellular Component: endosome (GO:0005768);	Cellular Component: vacuolar membrane (GO:0005774);	Cellular Component: trans-Golgi network (GO:0005802);	Molecular Function: methyltransferase activity (GO:0008168);	Cellular Component: plant-type cell wall (GO:0009505);	Biological Process: isopentenyl diphosphate biosynthetic process, methylerythritol 4-phosphate pathway (GO:0019288);	Biological Process: methylation (GO:0032259);	Biological Process: cell wall biogenesis (GO:0042546);
c14674.graph_c0	3	Molecular Function: cytidine deaminase activity (GO:0004126);	Molecular Function: zinc ion binding (GO:0008270);	Biological Process: cytidine deamination (GO:0009972);
c14680.graph_c0	3	Molecular Function: nucleic acid binding (GO:0003676);	Cellular Component: cytosol (GO:0005829);	Cellular Component: chloroplast (GO:0009507);
c14681.graph_c0	6	Biological Process: maltose biosynthetic process (GO:0000024);	Biological Process: starch catabolic process (GO:0005983);	Biological Process: response to cold (GO:0009409);	Cellular Component: chloroplast stroma (GO:0009570);	Molecular Function: beta-amylase activity (GO:0016161);	Molecular Function: cation binding (GO:0043169);
c14689.graph_c0	31	Cellular Component: plant-type vacuole (GO:0000325);	Biological Process: cell morphogenesis (GO:0000902);	Molecular Function: protease binding (GO:0002020);	Molecular Function: ATP binding (GO:0005524);	Cellular Component: cell wall (GO:0005618);	Cellular Component: vacuolar membrane (GO:0005774);	Cellular Component: Golgi apparatus (GO:0005794);	Cellular Component: plasma membrane (GO:0005886);	Biological Process: gluconeogenesis (GO:0006094);	Biological Process: glycolysis (GO:0006096);	Biological Process: pentose-phosphate shunt (GO:0006098);	Biological Process: calcium ion transport (GO:0006816);	Biological Process: water transport (GO:0006833);	Biological Process: hyperosmotic response (GO:0006972);	Biological Process: cytoskeleton organization (GO:0007010);	Biological Process: Golgi organization (GO:0007030);	Biological Process: vacuole organization (GO:0007033);	Biological Process: response to temperature stimulus (GO:0009266);	Cellular Component: plasmodesma (GO:0009506);	Biological Process: pollen development (GO:0009555);	Cellular Component: chloroplast envelope (GO:0009941);	Biological Process: proteasomal protein catabolic process (GO:0010498);	Biological Process: ATP hydrolysis coupled proton transport (GO:0015991);	Biological Process: cell growth (GO:0016049);	Cellular Component: proton-transporting V-type ATPase, V1 domain (GO:0033180);	Biological Process: ATP metabolic process (GO:0046034);	Biological Process: response to cadmium ion (GO:0046686);	Molecular Function: proton-transporting ATP synthase activity, rotational mechanism (GO:0046933);	Molecular Function: proton-transporting ATPase activity, rotational mechanism (GO:0046961);	Cellular Component: apoplast (GO:0048046);	Biological Process: Golgi vesicle transport (GO:0048193);
c14692.graph_c0	1	Molecular Function: protein dimerization activity (GO:0046983);
c14693.graph_c0	15	Cellular Component: mitochondrial proton-transporting ATP synthase complex, coupling factor F(o) (GO:0000276);	Molecular Function: copper ion binding (GO:0005507);	Cellular Component: nucleolus (GO:0005730);	Cellular Component: vacuolar membrane (GO:0005774);	Cellular Component: plasma membrane (GO:0005886);	Biological Process: ubiquitin-dependent protein catabolic process (GO:0006511);	Molecular Function: zinc ion binding (GO:0008270);	Cellular Component: chloroplast thylakoid membrane (GO:0009535);	Biological Process: response to salt stress (GO:0009651);	Biological Process: photorespiration (GO:0009853);	Molecular Function: hydrogen ion transmembrane transporter activity (GO:0015078);	Biological Process: ATP synthesis coupled proton transport (GO:0015986);	Cellular Component: cytosolic ribosome (GO:0022626);	Biological Process: response to misfolded protein (GO:0051788);	Biological Process: proteasome core complex assembly (GO:0080129);
c14696.graph_c0	3	Molecular Function: oxidoreductase activity (GO:0016491);	Cellular Component: intracellular membrane-bounded organelle (GO:0043231);	Cellular Component: cytoplasmic part (GO:0044444);
c1470.graph_c0	1	Biological Process: gene silencing by RNA (GO:0031047);
c14720.graph_c0	1	Biological Process: cell redox homeostasis (GO:0045454);
c14726.graph_c0	1	Cellular Component: plasma membrane (GO:0005886);
c14732.graph_c0	2	Biological Process: microsporogenesis (GO:0009556);	Biological Process: regulation of asymmetric cell division (GO:0009786);
c14734.graph_c0	2	Molecular Function: zinc ion binding (GO:0008270);	Biological Process: single-organism process (GO:0044699);
c14739.graph_c0	7	Molecular Function: beta-carotene 15,15'-monooxygenase activity (GO:0003834);	Biological Process: response to water deprivation (GO:0009414);	Cellular Component: chloroplast thylakoid membrane (GO:0009535);	Cellular Component: chloroplast stroma (GO:0009570);	Biological Process: hyperosmotic salinity response (GO:0042538);	Molecular Function: 9-cis-epoxycarotenoid dioxygenase activity (GO:0045549);	Biological Process: oxidation-reduction process (GO:0055114);
c14743.graph_c0	8	Molecular Function: structural constituent of ribosome (GO:0003735);	Cellular Component: cell wall (GO:0005618);	Cellular Component: nucleolus (GO:0005730);	Cellular Component: vacuole (GO:0005773);	Cellular Component: plasma membrane (GO:0005886);	Biological Process: translation (GO:0006412);	Cellular Component: chloroplast (GO:0009507);	Cellular Component: cytosolic large ribosomal subunit (GO:0022625);
c14746.graph_c0	9	Molecular Function: translation elongation factor activity (GO:0003746);	Molecular Function: copper ion binding (GO:0005507);	Cellular Component: cell wall (GO:0005618);	Cellular Component: vacuole (GO:0005773);	Cellular Component: eukaryotic translation elongation factor 1 complex (GO:0005853);	Cellular Component: plasma membrane (GO:0005886);	Biological Process: translational elongation (GO:0006414);	Biological Process: response to zinc ion (GO:0010043);	Biological Process: response to cadmium ion (GO:0046686);
c14747.graph_c0	15	Molecular Function: structural constituent of ribosome (GO:0003735);	Cellular Component: ribosome (GO:0005840);	Biological Process: translation (GO:0006412);	Biological Process: pattern specification process (GO:0007389);	Biological Process: regulation of cell size (GO:0008361);	Cellular Component: chloroplast stroma (GO:0009570);	Biological Process: plant-type cell wall organization (GO:0009664);	Biological Process: plant-type cell wall biogenesis (GO:0009832);	Biological Process: auxin polar transport (GO:0009926);	Cellular Component: chloroplast envelope (GO:0009941);	Biological Process: root morphogenesis (GO:0010015);	Biological Process: regulation of meristem growth (GO:0010075);	Molecular Function: rRNA binding (GO:0019843);	Biological Process: ribosome biogenesis (GO:0042254);	Biological Process: anther development (GO:0048653);
c14752.graph_c0	4	Molecular Function: RNA binding (GO:0003723);	Molecular Function: structural constituent of ribosome (GO:0003735);	Biological Process: translation (GO:0006412);	Cellular Component: large ribosomal subunit (GO:0015934);
c14753.graph_c0	2	Cellular Component: endoplasmic reticulum (GO:0005783);	Cellular Component: membrane (GO:0016020);
c14754.graph_c0	2	Biological Process: cellular component organization (GO:0016043);	Biological Process: single-organism cellular process (GO:0044763);
c14760.graph_c0	8	Cellular Component: cell wall (GO:0005618);	Cellular Component: plasma membrane (GO:0005886);	Molecular Function: protein phosphatase type 2A regulator activity (GO:0008601);	Biological Process: response to ethylene (GO:0009723);	Biological Process: positive regulation of abscisic acid-activated signaling pathway (GO:0009789);	Biological Process: auxin polar transport (GO:0009926);	Biological Process: regulation of stomatal movement (GO:0010119);	Biological Process: response to cadmium ion (GO:0046686);
c14762.graph_c0	1	Molecular Function: anthranilate N-benzoyltransferase activity (GO:0047672);
c14763.graph_c0	2	Biological Process: transport (GO:0006810);	Cellular Component: integral component of membrane (GO:0016021);
c14764.graph_c0	3	Cellular Component: plasma membrane (GO:0005886);	Biological Process: carbohydrate metabolic process (GO:0005975);	Molecular Function: cellulase activity (GO:0008810);
c1477.graph_c0	3	Molecular Function: structural constituent of ribosome (GO:0003735);	Biological Process: translation (GO:0006412);	Cellular Component: cytosolic large ribosomal subunit (GO:0022625);
c14771.graph_c0	7	Molecular Function: structural constituent of ribosome (GO:0003735);	Cellular Component: cell wall (GO:0005618);	Cellular Component: nucleolus (GO:0005730);	Cellular Component: vacuole (GO:0005773);	Biological Process: translation (GO:0006412);	Cellular Component: membrane (GO:0016020);	Cellular Component: cytosolic small ribosomal subunit (GO:0022627);
c14778.graph_c0	7	Biological Process: plastid organization (GO:0009657);	Biological Process: gene expression (GO:0010467);	Cellular Component: membrane (GO:0016020);	Biological Process: membrane organization (GO:0016044);	Biological Process: RNA metabolic process (GO:0016070);	Biological Process: cellular protein localization (GO:0034613);	Biological Process: regulation of cellular process (GO:0050794);
c14781.graph_c0	4	Molecular Function: farnesyl-diphosphate farnesyltransferase activity (GO:0004310);	Biological Process: lipid biosynthetic process (GO:0008610);	Cellular Component: integral component of membrane (GO:0016021);	Molecular Function: squalene synthase activity (GO:0051996);
c14785.graph_c0	1	Biological Process: phosphatidylinositol biosynthetic process (GO:0006661);
c14787.graph_c0	11	Molecular Function: glycine hydroxymethyltransferase activity (GO:0004372);	Cellular Component: plasma membrane (GO:0005886);	Biological Process: glycine metabolic process (GO:0006544);	Biological Process: L-serine metabolic process (GO:0006563);	Molecular Function: methyltransferase activity (GO:0008168);	Biological Process: pollen development (GO:0009555);	Biological Process: polar nucleus fusion (GO:0010197);	Molecular Function: pyridoxal phosphate binding (GO:0030170);	Biological Process: methylation (GO:0032259);	Biological Process: tetrahydrofolate interconversion (GO:0035999);	Biological Process: response to cadmium ion (GO:0046686);
c14788.graph_c1	5	Molecular Function: ferredoxin-NADP+ reductase activity (GO:0004324);	Cellular Component: thylakoid membrane (GO:0042651);	Molecular Function: flavin adenine dinucleotide binding (GO:0050660);	Molecular Function: NADP binding (GO:0050661);	Biological Process: oxidation-reduction process (GO:0055114);
c14790.graph_c0	7	Molecular Function: calmodulin-dependent protein kinase activity (GO:0004683);	Molecular Function: protein binding (GO:0005515);	Molecular Function: ATP binding (GO:0005524);	Cellular Component: plasma membrane (GO:0005886);	Biological Process: protein phosphorylation (GO:0006468);	Biological Process: stomatal movement (GO:0010118);	Biological Process: calcium-mediated signaling (GO:0019722);
c14801.graph_c0	10	Molecular Function: nucleotide binding (GO:0000166);	Molecular Function: RNA binding (GO:0003723);	Cellular Component: chloroplast stroma (GO:0009570);	Cellular Component: thylakoid (GO:0009579);	Biological Process: embryo development ending in seed dormancy (GO:0009793);	Biological Process: thylakoid membrane organization (GO:0010027);	Biological Process: vegetative to reproductive phase transition of meristem (GO:0010228);	Biological Process: iron-sulfur cluster assembly (GO:0016226);	Biological Process: isopentenyl diphosphate biosynthetic process, methylerythritol 4-phosphate pathway (GO:0019288);	Biological Process: ovule development (GO:0048481);
c14804.graph_c0	2	Biological Process: N-terminal protein myristoylation (GO:0006499);	Cellular Component: integral component of membrane (GO:0016021);
c14814.graph_c0	2	Molecular Function: nucleotide binding (GO:0000166);	Molecular Function: nucleic acid binding (GO:0003676);
c14816.graph_c0	1	Cellular Component: Golgi apparatus (GO:0005794);
c14818.graph_c0	4	Biological Process: metabolic process (GO:0008152);	Molecular Function: 4 iron, 4 sulfur cluster binding (GO:0051539);	Molecular Function: citrate dehydratase activity (GO:0052632);	Molecular Function: isocitrate hydro-lyase (cis-aconitate-forming) activity (GO:0052633);
c14827.graph_c0	2	Biological Process: protein import into nucleus (GO:0006606);	Biological Process: embryo sac egg cell differentiation (GO:0009560);
c14842.graph_c0	2	Biological Process: single-organism process (GO:0044699);	Molecular Function: metal ion binding (GO:0046872);
c14844.graph_c0	2	Molecular Function: DNA binding (GO:0003677);	Molecular Function: chromatin binding (GO:0003682);
c14845.graph_c0	12	Cellular Component: nucleus (GO:0005634);	Cellular Component: endoplasmic reticulum (GO:0005783);	Biological Process: response to oxidative stress (GO:0006979);	Biological Process: response to wounding (GO:0009611);	Biological Process: response to gravity (GO:0009629);	Cellular Component: plant-type vacuole membrane (GO:0009705);	Biological Process: chalcone biosynthetic process (GO:0009715);	Biological Process: response to jasmonic acid (GO:0009753);	Biological Process: auxin polar transport (GO:0009926);	Biological Process: response to UV-B (GO:0010224);	Molecular Function: naringenin-chalcone synthase activity (GO:0016210);	Biological Process: regulation of anthocyanin biosynthetic process (GO:0031540);
c14852.graph_c0	1	Biological Process: organ development (GO:0048513);
c1486.graph_c0	2	Biological Process: multicellular organismal development (GO:0007275);	Biological Process: anatomical structure development (GO:0048856);
c14861.graph_c0	9	Biological Process: formation of translation preinitiation complex (GO:0001731);	Molecular Function: translation initiation factor activity (GO:0003743);	Cellular Component: eukaryotic translation initiation factor 3 complex (GO:0005852);	Biological Process: regulation of translational initiation (GO:0006446);	Biological Process: response to salt stress (GO:0009651);	Cellular Component: eukaryotic 43S preinitiation complex (GO:0016282);	Cellular Component: eukaryotic 48S preinitiation complex (GO:0033290);	Biological Process: response to cadmium ion (GO:0046686);	Cellular Component: Cul4-RING ubiquitin ligase complex (GO:0080008);
c14869.graph_c0	2	Molecular Function: aspartic-type endopeptidase activity (GO:0004190);	Cellular Component: integral component of membrane (GO:0016021);
c14870.graph_c0	2	Molecular Function: DNA binding (GO:0003677);	Biological Process: transcription, DNA-templated (GO:0006351);
c14871.graph_c0	7	Molecular Function: hydroxymethylglutaryl-CoA reductase (NADPH) activity (GO:0004420);	Cellular Component: endoplasmic reticulum membrane (GO:0005789);	Biological Process: isoprenoid biosynthetic process (GO:0008299);	Biological Process: coenzyme A metabolic process (GO:0015936);	Cellular Component: integral component of membrane (GO:0016021);	Molecular Function: NADP binding (GO:0050661);	Biological Process: oxidation-reduction process (GO:0055114);
c14873.graph_c0	1	Biological Process: regulation of transcription, DNA-templated (GO:0006355);
c14877.graph_c0	6	Molecular Function: ATP:ADP antiporter activity (GO:0005471);	Molecular Function: ATP binding (GO:0005524);	Biological Process: transport (GO:0006810);	Cellular Component: chloroplast envelope (GO:0009941);	Cellular Component: integral component of membrane (GO:0016021);	Molecular Function: oxidoreductase activity, acting on single donors with incorporation of molecular oxygen, incorporation of two atoms of oxygen (GO:0016702);
c14885.graph_c0	11	Molecular Function: ATP binding (GO:0005524);	Cellular Component: mitochondrion (GO:0005739);	Cellular Component: chloroplast stroma (GO:0009570);	Cellular Component: thylakoid (GO:0009579);	Biological Process: chloroplast organization (GO:0009658);	Biological Process: embryo development (GO:0009790);	Cellular Component: chloroplast envelope (GO:0009941);	Cellular Component: membrane (GO:0016020);	Cellular Component: cytosolic ribosome (GO:0022626);	Biological Process: protein refolding (GO:0042026);	Cellular Component: apoplast (GO:0048046);
c14893.graph_c0	4	Molecular Function: protein serine/threonine kinase activity (GO:0004674);	Molecular Function: ATP binding (GO:0005524);	Biological Process: protein phosphorylation (GO:0006468);	Cellular Component: chloroplast (GO:0009507);
c14895.graph_c0	1	Molecular Function: zinc ion binding (GO:0008270);
c14898.graph_c0	2	Molecular Function: DNA binding (GO:0003677);	Biological Process: regulation of transcription, DNA-templated (GO:0006355);
c1491.graph_c0	3	Molecular Function: nucleotide binding (GO:0000166);	Molecular Function: nucleic acid binding (GO:0003676);	Molecular Function: zinc ion binding (GO:0008270);
c14921.graph_c0	13	Molecular Function: aminopeptidase activity (GO:0004177);	Cellular Component: vacuolar membrane (GO:0005774);	Cellular Component: cytosol (GO:0005829);	Cellular Component: plasma membrane (GO:0005886);	Biological Process: proteolysis (GO:0006508);	Biological Process: fatty acid beta-oxidation (GO:0006635);	Molecular Function: metallopeptidase activity (GO:0008237);	Molecular Function: zinc ion binding (GO:0008270);	Cellular Component: chloroplast (GO:0009507);	Biological Process: glucuronoxylan metabolic process (GO:0010413);	Biological Process: protein import into peroxisome matrix (GO:0016558);	Biological Process: xylan biosynthetic process (GO:0045492);	Biological Process: response to cadmium ion (GO:0046686);
c14923.graph_c0	2	Molecular Function: aspartic-type endopeptidase activity (GO:0004190);	Biological Process: proteolysis (GO:0006508);
c14935.graph_c0	5	Molecular Function: DNA binding (GO:0003677);	Biological Process: embryo development (GO:0009790);	Biological Process: regulation of flower development (GO:0009909);	Molecular Function: protein heterodimerization activity (GO:0046982);	Biological Process: ovule development (GO:0048481);
c14938.graph_c0	15	Cellular Component: 1,3-beta-D-glucan synthase complex (GO:0000148);	Biological Process: microtubule cytoskeleton organization (GO:0000226);	Biological Process: cytokinesis by cell plate formation (GO:0000911);	Molecular Function: 1,3-beta-D-glucan synthase activity (GO:0003843);	Biological Process: (1->3)-beta-D-glucan biosynthetic process (GO:0006075);	Biological Process: methylation-dependent chromatin silencing (GO:0006346);	Biological Process: membrane fusion (GO:0006944);	Biological Process: cell-cell signaling (GO:0007267);	Biological Process: microsporogenesis (GO:0009556);	Biological Process: virus induced gene silencing (GO:0009616);	Biological Process: production of ta-siRNAs involved in RNA interference (GO:0010267);	Biological Process: chromatin silencing by small RNA (GO:0031048);	Biological Process: production of miRNAs involved in gene silencing by miRNA (GO:0035196);	Biological Process: histone H3-K9 methylation (GO:0051567);	Biological Process: callose deposition in cell wall (GO:0052543);
c14942.graph_c0	3	Molecular Function: transporter activity (GO:0005215);	Cellular Component: intracellular (GO:0005622);	Biological Process: transport (GO:0006810);
c14946.graph_c0	3	Molecular Function: UDP-N-acetylmuramate dehydrogenase activity (GO:0008762);	Molecular Function: flavin adenine dinucleotide binding (GO:0050660);	Biological Process: oxidation-reduction process (GO:0055114);
c14948.graph_c0	2	Cellular Component: membrane (GO:0016020);	Molecular Function: pectate lyase activity (GO:0030570);
c14961.graph_c0	6	Biological Process: protein peptidyl-prolyl isomerization (GO:0000413);	Molecular Function: peptidyl-prolyl cis-trans isomerase activity (GO:0003755);	Cellular Component: endosome (GO:0005768);	Cellular Component: Golgi apparatus (GO:0005794);	Cellular Component: trans-Golgi network (GO:0005802);	Biological Process: protein folding (GO:0006457);
c14972.graph_c0	4	Molecular Function: nucleic acid binding (GO:0003676);	Molecular Function: ATP binding (GO:0005524);	Cellular Component: nucleus (GO:0005634);	Molecular Function: ATP-dependent helicase activity (GO:0008026);
c14983.graph_c0	2	Molecular Function: triglyceride lipase activity (GO:0004806);	Biological Process: lipid metabolic process (GO:0006629);
c14985.graph_c0	7	Biological Process: glutamine metabolic process (GO:0006541);	Cellular Component: chloroplast stroma (GO:0009570);	Molecular Function: glutamate synthase (ferredoxin) activity (GO:0016041);	Molecular Function: metal ion binding (GO:0046872);	Molecular Function: 3 iron, 4 sulfur cluster binding (GO:0051538);	Biological Process: oxidation-reduction process (GO:0055114);	Biological Process: L-glutamate biosynthetic process (GO:0097054);
c14992.graph_c0	9	Cellular Component: nucleus (GO:0005634);	Cellular Component: vacuole (GO:0005773);	Cellular Component: cytosol (GO:0005829);	Cellular Component: plasma membrane (GO:0005886);	Cellular Component: chloroplast (GO:0009507);	Biological Process: brassinosteroid mediated signaling pathway (GO:0009742);	Molecular Function: protein domain specific binding (GO:0019904);	Biological Process: response to cadmium ion (GO:0046686);	Cellular Component: apoplast (GO:0048046);
c14999.graph_c0	5	Cellular Component: peroxisome (GO:0005777);	Biological Process: fatty acid beta-oxidation (GO:0006635);	Biological Process: seed germination (GO:0009845);	Molecular Function: sterol binding (GO:0032934);	Biological Process: glyoxylate metabolic process (GO:0046487);
c150.graph_c0	1	Biological Process: cellular metabolic process (GO:0044237);
c15005.graph_c0	3	Cellular Component: membrane (GO:0016020);	Molecular Function: oxidoreductase activity (GO:0016491);	Biological Process: oxidation-reduction process (GO:0055114);
c15018.graph_c0	2	Molecular Function: ATP binding (GO:0005524);	Molecular Function: nucleoside-triphosphatase activity (GO:0017111);
c15024.graph_c0	14	Molecular Function: GTPase activity (GO:0003924);	Molecular Function: GTP binding (GO:0005525);	Cellular Component: extracellular region (GO:0005576);	Cellular Component: nucleus (GO:0005634);	Cellular Component: plasma membrane (GO:0005886);	Biological Process: GTP catabolic process (GO:0006184);	Biological Process: actin filament organization (GO:0007015);	Biological Process: small GTPase mediated signal transduction (GO:0007264);	Cellular Component: secondary cell wall (GO:0009531);	Biological Process: plant-type cell wall organization (GO:0009664);	Biological Process: negative regulation of abscisic acid-activated signaling pathway (GO:0009788);	Biological Process: protein transport (GO:0015031);	Molecular Function: protein kinase binding (GO:0019901);	Molecular Function: protein phosphatase binding (GO:0019903);
c15031.graph_c0	4	Biological Process: proteolysis (GO:0006508);	Molecular Function: cysteine-type peptidase activity (GO:0008234);	Molecular Function: 2-alkenal reductase [NAD(P)] activity (GO:0032440);	Biological Process: oxidation-reduction process (GO:0055114);
c15032.graph_c0	1	Molecular Function: lyase activity (GO:0016829);
c15033.graph_c0	12	Biological Process: nucleobase-containing compound metabolic process (GO:0006139);	Biological Process: phosphate-containing compound metabolic process (GO:0006796);	Cellular Component: chloroplast (GO:0009507);	Cellular Component: photosystem I (GO:0009522);	Biological Process: cellular component organization (GO:0016043);	Biological Process: photosynthesis, light reaction (GO:0019684);	Biological Process: cellular component biogenesis (GO:0044085);	Biological Process: cellular macromolecule metabolic process (GO:0044260);	Biological Process: small molecule metabolic process (GO:0044281);	Biological Process: single-organism cellular process (GO:0044763);	Biological Process: biological regulation (GO:0065007);	Biological Process: organonitrogen compound metabolic process (GO:1901564);
c15044.graph_c0	5	Molecular Function: structural constituent of ribosome (GO:0003735);	Biological Process: translation (GO:0006412);	Cellular Component: chloroplast (GO:0009507);	Cellular Component: membrane (GO:0016020);	Cellular Component: cytosolic small ribosomal subunit (GO:0022627);
c15047.graph_c0	4	Biological Process: regulation of transcription, DNA-templated (GO:0006355);	Biological Process: response to water deprivation (GO:0009414);	Biological Process: response to abscisic acid (GO:0009737);	Biological Process: hyperosmotic salinity response (GO:0042538);
c15054.graph_c0	3	Molecular Function: ubiquitin thiolesterase activity (GO:0004221);	Biological Process: ubiquitin-dependent protein catabolic process (GO:0006511);	Molecular Function: cysteine-type peptidase activity (GO:0008234);
c15062.graph_c0	6	Biological Process: cobalt ion transport (GO:0006824);	Molecular Function: cobalt ion transmembrane transporter activity (GO:0015087);	Molecular Function: nickel cation transmembrane transporter activity (GO:0015099);	Cellular Component: integral component of membrane (GO:0016021);	Biological Process: nickel cation transmembrane transport (GO:0035444);	Molecular Function: metal ion binding (GO:0046872);
c15063.graph_c0	2	Molecular Function: DNA binding (GO:0003677);	Biological Process: regulation of transcription, DNA-templated (GO:0006355);
c15071.graph_c0	5	Molecular Function: protein serine/threonine phosphatase activity (GO:0004722);	Biological Process: protein dephosphorylation (GO:0006470);	Molecular Function: kinase activity (GO:0016301);	Biological Process: phosphorylation (GO:0016310);	Molecular Function: metal ion binding (GO:0046872);
c15072.graph_c0	5	Molecular Function: magnesium ion binding (GO:0000287);	Molecular Function: isocitrate dehydrogenase (NAD+) activity (GO:0004449);	Biological Process: tricarboxylic acid cycle (GO:0006099);	Biological Process: isocitrate metabolic process (GO:0006102);	Molecular Function: NAD binding (GO:0051287);
c15073.graph_c0	8	Molecular Function: protein serine/threonine kinase activity (GO:0004674);	Molecular Function: calcium ion binding (GO:0005509);	Molecular Function: ATP binding (GO:0005524);	Cellular Component: cytosol (GO:0005829);	Cellular Component: plasma membrane (GO:0005886);	Biological Process: protein phosphorylation (GO:0006468);	Biological Process: response to salicylic acid (GO:0009751);	Biological Process: response to cadmium ion (GO:0046686);
c15075.graph_c0	3	Molecular Function: kinase activity (GO:0016301);	Biological Process: phosphorylation (GO:0016310);	Molecular Function: phosphotransferase activity, alcohol group as acceptor (GO:0016773);
c15076.graph_c0	2	Molecular Function: Rab GTPase activator activity (GO:0005097);	Biological Process: positive regulation of Rab GTPase activity (GO:0032851);
c15078.graph_c0	6	Molecular Function: nucleic acid binding (GO:0003676);	Molecular Function: nuclease activity (GO:0004518);	Molecular Function: aminoacyl-tRNA ligase activity (GO:0004812);	Molecular Function: ATP binding (GO:0005524);	Biological Process: tRNA aminoacylation for protein translation (GO:0006418);	Biological Process: nucleic acid phosphodiester bond hydrolysis (GO:0090305);
c15079.graph_c0	2	Molecular Function: transcription cofactor activity (GO:0003712);	Biological Process: regulation of transcription, DNA-templated (GO:0006355);
c15085.graph_c0	13	Cellular Component: cytosol (GO:0005829);	Cellular Component: plasma membrane (GO:0005886);	Biological Process: glycolysis (GO:0006096);	Biological Process: water transport (GO:0006833);	Biological Process: hyperosmotic response (GO:0006972);	Biological Process: Golgi organization (GO:0007030);	Biological Process: response to temperature stimulus (GO:0009266);	Biological Process: response to salt stress (GO:0009651);	Biological Process: chlorophyll biosynthetic process (GO:0015995);	Biological Process: isopentenyl diphosphate biosynthetic process, methylerythritol 4-phosphate pathway (GO:0019288);	Biological Process: defense response to bacterium (GO:0042742);	Biological Process: response to cadmium ion (GO:0046686);	Biological Process: defense response to fungus (GO:0050832);
c15086.graph_c0	6	Molecular Function: ketol-acid reductoisomerase activity (GO:0004455);	Biological Process: branched-chain amino acid biosynthetic process (GO:0009082);	Molecular Function: isomerase activity (GO:0016853);	Molecular Function: metal ion binding (GO:0046872);	Molecular Function: coenzyme binding (GO:0050662);	Biological Process: oxidation-reduction process (GO:0055114);
c15087.graph_c0	6	Cellular Component: endoplasmic reticulum (GO:0005783);	Biological Process: fatty acid biosynthetic process (GO:0006633);	Biological Process: response to cold (GO:0009409);	Biological Process: response to light stimulus (GO:0009416);	Cellular Component: membrane (GO:0016020);	Molecular Function: transferase activity, transferring acyl groups other than amino-acyl groups (GO:0016747);
c15090.graph_c0	5	Molecular Function: structural constituent of ribosome (GO:0003735);	Biological Process: translation (GO:0006412);	Molecular Function: rRNA binding (GO:0019843);	Cellular Component: cytosolic large ribosomal subunit (GO:0022625);	Molecular Function: metal ion binding (GO:0046872);
c15095.graph_c0	1	Molecular Function: calcium ion binding (GO:0005509);
c15096.graph_c0	1	Molecular Function: zinc ion binding (GO:0008270);
c15097.graph_c0	2	Molecular Function: calcium ion binding (GO:0005509);	Molecular Function: calcium-dependent phospholipid binding (GO:0005544);
c15100.graph_c0	2	Molecular Function: sequence-specific DNA binding transcription factor activity (GO:0003700);	Biological Process: regulation of transcription, DNA-templated (GO:0006355);
c15103.graph_c0	5	Molecular Function: zinc ion transmembrane transporter activity (GO:0005385);	Molecular Function: zinc ion binding (GO:0008270);	Biological Process: response to nematode (GO:0009624);	Cellular Component: integral component of membrane (GO:0016021);	Biological Process: zinc ion transmembrane transport (GO:0071577);
c15104.graph_c0	3	Molecular Function: protein serine/threonine kinase activity (GO:0004674);	Molecular Function: ATP binding (GO:0005524);	Biological Process: protein phosphorylation (GO:0006468);
c15110.graph_c0	1	Molecular Function: nucleic acid binding (GO:0003676);
c15111.graph_c0	1	Molecular Function: zinc ion binding (GO:0008270);
c15116.graph_c0	3	Cellular Component: plasma membrane (GO:0005886);	Biological Process: metabolic process (GO:0008152);	Molecular Function: phosphoglycolate phosphatase activity (GO:0008967);
c15118.graph_c0	10	Molecular Function: chitinase activity (GO:0004568);	Cellular Component: plasma membrane (GO:0005886);	Biological Process: chitin catabolic process (GO:0006032);	Biological Process: lignin biosynthetic process (GO:0009809);	Biological Process: vegetative to reproductive phase transition of meristem (GO:0010228);	Biological Process: glucuronoxylan metabolic process (GO:0010413);	Biological Process: protein desumoylation (GO:0016926);	Biological Process: cell wall macromolecule catabolic process (GO:0016998);	Biological Process: xylan biosynthetic process (GO:0045492);	Biological Process: hydrogen peroxide biosynthetic process (GO:0050665);
c15120.graph_c0	5	Biological Process: response to red or far red light (GO:0009639);	Biological Process: post-embryonic development (GO:0009791);	Biological Process: cellular process (GO:0009987);	Biological Process: system development (GO:0048731);	Biological Process: regulation of biological process (GO:0050789);
c15121.graph_c0	3	Molecular Function: protein serine/threonine kinase activity (GO:0004674);	Molecular Function: ATP binding (GO:0005524);	Biological Process: protein phosphorylation (GO:0006468);
c15123.graph_c0	2	Cellular Component: plasma membrane (GO:0005886);	Cellular Component: integral component of membrane (GO:0016021);
c15124.graph_c0	3	Molecular Function: Rab GDP-dissociation inhibitor activity (GO:0005093);	Biological Process: protein transport (GO:0015031);	Biological Process: plasma membrane to endosome transport (GO:0048227);
c15131.graph_c0	9	Molecular Function: threonine-type endopeptidase activity (GO:0004298);	Cellular Component: nucleus (GO:0005634);	Cellular Component: vacuole (GO:0005773);	Cellular Component: proteasome core complex (GO:0005839);	Cellular Component: plasma membrane (GO:0005886);	Biological Process: response to salt stress (GO:0009651);	Biological Process: response to zinc ion (GO:0010043);	Biological Process: regulation of plant-type hypersensitive response (GO:0010363);	Biological Process: proteolysis involved in cellular protein catabolic process (GO:0051603);
c15132.graph_c0	1	Cellular Component: membrane (GO:0016020);
c15137.graph_c0	5	Molecular Function: prephenate dehydratase activity (GO:0004664);	Biological Process: L-phenylalanine biosynthetic process (GO:0009094);	Cellular Component: chloroplast (GO:0009507);	Molecular Function: amino acid binding (GO:0016597);	Molecular Function: arogenate dehydratase activity (GO:0047769);
c15142.graph_c0	4	Molecular Function: DNA binding (GO:0003677);	Cellular Component: chloroplast (GO:0009507);	Biological Process: chloroplast-nucleus signaling pathway (GO:0010019);	Biological Process: mitochondria-nucleus signaling pathway (GO:0031930);
c15145.graph_c0	5	Cellular Component: cytoplasm (GO:0005737);	Biological Process: nitrogen compound metabolic process (GO:0006807);	Biological Process: cellular metabolic process (GO:0044237);	Biological Process: primary metabolic process (GO:0044238);	Biological Process: organic substance metabolic process (GO:0071704);
c15148.graph_c0	18	Biological Process: polysaccharide biosynthetic process (GO:0000271);	Cellular Component: plasma membrane (GO:0005886);	Biological Process: water transport (GO:0006833);	Biological Process: pattern specification process (GO:0007389);	Biological Process: regulation of cell size (GO:0008361);	Biological Process: response to salt stress (GO:0009651);	Cellular Component: plant-type vacuole membrane (GO:0009705);	Biological Process: response to fructose (GO:0009750);	Biological Process: multidimensional cell growth (GO:0009825);	Biological Process: secondary cell wall biogenesis (GO:0009834);	Biological Process: auxin polar transport (GO:0009926);	Biological Process: cell tip growth (GO:0009932);	Biological Process: regulation of meristem growth (GO:0010075);	Biological Process: anthocyanin accumulation in tissues in response to UV light (GO:0043481);	Biological Process: root hair elongation (GO:0048767);	Biological Process: cell wall organization (GO:0071555);	Biological Process: positive regulation of auxin metabolic process (GO:0090355);	Biological Process: positive regulation of tryptophan metabolic process (GO:0090358);
c1515.graph_c0	2	Molecular Function: protein kinase activity (GO:0004672);	Biological Process: metabolic process (GO:0008152);
c15158.graph_c0	6	Cellular Component: endoplasmic reticulum (GO:0005783);	Biological Process: fatty acid biosynthetic process (GO:0006633);	Biological Process: response to cold (GO:0009409);	Biological Process: response to light stimulus (GO:0009416);	Cellular Component: membrane (GO:0016020);	Molecular Function: transferase activity, transferring acyl groups other than amino-acyl groups (GO:0016747);
c15159.graph_c0	3	Cellular Component: protein phosphatase type 1 complex (GO:0000164);	Molecular Function: protein serine/threonine phosphatase activity (GO:0004722);	Biological Process: protein dephosphorylation (GO:0006470);
c15170.graph_c0	2	Molecular Function: nucleotide binding (GO:0000166);	Molecular Function: RNA binding (GO:0003723);
c15174.graph_c0	4	Molecular Function: phosphorelay response regulator activity (GO:0000156);	Biological Process: phosphorelay signal transduction system (GO:0000160);	Biological Process: regulation of transcription, DNA-templated (GO:0006355);	Biological Process: intracellular signal transduction (GO:0035556);
c15177.graph_c0	6	Molecular Function: tRNA binding (GO:0000049);	Molecular Function: methionine-tRNA ligase activity (GO:0004825);	Molecular Function: ATP binding (GO:0005524);	Cellular Component: cytoplasm (GO:0005737);	Biological Process: methionyl-tRNA aminoacylation (GO:0006431);	Biological Process: response to cadmium ion (GO:0046686);
c15178.graph_c0	10	Molecular Function: peroxidase activity (GO:0004601);	Biological Process: polyamine catabolic process (GO:0006598);	Biological Process: response to oxidative stress (GO:0006979);	Biological Process: phenylpropanoid metabolic process (GO:0009698);	Biological Process: response to nitrate (GO:0010167);	Biological Process: nitrate transport (GO:0015706);	Molecular Function: heme binding (GO:0020037);	Biological Process: cellular modified amino acid biosynthetic process (GO:0042398);	Molecular Function: metal ion binding (GO:0046872);	Biological Process: oxidation-reduction process (GO:0055114);
c15182.graph_c0	2	Molecular Function: structural constituent of cell wall (GO:0005199);	Cellular Component: nucleus (GO:0005634);
c15183.graph_c0	7	Cellular Component: nucleus (GO:0005634);	Biological Process: regulation of transcription, DNA-templated (GO:0006355);	Biological Process: pattern specification process (GO:0007389);	Biological Process: auxin-activated signaling pathway (GO:0009734);	Biological Process: single-organism developmental process (GO:0044767);	Molecular Function: protein dimerization activity (GO:0046983);	Biological Process: anatomical structure development (GO:0048856);
c15185.graph_c0	1	Molecular Function: protein kinase activity (GO:0004672);
c15188.graph_c0	7	Molecular Function: structural constituent of ribosome (GO:0003735);	Cellular Component: nucleolus (GO:0005730);	Cellular Component: plasma membrane (GO:0005886);	Biological Process: translation (GO:0006412);	Biological Process: response to cold (GO:0009409);	Cellular Component: chloroplast (GO:0009507);	Cellular Component: cytosolic large ribosomal subunit (GO:0022625);
c15193.graph_c0	16	Cellular Component: Golgi apparatus (GO:0005794);	Cellular Component: plasma membrane (GO:0005886);	Molecular Function: zinc ion binding (GO:0008270);	Biological Process: plant-type cell wall organization (GO:0009664);	Biological Process: multidimensional cell growth (GO:0009825);	Biological Process: primary cell wall biogenesis (GO:0009833);	Biological Process: cell tip growth (GO:0009932);	Biological Process: seed coat development (GO:0010214);	Cellular Component: cellulose synthase complex (GO:0010330);	Biological Process: regulation of hormone levels (GO:0010817);	Cellular Component: integral component of membrane (GO:0016021);	Molecular Function: cellulose synthase (UDP-forming) activity (GO:0016760);	Biological Process: cellulose biosynthetic process (GO:0030244);	Biological Process: anthocyanin accumulation in tissues in response to UV light (GO:0043481);	Biological Process: cortical microtubule organization (GO:0043622);	Biological Process: root hair elongation (GO:0048767);
c15194.graph_c1	1	Molecular Function: ligase activity (GO:0016874);
c15195.graph_c0	6	Molecular Function: nucleotide binding (GO:0000166);	Molecular Function: 3-beta-hydroxy-delta5-steroid dehydrogenase activity (GO:0003854);	Cellular Component: endoplasmic reticulum (GO:0005783);	Biological Process: steroid biosynthetic process (GO:0006694);	Molecular Function: isomerase activity (GO:0016853);	Biological Process: oxidation-reduction process (GO:0055114);
c15206.graph_c0	11	Cellular Component: cytoplasm (GO:0005737);	Biological Process: L-phenylalanine catabolic process (GO:0006559);	Biological Process: response to oxidative stress (GO:0006979);	Biological Process: pollen development (GO:0009555);	Biological Process: cinnamic acid biosynthetic process (GO:0009800);	Biological Process: drought recovery (GO:0009819);	Biological Process: response to UV-B (GO:0010224);	Molecular Function: phenylalanine ammonia-lyase activity (GO:0045548);	Biological Process: salicylic acid catabolic process (GO:0046244);	Biological Process: lignin catabolic process (GO:0046274);	Biological Process: response to karrikin (GO:0080167);
c15208.graph_c0	5	Molecular Function: ATP binding (GO:0005524);	Biological Process: cation transport (GO:0006812);	Molecular Function: hydrogen-exporting ATPase activity, phosphorylative mechanism (GO:0008553);	Cellular Component: integral component of membrane (GO:0016021);	Molecular Function: metal ion binding (GO:0046872);
c15218.graph_c0	1	Molecular Function: ligase activity (GO:0016874);
c15219.graph_c0	2	Molecular Function: nucleic acid binding (GO:0003676);	Molecular Function: zinc ion binding (GO:0008270);
c1522.graph_c0	3	Molecular Function: DNA binding (GO:0003677);	Molecular Function: ATP-dependent DNA helicase activity (GO:0004003);	Molecular Function: ATP binding (GO:0005524);
c15221.graph_c0	2	Molecular Function: DNA binding (GO:0003677);	Biological Process: regulation of transcription, DNA-templated (GO:0006355);
c15236.graph_c0	5	Biological Process: sodium ion transport (GO:0006814);	Biological Process: lithium ion transport (GO:0010351);	Molecular Function: potassium:hydrogen antiporter activity (GO:0015386);	Cellular Component: integral component of membrane (GO:0016021);	Biological Process: potassium ion transmembrane transport (GO:0071805);
c15243.graph_c0	17	Molecular Function: DNA binding (GO:0003677);	Molecular Function: chromatin binding (GO:0003682);	Biological Process: response to water deprivation (GO:0009414);	Biological Process: response to bacterium (GO:0009617);	Biological Process: plant-type hypersensitive response (GO:0009626);	Biological Process: response to salt stress (GO:0009651);	Biological Process: response to ethylene (GO:0009723);	Biological Process: response to auxin (GO:0009733);	Biological Process: response to abscisic acid (GO:0009737);	Biological Process: response to gibberellin (GO:0009739);	Biological Process: response to salicylic acid (GO:0009751);	Biological Process: response to jasmonic acid (GO:0009753);	Biological Process: response to chitin (GO:0010200);	Biological Process: regulation of gene expression (GO:0010468);	Biological Process: very long-chain fatty acid biosynthetic process (GO:0042761);	Biological Process: response to cadmium ion (GO:0046686);	Biological Process: response to karrikin (GO:0080167);
c15244.graph_c0	8	Molecular Function: sucrose alpha-glucosidase activity (GO:0004575);	Cellular Component: nucleus (GO:0005634);	Cellular Component: cytosol (GO:0005829);	Cellular Component: plasma membrane (GO:0005886);	Biological Process: carbohydrate metabolic process (GO:0005975);	Biological Process: cellular amino acid metabolic process (GO:0006520);	Molecular Function: glycopeptide alpha-N-acetylgalactosaminidase activity (GO:0033926);	Biological Process: root development (GO:0048364);
c15246.graph_c0	3	Molecular Function: structural constituent of ribosome (GO:0003735);	Cellular Component: ribosome (GO:0005840);	Biological Process: translation (GO:0006412);
c1525.graph_c0	5	Molecular Function: protein serine/threonine kinase activity (GO:0004674);	Molecular Function: ATP binding (GO:0005524);	Cellular Component: plasma membrane (GO:0005886);	Biological Process: protein autophosphorylation (GO:0046777);	Biological Process: recognition of pollen (GO:0048544);
c15262.graph_c0	6	Cellular Component: plasma membrane (GO:0005886);	Biological Process: establishment or maintenance of cell polarity (GO:0007163);	Biological Process: trichome morphogenesis (GO:0010090);	Cellular Component: SCAR complex (GO:0031209);	Molecular Function: identical protein binding (GO:0042802);	Biological Process: actin nucleation (GO:0045010);
c15270.graph_c0	2	Cellular Component: intracellular (GO:0005622);	Biological Process: protein ubiquitination involved in ubiquitin-dependent protein catabolic process (GO:0042787);
c15275.graph_c0	7	Molecular Function: chorismate mutase activity (GO:0004106);	Cellular Component: cytosol (GO:0005829);	Biological Process: glucose catabolic process (GO:0006007);	Biological Process: aromatic amino acid family biosynthetic process (GO:0009073);	Cellular Component: plastid (GO:0009536);	Molecular Function: L-ascorbate peroxidase activity (GO:0016688);	Biological Process: chorismate metabolic process (GO:0046417);
c15284.graph_c0	12	Molecular Function: nucleoside diphosphate kinase activity (GO:0004550);	Molecular Function: ATP binding (GO:0005524);	Cellular Component: vacuolar membrane (GO:0005774);	Cellular Component: peroxisome (GO:0005777);	Cellular Component: Golgi apparatus (GO:0005794);	Cellular Component: cytosol (GO:0005829);	Cellular Component: plasma membrane (GO:0005886);	Cellular Component: plasmodesma (GO:0009506);	Cellular Component: chloroplast (GO:0009507);	Biological Process: response to salt stress (GO:0009651);	Biological Process: response to cadmium ion (GO:0046686);	Cellular Component: apoplast (GO:0048046);
c15286.graph_c0	10	Molecular Function: copper ion binding (GO:0005507);	Molecular Function: electron carrier activity (GO:0009055);	Biological Process: response to UV (GO:0009411);	Cellular Component: chloroplast thylakoid membrane (GO:0009535);	Cellular Component: chloroplast thylakoid lumen (GO:0009543);	Cellular Component: chloroplast stroma (GO:0009570);	Biological Process: negative regulation of translation (GO:0017148);	Biological Process: electron transport chain (GO:0022900);	Biological Process: response to copper ion (GO:0046688);	Biological Process: copper ion homeostasis (GO:0055070);
c1530.graph_c0	6	Molecular Function: serine-type endopeptidase activity (GO:0004252);	Biological Process: proteolysis (GO:0006508);	Molecular Function: 2-alkenal reductase [NAD(P)] activity (GO:0032440);	Molecular Function: identical protein binding (GO:0042802);	Biological Process: negative regulation of catalytic activity (GO:0043086);	Biological Process: oxidation-reduction process (GO:0055114);
c15305.graph_c0	4	Molecular Function: metalloendopeptidase activity (GO:0004222);	Biological Process: proteolysis (GO:0006508);	Biological Process: chloroplast organization (GO:0009658);	Cellular Component: chloroplast inner membrane (GO:0009706);
c15310.graph_c0	4	Molecular Function: protein serine/threonine kinase activity (GO:0004674);	Molecular Function: ATP binding (GO:0005524);	Cellular Component: cytoplasm (GO:0005737);	Biological Process: protein phosphorylation (GO:0006468);
c15318.graph_c0	7	Molecular Function: NADPH-hemoprotein reductase activity (GO:0003958);	Molecular Function: iron ion binding (GO:0005506);	Cellular Component: endoplasmic reticulum membrane (GO:0005789);	Cellular Component: chloroplast (GO:0009507);	Biological Process: phenylpropanoid metabolic process (GO:0009698);	Molecular Function: FMN binding (GO:0010181);	Biological Process: oxidation-reduction process (GO:0055114);
c15320.graph_c0	2	Molecular Function: glyceraldehyde-3-phosphate dehydrogenase (NAD+) (phosphorylating) activity (GO:0004365);	Biological Process: oxidation-reduction process (GO:0055114);
c15324.graph_c0	4	Molecular Function: protein serine/threonine kinase activity (GO:0004674);	Molecular Function: ATP binding (GO:0005524);	Biological Process: protein phosphorylation (GO:0006468);	Cellular Component: integral component of membrane (GO:0016021);
c15338.graph_c0	2	Biological Process: base-excision repair (GO:0006284);	Molecular Function: DNA-3-methyladenine glycosylase activity (GO:0008725);
c15341.graph_c0	1	Cellular Component: nucleus (GO:0005634);
c15343.graph_c0	7	Cellular Component: nucleus (GO:0005634);	Cellular Component: plasma membrane (GO:0005886);	Biological Process: regulation of transcription, DNA-templated (GO:0006355);	Biological Process: response to oxidative stress (GO:0006979);	Biological Process: jasmonic acid mediated signaling pathway (GO:0009867);	Biological Process: leaf senescence (GO:0010150);	Molecular Function: metal ion binding (GO:0046872);
c15344.graph_c0	8	Cellular Component: endosome (GO:0005768);	Cellular Component: trans-Golgi network (GO:0005802);	Molecular Function: methyltransferase activity (GO:0008168);	Biological Process: response to cytokinin (GO:0009735);	Biological Process: homogalacturonan biosynthetic process (GO:0010289);	Biological Process: methylation (GO:0032259);	Biological Process: root development (GO:0048364);	Biological Process: shoot system development (GO:0048367);
c15348.graph_c0	2	Molecular Function: aspartic-type endopeptidase activity (GO:0004190);	Cellular Component: integral component of membrane (GO:0016021);
c15350.graph_c0	15	Biological Process: response to superoxide (GO:0000303);	Molecular Function: copper-exporting ATPase activity (GO:0004008);	Molecular Function: copper ion binding (GO:0005507);	Molecular Function: ATP binding (GO:0005524);	Cellular Component: endosome (GO:0005768);	Cellular Component: Golgi apparatus (GO:0005794);	Cellular Component: trans-Golgi network (GO:0005802);	Biological Process: protein N-linked glycosylation (GO:0006487);	Biological Process: ATP biosynthetic process (GO:0006754);	Biological Process: cell death (GO:0008219);	Biological Process: salicylic acid mediated signaling pathway (GO:0009863);	Biological Process: ethylene-activated signaling pathway (GO:0009873);	Biological Process: regulation of stomatal movement (GO:0010119);	Cellular Component: integral component of membrane (GO:0016021);	Biological Process: copper ion export (GO:0060003);
c15351.graph_c0	4	Biological Process: cation transport (GO:0006812);	Molecular Function: solute:hydrogen antiporter activity (GO:0015299);	Cellular Component: integral component of membrane (GO:0016021);	Biological Process: transmembrane transport (GO:0055085);
c15352.graph_c0	22	Biological Process: amino acid transmembrane transport (GO:0003333);	Molecular Function: L-glutamate transmembrane transporter activity (GO:0005313);	Cellular Component: cytoplasm (GO:0005737);	Cellular Component: plasma membrane (GO:0005886);	Biological Process: protein targeting to membrane (GO:0006612);	Biological Process: nucleotide transport (GO:0006862);	Biological Process: ER to Golgi vesicle-mediated transport (GO:0006888);	Biological Process: membrane fusion (GO:0006944);	Biological Process: toxin catabolic process (GO:0009407);	Biological Process: regulation of plant-type hypersensitive response (GO:0010363);	Biological Process: response to cyclopentenone (GO:0010583);	Molecular Function: arginine transmembrane transporter activity (GO:0015181);	Molecular Function: L-lysine transmembrane transporter activity (GO:0015189);	Molecular Function: cationic amino acid transmembrane transporter activity (GO:0015326);	Biological Process: ammonium transport (GO:0015696);	Biological Process: lysine transport (GO:0015819);	Biological Process: proline transport (GO:0015824);	Cellular Component: integral component of membrane (GO:0016021);	Biological Process: negative regulation of programmed cell death (GO:0043069);	Biological Process: L-arginine import (GO:0043091);	Biological Process: regulation of ion transport (GO:0043269);	Biological Process: L-glutamate import (GO:0051938);
c15353.graph_c0	2	Molecular Function: DNA binding (GO:0003677);	Cellular Component: nucleus (GO:0005634);
c15355.graph_c0	1	Cellular Component: mitochondrial inner membrane (GO:0005743);
c15356.graph_c0	3	Molecular Function: structural molecule activity (GO:0005198);	Biological Process: iron-sulfur cluster assembly (GO:0016226);	Molecular Function: iron-sulfur cluster binding (GO:0051536);
c15357.graph_c0	10	Molecular Function: fructose-bisphosphate aldolase activity (GO:0004332);	Biological Process: glycolysis (GO:0006096);	Biological Process: response to abscisic acid (GO:0009737);	Cellular Component: chloroplast envelope (GO:0009941);	Cellular Component: plastoglobule (GO:0010287);	Cellular Component: membrane (GO:0016020);	Cellular Component: cytosolic ribosome (GO:0022626);	Cellular Component: thylakoid lumen (GO:0031977);	Biological Process: response to cadmium ion (GO:0046686);	Cellular Component: apoplast (GO:0048046);
c15362.graph_c0	4	Molecular Function: metalloendopeptidase activity (GO:0004222);	Molecular Function: ATP binding (GO:0005524);	Biological Process: proteolysis (GO:0006508);	Molecular Function: nucleoside-triphosphatase activity (GO:0017111);
c15366.graph_c0	5	Molecular Function: calcium ion binding (GO:0005509);	Cellular Component: plasma membrane (GO:0005886);	Biological Process: Golgi to vacuole transport (GO:0006896);	Molecular Function: amino-terminal vacuolar sorting propeptide binding (GO:0009940);	Cellular Component: Golgi transport complex (GO:0017119);
c15369.graph_c0	6	Cellular Component: spindle pole (GO:0000922);	Cellular Component: gamma-tubulin complex (GO:0000930);	Cellular Component: nuclear envelope (GO:0005635);	Biological Process: microtubule nucleation (GO:0007020);	Cellular Component: cytoplasmic side of plasma membrane (GO:0009898);	Molecular Function: tubulin binding (GO:0015631);
c1537.graph_c0	5	Molecular Function: DNA binding (GO:0003677);	Molecular Function: sequence-specific DNA binding transcription factor activity (GO:0003700);	Cellular Component: nucleus (GO:0005634);	Biological Process: regulation of transcription, DNA-templated (GO:0006355);	Molecular Function: protein dimerization activity (GO:0046983);
c15380.graph_c0	5	Molecular Function: signal transducer activity (GO:0004871);	Biological Process: cell-cell signaling (GO:0007267);	Cellular Component: plant-type cell wall (GO:0009505);	Cellular Component: plasmodesma (GO:0009506);	Cellular Component: apoplast (GO:0048046);
c15389.graph_c0	5	Molecular Function: C-4 methylsterol oxidase activity (GO:0000254);	Molecular Function: iron ion binding (GO:0005506);	Biological Process: fatty acid biosynthetic process (GO:0006633);	Cellular Component: integral component of membrane (GO:0016021);	Biological Process: oxidation-reduction process (GO:0055114);
c15391.graph_c0	5	Molecular Function: iron ion binding (GO:0005506);	Molecular Function: electron carrier activity (GO:0009055);	Molecular Function: heme binding (GO:0020037);	Molecular Function: flavonoid 3',5'-hydroxylase activity (GO:0033772);	Biological Process: oxidation-reduction process (GO:0055114);
c15393.graph_c0	9	Molecular Function: magnesium ion binding (GO:0000287);	Molecular Function: inorganic diphosphatase activity (GO:0004427);	Biological Process: phosphate-containing compound metabolic process (GO:0006796);	Cellular Component: chloroplast stroma (GO:0009570);	Cellular Component: thylakoid (GO:0009579);	Biological Process: response to salt stress (GO:0009651);	Cellular Component: chloroplast envelope (GO:0009941);	Biological Process: defense response to bacterium (GO:0042742);	Biological Process: response to cadmium ion (GO:0046686);
c15407.graph_c0	6	Molecular Function: nucleic acid binding (GO:0003676);	Molecular Function: ATP binding (GO:0005524);	Cellular Component: nucleolus (GO:0005730);	Molecular Function: ATP-dependent helicase activity (GO:0008026);	Cellular Component: chloroplast envelope (GO:0009941);	Cellular Component: membrane (GO:0016020);
c15418.graph_c0	5	Molecular Function: DNA binding (GO:0003677);	Molecular Function: helicase activity (GO:0004386);	Molecular Function: ATP binding (GO:0005524);	Molecular Function: zinc ion binding (GO:0008270);	Biological Process: embryo sac development (GO:0009553);
c15419.graph_c0	5	Molecular Function: aspartic-type endopeptidase activity (GO:0004190);	Biological Process: proteolysis (GO:0006508);	Cellular Component: plant-type cell wall (GO:0009505);	Cellular Component: membrane (GO:0016020);	Biological Process: response to karrikin (GO:0080167);
c15427.graph_c0	3	Molecular Function: transporter activity (GO:0005215);	Cellular Component: integral component of membrane (GO:0016021);	Biological Process: transmembrane transport (GO:0055085);
c15433.graph_c0	5	Molecular Function: DNA binding (GO:0003677);	Molecular Function: ATP binding (GO:0005524);	Biological Process: defense response (GO:0006952);	Molecular Function: nucleoside-triphosphatase activity (GO:0017111);	Molecular Function: ADP binding (GO:0043531);
c15439.graph_c0	5	Biological Process: cation transport (GO:0006812);	Biological Process: response to stress (GO:0006950);	Molecular Function: solute:hydrogen antiporter activity (GO:0015299);	Cellular Component: integral component of membrane (GO:0016021);	Biological Process: transmembrane transport (GO:0055085);
c15448.graph_c0	1	Molecular Function: calcium ion binding (GO:0005509);
c15453.graph_c0	11	Molecular Function: nucleotide binding (GO:0000166);	Biological Process: mRNA processing (GO:0006397);	Molecular Function: poly(U) RNA binding (GO:0008266);	Biological Process: response to cold (GO:0009409);	Cellular Component: chloroplast thylakoid membrane (GO:0009535);	Cellular Component: chloroplast stroma (GO:0009570);	Biological Process: response to abscisic acid (GO:0009737);	Cellular Component: chloroplast envelope (GO:0009941);	Cellular Component: stromule (GO:0010319);	Cellular Component: ribonucleoprotein complex (GO:0030529);	Biological Process: innate immune response (GO:0045087);
c15454.graph_c0	3	Molecular Function: sequence-specific DNA binding transcription factor activity (GO:0003700);	Cellular Component: nucleus (GO:0005634);	Biological Process: regulation of transcription, DNA-templated (GO:0006355);
c15460.graph_c0	6	Cellular Component: endosome (GO:0005768);	Cellular Component: Golgi apparatus (GO:0005794);	Cellular Component: trans-Golgi network (GO:0005802);	Molecular Function: methyltransferase activity (GO:0008168);	Cellular Component: membrane (GO:0016020);	Biological Process: methylation (GO:0032259);
c15464.graph_c0	13	Molecular Function: protein serine/threonine kinase activity (GO:0004674);	Molecular Function: ATP binding (GO:0005524);	Cellular Component: cytosol (GO:0005829);	Cellular Component: plasma membrane (GO:0005886);	Biological Process: protein phosphorylation (GO:0006468);	Biological Process: detection of brassinosteroid stimulus (GO:0009729);	Biological Process: response to auxin (GO:0009733);	Biological Process: brassinosteroid mediated signaling pathway (GO:0009742);	Biological Process: multidimensional cell growth (GO:0009825);	Biological Process: leaf morphogenesis (GO:0009965);	Biological Process: hyperosmotic salinity response (GO:0042538);	Biological Process: positive regulation of protein export from nucleus (GO:0046827);	Molecular Function: tau-protein kinase activity (GO:0050321);
c15467.graph_c0	3	Biological Process: cellular metabolic process (GO:0044237);	Molecular Function: GDP-mannose 3,5-epimerase activity (GO:0047918);	Molecular Function: coenzyme binding (GO:0050662);
c15477.graph_c0	14	Molecular Function: triose-phosphate isomerase activity (GO:0004807);	Cellular Component: mitochondrion (GO:0005739);	Biological Process: glycolysis (GO:0006096);	Biological Process: triglyceride mobilization (GO:0006642);	Cellular Component: chloroplast stroma (GO:0009570);	Cellular Component: thylakoid (GO:0009579);	Biological Process: chloroplast organization (GO:0009658);	Cellular Component: chloroplast envelope (GO:0009941);	Biological Process: reductive pentose-phosphate cycle (GO:0019253);	Biological Process: glycerol catabolic process (GO:0019563);	Biological Process: multicellular organism reproduction (GO:0032504);	Biological Process: glyceraldehyde-3-phosphate biosynthetic process (GO:0046166);	Cellular Component: apoplast (GO:0048046);	Biological Process: primary root development (GO:0080022);
c15479.graph_c0	4	Molecular Function: DNA binding (GO:0003677);	Molecular Function: sequence-specific DNA binding transcription factor activity (GO:0003700);	Cellular Component: nucleus (GO:0005634);	Biological Process: regulation of transcription, DNA-templated (GO:0006355);
c15487.graph_c0	1	Molecular Function: zinc ion binding (GO:0008270);
c15490.graph_c0	1	Molecular Function: calcium ion binding (GO:0005509);
c15494.graph_c0	2	Cellular Component: nucleus (GO:0005634);	Cellular Component: cytosol (GO:0005829);
c15496.graph_c0	3	Molecular Function: glutamate decarboxylase activity (GO:0004351);	Biological Process: glutamate metabolic process (GO:0006536);	Molecular Function: pyridoxal phosphate binding (GO:0030170);
c15498.graph_c0	3	Biological Process: activation of MAPKK activity (GO:0000186);	Molecular Function: MAP kinase kinase kinase activity (GO:0004709);	Molecular Function: ATP binding (GO:0005524);
c155.graph_c0	4	Cellular Component: chloroplast (GO:0009507);	Biological Process: photosynthesis, light harvesting (GO:0009765);	Cellular Component: membrane (GO:0016020);	Molecular Function: metal ion binding (GO:0046872);
c15509.graph_c0	1	Molecular Function: zinc ion binding (GO:0008270);
c1551.graph_c0	12	Molecular Function: ketol-acid reductoisomerase activity (GO:0004455);	Molecular Function: copper ion binding (GO:0005507);	Cellular Component: cell wall (GO:0005618);	Cellular Component: mitochondrion (GO:0005739);	Biological Process: branched-chain amino acid biosynthetic process (GO:0009082);	Cellular Component: chloroplast stroma (GO:0009570);	Cellular Component: chloroplast envelope (GO:0009941);	Molecular Function: isomerase activity (GO:0016853);	Biological Process: response to cadmium ion (GO:0046686);	Cellular Component: apoplast (GO:0048046);	Molecular Function: coenzyme binding (GO:0050662);	Biological Process: oxidation-reduction process (GO:0055114);
c15515.graph_c0	5	Molecular Function: protein kinase activity (GO:0004672);	Molecular Function: ATP binding (GO:0005524);	Biological Process: protein phosphorylation (GO:0006468);	Cellular Component: integral component of membrane (GO:0016021);	Molecular Function: oxidoreductase activity (GO:0016491);
c15518.graph_c0	3	Molecular Function: enzyme inhibitor activity (GO:0004857);	Molecular Function: pectinesterase activity (GO:0030599);	Biological Process: negative regulation of catalytic activity (GO:0043086);
c15525.graph_c0	1	Biological Process: cell redox homeostasis (GO:0045454);
c15527.graph_c0	4	Molecular Function: transporter activity (GO:0005215);	Cellular Component: plasma membrane (GO:0005886);	Biological Process: oligopeptide transport (GO:0006857);	Cellular Component: integral component of membrane (GO:0016021);
c1553.graph_c0	4	Molecular Function: hydrolase activity, hydrolyzing O-glycosyl compounds (GO:0004553);	Biological Process: carbohydrate metabolic process (GO:0005975);	Molecular Function: protein binding, bridging (GO:0030674);	Molecular Function: actin filament binding (GO:0051015);
c15530.graph_c0	9	Molecular Function: copper ion binding (GO:0005507);	Molecular Function: ATP binding (GO:0005524);	Cellular Component: mitochondrial matrix (GO:0005759);	Cellular Component: plasma membrane (GO:0005886);	Biological Process: response to heat (GO:0009408);	Cellular Component: chloroplast (GO:0009507);	Cellular Component: cytosolic ribosome (GO:0022626);	Biological Process: protein refolding (GO:0042026);	Biological Process: response to cadmium ion (GO:0046686);
c15531.graph_c0	2	Biological Process: metabolic process (GO:0008152);	Molecular Function: kinase activity (GO:0016301);
c15533.graph_c0	7	Molecular Function: sequence-specific DNA binding transcription factor activity (GO:0003700);	Molecular Function: protein serine/threonine kinase activity (GO:0004674);	Molecular Function: ATP binding (GO:0005524);	Cellular Component: plasma membrane (GO:0005886);	Biological Process: protein phosphorylation (GO:0006468);	Biological Process: photoperiodism (GO:0009648);	Biological Process: inflorescence development (GO:0010229);
c15537.graph_c0	2	Cellular Component: membrane (GO:0016020);	Molecular Function: pectate lyase activity (GO:0030570);
c15540.graph_c0	5	Molecular Function: copper ion binding (GO:0005507);	Molecular Function: L-ascorbate oxidase activity (GO:0008447);	Cellular Component: plant-type cell wall (GO:0009505);	Biological Process: oxidation-reduction process (GO:0055114);	Biological Process: response to karrikin (GO:0080167);
c15541.graph_c0	4	Molecular Function: catalytic activity (GO:0003824);	Cellular Component: plasma membrane (GO:0005886);	Biological Process: metabolic process (GO:0008152);	Molecular Function: pyridoxal phosphate binding (GO:0030170);
c15549.graph_c0	2	Molecular Function: nucleic acid binding (GO:0003676);	Biological Process: DNA integration (GO:0015074);
c15552.graph_c0	10	Molecular Function: pyruvate dehydrogenase (acetyl-transferring) activity (GO:0004739);	Cellular Component: nucleus (GO:0005634);	Cellular Component: mitochondrion (GO:0005739);	Cellular Component: cytosol (GO:0005829);	Biological Process: glycolysis (GO:0006096);	Molecular Function: zinc ion binding (GO:0008270);	Biological Process: response to salt stress (GO:0009651);	Biological Process: response to cadmium ion (GO:0046686);	Molecular Function: cobalt ion binding (GO:0050897);	Biological Process: oxidation-reduction process (GO:0055114);
c15553.graph_c0	4	Molecular Function: transporter activity (GO:0005215);	Cellular Component: plasma membrane (GO:0005886);	Biological Process: oligopeptide transport (GO:0006857);	Cellular Component: integral component of membrane (GO:0016021);
c15558.graph_c0	4	Molecular Function: fatty-acyl-CoA binding (GO:0000062);	Cellular Component: nucleus (GO:0005634);	Cellular Component: cytosol (GO:0005829);	Biological Process: lipid transport (GO:0006869);
c15563.graph_c0	6	Biological Process: cell morphogenesis involved in differentiation (GO:0000904);	Cellular Component: plasma membrane (GO:0005886);	Biological Process: epidermal cell differentiation (GO:0009913);	Biological Process: regulation of actin filament polymerization (GO:0030833);	Biological Process: establishment of localization in cell (GO:0051649);	Biological Process: cell wall organization (GO:0071555);
c15566.graph_c0	5	Molecular Function: structural constituent of ribosome (GO:0003735);	Cellular Component: nucleolus (GO:0005730);	Cellular Component: plasma membrane (GO:0005886);	Biological Process: translation (GO:0006412);	Cellular Component: cytosolic large ribosomal subunit (GO:0022625);
c15575.graph_c0	4	Cellular Component: ubiquitin ligase complex (GO:0000151);	Molecular Function: ubiquitin-protein ligase activity (GO:0004842);	Molecular Function: zinc ion binding (GO:0008270);	Biological Process: protein ubiquitination (GO:0016567);
c15580.graph_c0	1	Cellular Component: integral component of membrane (GO:0016021);
c15582.graph_c0	4	Molecular Function: nucleotide binding (GO:0000166);	Molecular Function: alcohol dehydrogenase (NAD) activity (GO:0004022);	Cellular Component: peroxisome (GO:0005777);	Biological Process: oxidation-reduction process (GO:0055114);
c15588.graph_c0	3	Molecular Function: FMN binding (GO:0010181);	Molecular Function: 12-oxophytodienoate reductase activity (GO:0016629);	Biological Process: oxidation-reduction process (GO:0055114);
c15589.graph_c0	3	Molecular Function: RNA binding (GO:0003723);	Biological Process: cellular macromolecule biosynthetic process (GO:0034645);	Biological Process: primary metabolic process (GO:0044238);
c15594.graph_c0	6	Molecular Function: DNA binding (GO:0003677);	Molecular Function: sequence-specific DNA binding transcription factor activity (GO:0003700);	Cellular Component: nucleus (GO:0005634);	Biological Process: regulation of transcription, DNA-templated (GO:0006355);	Biological Process: organ morphogenesis (GO:0009887);	Biological Process: vegetative to reproductive phase transition of meristem (GO:0010228);
c15596.graph_c0	6	Biological Process: carbohydrate transport (GO:0008643);	Cellular Component: integral component of membrane (GO:0016021);	Molecular Function: substrate-specific transmembrane transporter activity (GO:0022891);	Molecular Function: 2-alkenal reductase [NAD(P)] activity (GO:0032440);	Biological Process: transmembrane transport (GO:0055085);	Biological Process: oxidation-reduction process (GO:0055114);
c15604.graph_c0	4	Molecular Function: malate dehydrogenase (decarboxylating) (NAD+) activity (GO:0016619);	Molecular Function: metal ion binding (GO:0046872);	Molecular Function: NAD binding (GO:0051287);	Biological Process: oxidation-reduction process (GO:0055114);
c15605.graph_c0	11	Molecular Function: structural constituent of ribosome (GO:0003735);	Cellular Component: nucleolus (GO:0005730);	Cellular Component: plasma membrane (GO:0005886);	Biological Process: translation (GO:0006412);	Biological Process: protein glycosylation (GO:0006486);	Biological Process: lipid metabolic process (GO:0006629);	Molecular Function: phospho-N-acetylmuramoyl-pentapeptide-transferase activity (GO:0008963);	Cellular Component: chloroplast (GO:0009507);	Molecular Function: P-P-bond-hydrolysis-driven protein transmembrane transporter activity (GO:0015450);	Cellular Component: integral component of membrane (GO:0016021);	Cellular Component: cytosolic ribosome (GO:0022626);
c15606.graph_c0	2	Molecular Function: DNA binding (GO:0003677);	Molecular Function: chromatin binding (GO:0003682);
c15614.graph_c0	4	Molecular Function: kinase activity (GO:0016301);	Biological Process: phosphorylation (GO:0016310);	Molecular Function: 2-alkenal reductase [NAD(P)] activity (GO:0032440);	Biological Process: oxidation-reduction process (GO:0055114);
c15615.graph_c0	9	Molecular Function: ATP binding (GO:0005524);	Biological Process: ATP catabolic process (GO:0006200);	Cellular Component: chloroplast stroma (GO:0009570);	Biological Process: response to absence of light (GO:0009646);	Cellular Component: chloroplast envelope (GO:0009941);	Molecular Function: ATPase activity (GO:0016887);	Biological Process: protein metabolic process (GO:0019538);	Biological Process: protein hexamerization (GO:0034214);	Molecular Function: protein homodimerization activity (GO:0042803);
c15628.graph_c0	5	Molecular Function: hydrolase activity, hydrolyzing O-glycosyl compounds (GO:0004553);	Molecular Function: binding (GO:0005488);	Biological Process: metabolic process (GO:0008152);	Biological Process: cellular process (GO:0009987);	Biological Process: single-organism process (GO:0044699);
c15632.graph_c0	4	Molecular Function: protein serine/threonine kinase activity (GO:0004674);	Molecular Function: ATP binding (GO:0005524);	Biological Process: protein phosphorylation (GO:0006468);	Biological Process: recognition of pollen (GO:0048544);
c15652.graph_c0	4	Cellular Component: mitochondrial inner membrane presequence translocase complex (GO:0005744);	Biological Process: intracellular protein transport (GO:0006886);	Molecular Function: P-P-bond-hydrolysis-driven protein transmembrane transporter activity (GO:0015450);	Cellular Component: integral component of membrane (GO:0016021);
c15653.graph_c0	7	Molecular Function: threonine-type endopeptidase activity (GO:0004298);	Cellular Component: nucleus (GO:0005634);	Cellular Component: proteasome core complex (GO:0005839);	Biological Process: response to salt stress (GO:0009651);	Cellular Component: cytosolic ribosome (GO:0022626);	Biological Process: response to cadmium ion (GO:0046686);	Biological Process: proteolysis involved in cellular protein catabolic process (GO:0051603);
c15654.graph_c0	1	Molecular Function: zinc ion binding (GO:0008270);
c15657.graph_c0	10	Cellular Component: nucleus (GO:0005634);	Cellular Component: vacuole (GO:0005773);	Cellular Component: peroxisome (GO:0005777);	Cellular Component: chloroplast stroma (GO:0009570);	Molecular Function: FMN binding (GO:0010181);	Cellular Component: membrane (GO:0016020);	Molecular Function: oxidoreductase activity (GO:0016491);	Cellular Component: cytosolic ribosome (GO:0022626);	Cellular Component: apoplast (GO:0048046);	Biological Process: oxidation-reduction process (GO:0055114);
c15661.graph_c0	1	Molecular Function: zinc ion binding (GO:0008270);
c15663.graph_c0	4	Molecular Function: protein serine/threonine kinase activity (GO:0004674);	Molecular Function: ATP binding (GO:0005524);	Biological Process: protein phosphorylation (GO:0006468);	Cellular Component: integral component of membrane (GO:0016021);
c15667.graph_c0	3	Cellular Component: intracellular (GO:0005622);	Biological Process: cellular protein modification process (GO:0006464);	Biological Process: ubiquitin-dependent protein catabolic process (GO:0006511);
c15677.graph_c0	8	Molecular Function: RNA binding (GO:0003723);	Molecular Function: structural constituent of ribosome (GO:0003735);	Cellular Component: nucleolus (GO:0005730);	Cellular Component: plasma membrane (GO:0005886);	Biological Process: translation (GO:0006412);	Biological Process: adaxial/abaxial pattern specification (GO:0009955);	Cellular Component: cytosolic large ribosomal subunit (GO:0022625);	Biological Process: post-embryonic organ development (GO:0048569);
c15678.graph_c0	5	Molecular Function: peroxidase activity (GO:0004601);	Biological Process: response to oxidative stress (GO:0006979);	Molecular Function: heme binding (GO:0020037);	Molecular Function: metal ion binding (GO:0046872);	Biological Process: oxidation-reduction process (GO:0055114);
c15682.graph_c0	4	Biological Process: metabolic process (GO:0008152);	Molecular Function: hydrolase activity (GO:0016787);	Molecular Function: galactinol-raffinose galactosyltransferase activity (GO:0047268);	Biological Process: response to karrikin (GO:0080167);
c15684.graph_c0	5	Molecular Function: UDP-N-acetylmuramate dehydrogenase activity (GO:0008762);	Biological Process: cytokinin metabolic process (GO:0009690);	Molecular Function: cytokinin dehydrogenase activity (GO:0019139);	Molecular Function: flavin adenine dinucleotide binding (GO:0050660);	Biological Process: oxidation-reduction process (GO:0055114);
c15693.graph_c0	3	Molecular Function: protein serine/threonine kinase activity (GO:0004674);	Molecular Function: ATP binding (GO:0005524);	Biological Process: protein phosphorylation (GO:0006468);
c15703.graph_c0	11	Molecular Function: actin binding (GO:0003779);	Cellular Component: nucleus (GO:0005634);	Cellular Component: mitochondrion (GO:0005739);	Cellular Component: plasma membrane (GO:0005886);	Biological Process: response to oxidative stress (GO:0006979);	Cellular Component: chloroplast (GO:0009507);	Biological Process: defense response signaling pathway, resistance gene-dependent (GO:0009870);	Cellular Component: actin cytoskeleton (GO:0015629);	Biological Process: actin filament depolymerization (GO:0030042);	Biological Process: defense response to bacterium (GO:0042742);	Biological Process: response to cadmium ion (GO:0046686);
c15723.graph_c0	3	Biological Process: response to molecule of fungal origin (GO:0002238);	Cellular Component: vacuole (GO:0005773);	Biological Process: response to stress (GO:0006950);
c15724.graph_c0	5	Molecular Function: iron ion binding (GO:0005506);	Molecular Function: oxidoreductase activity, acting on single donors with incorporation of molecular oxygen, incorporation of two atoms of oxygen (GO:0016702);	Molecular Function: flavonol synthase activity (GO:0045431);	Biological Process: flavonol biosynthetic process (GO:0051555);	Biological Process: oxidation-reduction process (GO:0055114);
c15727.graph_c0	7	Molecular Function: GTPase activity (GO:0003924);	Molecular Function: structural constituent of cytoskeleton (GO:0005200);	Molecular Function: GTP binding (GO:0005525);	Cellular Component: microtubule (GO:0005874);	Biological Process: GTP catabolic process (GO:0006184);	Biological Process: microtubule-based process (GO:0007017);	Biological Process: protein polymerization (GO:0051258);
c15731.graph_c0	6	Cellular Component: nucleus (GO:0005634);	Biological Process: regulation of transcription, DNA-templated (GO:0006355);	Biological Process: regulation of translation (GO:0006417);	Cellular Component: plastid (GO:0009536);	Biological Process: auxin-activated signaling pathway (GO:0009734);	Molecular Function: protein dimerization activity (GO:0046983);
c15736.graph_c0	33	Biological Process: MAPK cascade (GO:0000165);	Molecular Function: ATP binding (GO:0005524);	Biological Process: pentose-phosphate shunt (GO:0006098);	Biological Process: rRNA processing (GO:0006364);	Biological Process: protein targeting to membrane (GO:0006612);	Molecular Function: phosphoribulokinase activity (GO:0008974);	Biological Process: response to cold (GO:0009409);	Cellular Component: chloroplast thylakoid membrane (GO:0009535);	Cellular Component: chloroplast stroma (GO:0009570);	Biological Process: detection of biotic stimulus (GO:0009595);	Biological Process: response to blue light (GO:0009637);	Biological Process: salicylic acid biosynthetic process (GO:0009697);	Biological Process: photosynthetic electron transport in photosystem I (GO:0009773);	Biological Process: systemic acquired resistance, salicylic acid mediated signaling pathway (GO:0009862);	Biological Process: jasmonic acid mediated signaling pathway (GO:0009867);	Biological Process: chloroplast relocation (GO:0009902);	Cellular Component: chloroplast envelope (GO:0009941);	Biological Process: stomatal complex morphogenesis (GO:0010103);	Biological Process: response to red light (GO:0010114);	Biological Process: response to chitin (GO:0010200);	Biological Process: photosystem II assembly (GO:0010207);	Biological Process: response to far red light (GO:0010218);	Biological Process: regulation of hydrogen peroxide metabolic process (GO:0010310);	Cellular Component: stromule (GO:0010319);	Biological Process: regulation of plant-type hypersensitive response (GO:0010363);	Biological Process: phosphorylation (GO:0016310);	Biological Process: cysteine biosynthetic process (GO:0019344);	Biological Process: negative regulation of defense response (GO:0031348);	Biological Process: regulation of protein dephosphorylation (GO:0035304);	Biological Process: defense response to bacterium (GO:0042742);	Biological Process: regulation of multi-organism process (GO:0043900);	Cellular Component: apoplast (GO:0048046);	Biological Process: defense response to fungus (GO:0050832);
c15747.graph_c0	9	Molecular Function: hydroxymethylglutaryl-CoA reductase (NADPH) activity (GO:0004420);	Cellular Component: endoplasmic reticulum (GO:0005783);	Biological Process: isoprenoid biosynthetic process (GO:0008299);	Biological Process: coenzyme A metabolic process (GO:0015936);	Cellular Component: integral component of membrane (GO:0016021);	Biological Process: sterol biosynthetic process (GO:0016126);	Molecular Function: hydroxymethylglutaryl-CoA reductase activity (GO:0042282);	Molecular Function: NADP binding (GO:0050661);	Biological Process: oxidation-reduction process (GO:0055114);
c15759.graph_c0	2	Molecular Function: DNA binding (GO:0003677);	Cellular Component: intracellular (GO:0005622);
c15771.graph_c0	2	Molecular Function: spermidine synthase activity (GO:0004766);	Biological Process: metabolic process (GO:0008152);
c15774.graph_c0	6	Molecular Function: translation elongation factor activity (GO:0003746);	Molecular Function: GTPase activity (GO:0003924);	Molecular Function: GTP binding (GO:0005525);	Cellular Component: cytoplasm (GO:0005737);	Biological Process: GTP catabolic process (GO:0006184);	Biological Process: translational elongation (GO:0006414);
c15778.graph_c0	3	Molecular Function: alpha,alpha-trehalose-phosphate synthase (UDP-forming) activity (GO:0003825);	Molecular Function: trehalose-phosphatase activity (GO:0004805);	Biological Process: trehalose biosynthetic process (GO:0005992);
c15779.graph_c0	5	Molecular Function: phosphatidylinositol phospholipase C activity (GO:0004435);	Molecular Function: signal transducer activity (GO:0004871);	Molecular Function: calcium ion binding (GO:0005509);	Biological Process: lipid metabolic process (GO:0006629);	Biological Process: intracellular signal transduction (GO:0035556);
c15788.graph_c0	1	Cellular Component: membrane (GO:0016020);
c15794.graph_c0	9	Molecular Function: iron ion binding (GO:0005506);	Biological Process: response to red light (GO:0010114);	Cellular Component: cytoplasmic membrane-bounded vesicle (GO:0016023);	Molecular Function: oxidoreductase activity, acting on single donors with incorporation of molecular oxygen, incorporation of two atoms of oxygen (GO:0016702);	Molecular Function: gibberellin 3-beta-dioxygenase activity (GO:0016707);	Biological Process: secretion by cell (GO:0032940);	Biological Process: gibberellin catabolic process (GO:0045487);	Molecular Function: C-19 gibberellin 2-beta-dioxygenase activity (GO:0052634);	Biological Process: oxidation-reduction process (GO:0055114);
c15795.graph_c0	7	Molecular Function: protein kinase activity (GO:0004672);	Biological Process: phosphate-containing compound metabolic process (GO:0006796);	Molecular Function: purine ribonucleoside binding (GO:0032550);	Molecular Function: adenyl ribonucleotide binding (GO:0032559);	Molecular Function: anion binding (GO:0043168);	Biological Process: primary metabolic process (GO:0044238);	Biological Process: cellular macromolecule metabolic process (GO:0044260);
c15796.graph_c0	12	Biological Process: RNA methylation (GO:0001510);	Molecular Function: structural constituent of ribosome (GO:0003735);	Cellular Component: cell wall (GO:0005618);	Cellular Component: nucleolus (GO:0005730);	Cellular Component: plasma membrane (GO:0005886);	Biological Process: translation (GO:0006412);	Cellular Component: plasmodesma (GO:0009506);	Biological Process: plant-type cell wall organization (GO:0009664);	Cellular Component: cytosolic small ribosomal subunit (GO:0022627);	Biological Process: ribosome biogenesis (GO:0042254);	Biological Process: cell wall modification (GO:0042545);	Molecular Function: metal ion binding (GO:0046872);
c15797.graph_c0	1	Biological Process: response to stress (GO:0006950);
c15800.graph_c0	2	Biological Process: metal ion transport (GO:0030001);	Molecular Function: metal ion binding (GO:0046872);
c15804.graph_c0	7	Molecular Function: DNA binding (GO:0003677);	Molecular Function: chromatin binding (GO:0003682);	Biological Process: response to fungus (GO:0009620);	Biological Process: response to salt stress (GO:0009651);	Biological Process: response to ethylene (GO:0009723);	Biological Process: response to abscisic acid (GO:0009737);	Biological Process: response to jasmonic acid (GO:0009753);
c15805.graph_c0	5	Molecular Function: protein binding (GO:0005515);	Cellular Component: nucleus (GO:0005634);	Cellular Component: plasma membrane (GO:0005886);	Biological Process: response to salt stress (GO:0009651);	Biological Process: cellular protein localization (GO:0034613);
c15806.graph_c0	5	Molecular Function: glyceraldehyde-3-phosphate dehydrogenase (NAD+) (phosphorylating) activity (GO:0004365);	Biological Process: glucose metabolic process (GO:0006006);	Molecular Function: NADP binding (GO:0050661);	Molecular Function: NAD binding (GO:0051287);	Biological Process: oxidation-reduction process (GO:0055114);
c15807.graph_c0	4	Cellular Component: nucleus (GO:0005634);	Cellular Component: cytosol (GO:0005829);	Biological Process: regulation of transcription, DNA-templated (GO:0006355);	Biological Process: response to xenobiotic stimulus (GO:0009410);
c15817.graph_c0	3	Biological Process: reproduction (GO:0000003);	Cellular Component: chloroplast (GO:0009507);	Biological Process: cell wall modification involved in abscission (GO:0009830);
c15818.graph_c0	11	Cellular Component: plasma membrane (GO:0005886);	Biological Process: Golgi organization (GO:0007030);	Biological Process: response to cold (GO:0009409);	Biological Process: response to salt stress (GO:0009651);	Cellular Component: plant-type vacuole membrane (GO:0009705);	Biological Process: plant-type cell wall biogenesis (GO:0009832);	Biological Process: ATP hydrolysis coupled proton transport (GO:0015991);	Cellular Component: cytosolic ribosome (GO:0022626);	Cellular Component: proton-transporting two-sector ATPase complex, catalytic domain (GO:0033178);	Biological Process: defense response to bacterium (GO:0042742);	Molecular Function: proton-transporting ATPase activity, rotational mechanism (GO:0046961);
c15821.graph_c0	4	Cellular Component: proteasome complex (GO:0000502);	Cellular Component: nucleus (GO:0005634);	Cellular Component: cytoplasm (GO:0005737);	Biological Process: multicellular organismal development (GO:0007275);
c15822.graph_c0	4	Molecular Function: sequence-specific DNA binding transcription factor activity (GO:0003700);	Biological Process: regulation of transcription, DNA-templated (GO:0006355);	Biological Process: response to stress (GO:0006950);	Molecular Function: sequence-specific DNA binding (GO:0043565);
c15824.graph_c0	7	Biological Process: protein folding (GO:0006457);	Biological Process: ER-nucleus signaling pathway (GO:0006984);	Biological Process: response to heat (GO:0009408);	Biological Process: response to high light intensity (GO:0009644);	Biological Process: negative regulation of defense response (GO:0031348);	Biological Process: response to endoplasmic reticulum stress (GO:0034976);	Biological Process: response to hydrogen peroxide (GO:0042542);
c1583.graph_c0	5	Molecular Function: ATP binding (GO:0005524);	Cellular Component: nucleus (GO:0005634);	Biological Process: ATP catabolic process (GO:0006200);	Biological Process: protein complex assembly (GO:0006461);	Molecular Function: ATPase activity (GO:0016887);
c15830.graph_c0	2	Molecular Function: ARF guanyl-nucleotide exchange factor activity (GO:0005086);	Biological Process: regulation of ARF protein signal transduction (GO:0032012);
c15834.graph_c0	1	Molecular Function: endonuclease activity (GO:0004519);
c15839.graph_c0	3	Molecular Function: 1-aminocyclopropane-1-carboxylate oxidase activity (GO:0009815);	Molecular Function: oxidoreductase activity, acting on paired donors, with incorporation or reduction of molecular oxygen, 2-oxoglutarate as one donor, and incorporation of one atom each of oxygen into both donors (GO:0016706);	Biological Process: oxidation-reduction process (GO:0055114);
c15841.graph_c0	1	Cellular Component: plasma membrane (GO:0005886);
c15843.graph_c0	3	Cellular Component: plasma membrane (GO:0005886);	Molecular Function: zinc ion binding (GO:0008270);	Molecular Function: transferase activity (GO:0016740);
c15845.graph_c0	9	Biological Process: microtubule cytoskeleton organization (GO:0000226);	Biological Process: cytokinesis by cell plate formation (GO:0000911);	Molecular Function: RNA binding (GO:0003723);	Molecular Function: ATP-dependent RNA helicase activity (GO:0004004);	Molecular Function: ATP binding (GO:0005524);	Cellular Component: mitochondrion (GO:0005739);	Cellular Component: cytosol (GO:0005829);	Biological Process: protein glycosylation (GO:0006486);	Cellular Component: plasmodesma (GO:0009506);
c15851.graph_c0	5	Molecular Function: calcium ion binding (GO:0005509);	Cellular Component: chloroplast thylakoid membrane (GO:0009535);	Cellular Component: photosystem II oxygen evolving complex (GO:0009654);	Cellular Component: extrinsic component of membrane (GO:0019898);	Biological Process: photosystem II stabilization (GO:0042549);
c15855.graph_c0	5	Molecular Function: hydrolase activity, hydrolyzing O-glycosyl compounds (GO:0004553);	Cellular Component: cell wall (GO:0005618);	Biological Process: cellular glucan metabolic process (GO:0006073);	Molecular Function: xyloglucan:xyloglucosyl transferase activity (GO:0016762);	Cellular Component: apoplast (GO:0048046);
c15856.graph_c0	24	Molecular Function: cysteine synthase activity (GO:0004124);	Molecular Function: copper ion binding (GO:0005507);	Cellular Component: mitochondrion (GO:0005739);	Biological Process: glycolysis (GO:0006096);	Biological Process: cysteine biosynthetic process from serine (GO:0006535);	Biological Process: water transport (GO:0006833);	Biological Process: hyperosmotic response (GO:0006972);	Biological Process: Golgi organization (GO:0007030);	Biological Process: response to temperature stimulus (GO:0009266);	Cellular Component: chloroplast (GO:0009507);	Biological Process: response to salt stress (GO:0009651);	Biological Process: indoleacetic acid biosynthetic process (GO:0009684);	Biological Process: response to fructose (GO:0009750);	Molecular Function: transferase activity (GO:0016740);	Biological Process: isopentenyl diphosphate biosynthetic process, methylerythritol 4-phosphate pathway (GO:0019288);	Biological Process: cyanide catabolic process (GO:0019500);	Biological Process: glucosinolate biosynthetic process (GO:0019761);	Molecular Function: pyridoxal phosphate binding (GO:0030170);	Biological Process: regulation of protein localization (GO:0032880);	Biological Process: hydrogen peroxide catabolic process (GO:0042744);	Biological Process: response to cadmium ion (GO:0046686);	Molecular Function: L-3-cyanoalanine synthase activity (GO:0050017);	Biological Process: detoxification of nitrogen compound (GO:0051410);	Biological Process: root hair cell development (GO:0080147);
c15858.graph_c0	5	Biological Process: maltose biosynthetic process (GO:0000024);	Biological Process: polysaccharide catabolic process (GO:0000272);	Biological Process: response to cold (GO:0009409);	Cellular Component: chloroplast stroma (GO:0009570);	Molecular Function: beta-amylase activity (GO:0016161);
c15860.graph_c0	14	Molecular Function: ATP binding (GO:0005524);	Cellular Component: cell wall (GO:0005618);	Cellular Component: nuclear envelope (GO:0005635);	Cellular Component: nucleolus (GO:0005730);	Cellular Component: spindle (GO:0005819);	Cellular Component: plasma membrane (GO:0005886);	Molecular Function: microtubule-severing ATPase activity (GO:0008568);	Cellular Component: phragmoplast (GO:0009524);	Biological Process: pollen germination (GO:0009846);	Biological Process: pollen tube growth (GO:0009860);	Cellular Component: cytosolic ribosome (GO:0022626);	Molecular Function: identical protein binding (GO:0042802);	Biological Process: response to cadmium ion (GO:0046686);	Biological Process: cell division (GO:0051301);
c15862.graph_c0	2	Biological Process: proteolysis (GO:0006508);	Molecular Function: peptidase activity (GO:0008233);
c15872.graph_c0	1	Biological Process: regulation of transcription, DNA-templated (GO:0006355);
c15874.graph_c0	1	Cellular Component: chloroplast (GO:0009507);
c15876.graph_c0	4	Molecular Function: kinase activity (GO:0016301);	Biological Process: phosphorylation (GO:0016310);	Molecular Function: 2-alkenal reductase [NAD(P)] activity (GO:0032440);	Biological Process: oxidation-reduction process (GO:0055114);
c15880.graph_c0	2	Cellular Component: plasma membrane (GO:0005886);	Cellular Component: integral component of membrane (GO:0016021);
c15883.graph_c0	3	Molecular Function: protein serine/threonine kinase activity (GO:0004674);	Molecular Function: ATP binding (GO:0005524);	Biological Process: protein phosphorylation (GO:0006468);
c15887.graph_c0	3	Molecular Function: alpha,alpha-trehalose-phosphate synthase (UDP-forming) activity (GO:0003825);	Molecular Function: trehalose-phosphatase activity (GO:0004805);	Biological Process: trehalose biosynthetic process (GO:0005992);
c15896.graph_c0	2	Cellular Component: membrane (GO:0016020);	Biological Process: transmembrane transport (GO:0055085);
c15898.graph_c0	2	Cellular Component: peroxisome (GO:0005777);	Molecular Function: hydrolase activity, acting on ester bonds (GO:0016788);
c15902.graph_c0	2	Molecular Function: lysozyme activity (GO:0003796);	Biological Process: carbohydrate metabolic process (GO:0005975);
c15903.graph_c0	8	Cellular Component: mitochondrion (GO:0005739);	Cellular Component: plastid inner membrane (GO:0009528);	Cellular Component: chloroplast envelope (GO:0009941);	Molecular Function: phosphoglycerate transmembrane transporter activity (GO:0015120);	Molecular Function: phosphoenolpyruvate:phosphate antiporter activity (GO:0015121);	Biological Process: phosphoglycerate transport (GO:0015713);	Biological Process: phosphoenolpyruvate transport (GO:0015714);	Cellular Component: integral component of membrane (GO:0016021);
c15907.graph_c0	9	Molecular Function: GTPase activity (GO:0003924);	Molecular Function: copper ion binding (GO:0005507);	Molecular Function: GTP binding (GO:0005525);	Cellular Component: nucleolus (GO:0005730);	Cellular Component: cytosol (GO:0005829);	Cellular Component: plasma membrane (GO:0005886);	Biological Process: GTP catabolic process (GO:0006184);	Biological Process: response to cold (GO:0009409);	Cellular Component: chloroplast (GO:0009507);
c15908.graph_c0	1	Molecular Function: hydrolase activity (GO:0016787);
c1591.graph_c0	6	Molecular Function: N,N-dimethylaniline monooxygenase activity (GO:0004499);	Biological Process: brassinosteroid mediated signaling pathway (GO:0009742);	Biological Process: auxin biosynthetic process (GO:0009851);	Molecular Function: flavin adenine dinucleotide binding (GO:0050660);	Molecular Function: NADP binding (GO:0050661);	Biological Process: oxidation-reduction process (GO:0055114);
c15916.graph_c0	5	Molecular Function: DNA binding (GO:0003677);	Molecular Function: RNA binding (GO:0003723);	Molecular Function: RNA-directed DNA polymerase activity (GO:0003964);	Biological Process: RNA-dependent DNA replication (GO:0006278);	Biological Process: DNA recombination (GO:0006310);
c15918.graph_c0	4	Biological Process: proteolysis (GO:0006508);	Molecular Function: cysteine-type peptidase activity (GO:0008234);	Molecular Function: 2-alkenal reductase [NAD(P)] activity (GO:0032440);	Biological Process: oxidation-reduction process (GO:0055114);
c15928.graph_c0	3	Molecular Function: binding (GO:0005488);	Cellular Component: mitochondrion (GO:0005739);	Cellular Component: plastid (GO:0009536);
c15933.graph_c0	1	Molecular Function: zinc ion binding (GO:0008270);
c15936.graph_c0	3	Molecular Function: purine ribonucleoside binding (GO:0032550);	Molecular Function: adenyl ribonucleotide binding (GO:0032559);	Molecular Function: anion binding (GO:0043168);
c15986.graph_c0	5	Molecular Function: ATP binding (GO:0005524);	Cellular Component: cytoplasm (GO:0005737);	Biological Process: protein folding (GO:0006457);	Biological Process: response to stress (GO:0006950);	Molecular Function: unfolded protein binding (GO:0051082);
c16034.graph_c0	3	Molecular Function: glyoxylate reductase activity (GO:0047964);	Molecular Function: NAD binding (GO:0051287);	Biological Process: oxidation-reduction process (GO:0055114);
c16036.graph_c0	4	Molecular Function: DNA binding (GO:0003677);	Molecular Function: sequence-specific DNA binding transcription factor activity (GO:0003700);	Cellular Component: nucleus (GO:0005634);	Biological Process: regulation of transcription, DNA-templated (GO:0006355);
c16039.graph_c0	7	Molecular Function: L-alanine:2-oxoglutarate aminotransferase activity (GO:0004021);	Molecular Function: ATP binding (GO:0005524);	Cellular Component: chloroplast (GO:0009507);	Molecular Function: 1-aminocyclopropane-1-carboxylate synthase activity (GO:0016847);	Biological Process: L-alanine catabolic process, by transamination (GO:0019481);	Molecular Function: pyridoxal phosphate binding (GO:0030170);	Biological Process: 1-aminocyclopropane-1-carboxylate biosynthetic process (GO:0042218);
c16050.graph_c0	5	Molecular Function: protein serine/threonine kinase activity (GO:0004674);	Molecular Function: ATP binding (GO:0005524);	Cellular Component: plasma membrane (GO:0005886);	Biological Process: protein phosphorylation (GO:0006468);	Cellular Component: integral component of membrane (GO:0016021);
c16055.graph_c0	2	Molecular Function: GTP binding (GO:0005525);	Molecular Function: hydrolase activity, acting on acid anhydrides (GO:0016817);
c16056.graph_c0	1	Cellular Component: nucleus (GO:0005634);
c16066.graph_c0	3	Molecular Function: protein serine/threonine kinase activity (GO:0004674);	Molecular Function: ATP binding (GO:0005524);	Biological Process: protein phosphorylation (GO:0006468);
c16077.graph_c0	5	Molecular Function: ionotropic glutamate receptor activity (GO:0004970);	Molecular Function: extracellular-glutamate-gated ion channel activity (GO:0005234);	Biological Process: ion transport (GO:0006811);	Cellular Component: integral component of membrane (GO:0016021);	Biological Process: ionotropic glutamate receptor signaling pathway (GO:0035235);
c16078.graph_c0	3	Molecular Function: structural constituent of ribosome (GO:0003735);	Biological Process: translation (GO:0006412);	Cellular Component: large ribosomal subunit (GO:0015934);
c16087.graph_c0	2	Biological Process: metal ion transport (GO:0030001);	Molecular Function: metal ion binding (GO:0046872);
c16088.graph_c0	1	Cellular Component: apoplast (GO:0048046);
c16092.graph_c0	7	Molecular Function: glutathione-disulfide reductase activity (GO:0004362);	Cellular Component: peroxisome (GO:0005777);	Biological Process: glutathione metabolic process (GO:0006749);	Biological Process: cell redox homeostasis (GO:0045454);	Molecular Function: flavin adenine dinucleotide binding (GO:0050660);	Molecular Function: NADP binding (GO:0050661);	Biological Process: oxidation-reduction process (GO:0055114);
c16107.graph_c0	5	Molecular Function: ionotropic glutamate receptor activity (GO:0004970);	Molecular Function: extracellular-glutamate-gated ion channel activity (GO:0005234);	Biological Process: ion transport (GO:0006811);	Cellular Component: integral component of membrane (GO:0016021);	Biological Process: ionotropic glutamate receptor signaling pathway (GO:0035235);
c16125.graph_c0	6	Molecular Function: DNA binding (GO:0003677);	Molecular Function: sequence-specific DNA binding transcription factor activity (GO:0003700);	Cellular Component: nucleus (GO:0005634);	Biological Process: regulation of transcription, DNA-templated (GO:0006355);	Molecular Function: oxidoreductase activity (GO:0016491);	Molecular Function: protein dimerization activity (GO:0046983);
c16144.graph_c0	3	Biological Process: methylation (GO:0032259);	Molecular Function: protein dimerization activity (GO:0046983);	Molecular Function: caffeate O-methyltransferase activity (GO:0047763);
c16147.graph_c0	1	Molecular Function: zinc ion binding (GO:0008270);
c1615.graph_c0	2	Molecular Function: protein kinase activity (GO:0004672);	Biological Process: phosphorylation (GO:0016310);
c16156.graph_c0	4	Cellular Component: mitochondrial inner membrane (GO:0005743);	Biological Process: electron transport chain (GO:0022900);	Biological Process: cellular respiration (GO:0045333);	Cellular Component: respiratory chain (GO:0070469);
c16165.graph_c0	3	Biological Process: phosphorelay signal transduction system (GO:0000160);	Molecular Function: signal transducer activity (GO:0004871);	Cellular Component: cytoplasmic membrane-bounded vesicle (GO:0016023);
c16167.graph_c0	5	Molecular Function: DNA binding (GO:0003677);	Molecular Function: peroxidase activity (GO:0004601);	Biological Process: DNA recombination (GO:0006310);	Biological Process: ammonium transport (GO:0015696);	Cellular Component: membrane (GO:0016020);
c16171.graph_c0	2	Cellular Component: mitochondrion (GO:0005739);	Biological Process: response to oxidative stress (GO:0006979);
c16184.graph_c0	4	Molecular Function: DNA binding (GO:0003677);	Molecular Function: chromatin binding (GO:0003682);	Molecular Function: sequence-specific DNA binding transcription factor activity (GO:0003700);	Biological Process: regulation of transcription, DNA-templated (GO:0006355);
c16188.graph_c0	5	Cellular Component: nucleus (GO:0005634);	Biological Process: response to water deprivation (GO:0009414);	Biological Process: stomatal movement (GO:0010118);	Biological Process: response to nitrate (GO:0010167);	Biological Process: nitrate assimilation (GO:0042128);
c16196.graph_c0	11	Cellular Component: Golgi apparatus (GO:0005794);	Cellular Component: trans-Golgi network (GO:0005802);	Biological Process: iron ion transport (GO:0006826);	Biological Process: response to wounding (GO:0009611);	Biological Process: coumarin biosynthetic process (GO:0009805);	Biological Process: cellular response to iron ion starvation (GO:0010106);	Biological Process: response to nitrate (GO:0010167);	Molecular Function: phosphate ion transmembrane transporter activity (GO:0015114);	Biological Process: nitrate transport (GO:0015706);	Cellular Component: integral component of membrane (GO:0016021);	Biological Process: phosphate ion transmembrane transport (GO:0035435);
c16199.graph_c0	1	Molecular Function: protein dimerization activity (GO:0046983);
c16205.graph_c0	5	Molecular Function: structural constituent of ribosome (GO:0003735);	Cellular Component: Golgi apparatus (GO:0005794);	Biological Process: translation (GO:0006412);	Cellular Component: membrane (GO:0016020);	Cellular Component: cytosolic small ribosomal subunit (GO:0022627);
c16213.graph_c0	25	Biological Process: mitotic G2 phase (GO:0000085);	Biological Process: karyogamy (GO:0000741);	Molecular Function: nucleic acid binding (GO:0003676);	Cellular Component: nucleus (GO:0005634);	Cellular Component: cytosol (GO:0005829);	Biological Process: mitotic recombination (GO:0006312);	Biological Process: mRNA export from nucleus (GO:0006406);	Molecular Function: zinc ion binding (GO:0008270);	Biological Process: photomorphogenesis (GO:0009640);	Biological Process: embryo development ending in seed dormancy (GO:0009793);	Biological Process: seed germination (GO:0009845);	Biological Process: regulation of flower development (GO:0009909);	Biological Process: meristem structural organization (GO:0009933);	Biological Process: maintenance of meristem identity (GO:0010074);	Biological Process: seed dormancy process (GO:0010162);	Biological Process: sugar mediated signaling pathway (GO:0010182);	Biological Process: vegetative to reproductive phase transition of meristem (GO:0010228);	Biological Process: cullin deneddylation (GO:0010388);	Biological Process: protein ubiquitination (GO:0016567);	Biological Process: histone methylation (GO:0016571);	Biological Process: protein deubiquitination (GO:0016579);	Biological Process: lipid storage (GO:0019915);	Biological Process: regulation of embryo sac egg cell differentiation (GO:0045694);	Biological Process: positive regulation of transcription, DNA-templated (GO:0045893);	Biological Process: response to freezing (GO:0050826);
c16229.graph_c0	3	Biological Process: cellulose microfibril organization (GO:0010215);	Biological Process: cell growth (GO:0016049);	Cellular Component: anchored component of membrane (GO:0031225);
c1623.graph_c0	2	Molecular Function: ATP binding (GO:0005524);	Molecular Function: nucleoside-triphosphatase activity (GO:0017111);
c16252.graph_c0	5	Cellular Component: nucleolus (GO:0005730);	Biological Process: nucleocytoplasmic transport (GO:0006913);	Biological Process: megagametogenesis (GO:0009561);	Biological Process: macromolecule localization (GO:0033036);	Biological Process: organic substance transport (GO:0071702);
c16259.graph_c0	3	Molecular Function: lipid transporter activity (GO:0005319);	Biological Process: lipid transport (GO:0006869);	Cellular Component: integral component of membrane (GO:0016021);
c1626.graph_c0	14	Molecular Function: serine-pyruvate transaminase activity (GO:0004760);	Cellular Component: peroxisome (GO:0005777);	Cellular Component: plasma membrane (GO:0005886);	Biological Process: water transport (GO:0006833);	Molecular Function: alanine-glyoxylate transaminase activity (GO:0008453);	Cellular Component: chloroplast stroma (GO:0009570);	Biological Process: response to salt stress (GO:0009651);	Biological Process: response to fructose (GO:0009750);	Biological Process: photorespiration (GO:0009853);	Biological Process: cellular cation homeostasis (GO:0030003);	Molecular Function: pyridoxal phosphate binding (GO:0030170);	Cellular Component: apoplast (GO:0048046);	Molecular Function: serine-glyoxylate transaminase activity (GO:0050281);	Biological Process: divalent metal ion transport (GO:0070838);
c16263.graph_c0	3	Molecular Function: ATP binding (GO:0005524);	Biological Process: mismatch repair (GO:0006298);	Molecular Function: mismatched DNA binding (GO:0030983);
c16278.graph_c0	6	Biological Process: cell adhesion (GO:0007155);	Biological Process: response to salt stress (GO:0009651);	Biological Process: multidimensional cell growth (GO:0009825);	Cellular Component: external side of plasma membrane (GO:0009897);	Molecular Function: polysaccharide binding (GO:0030247);	Cellular Component: anchored component of plasma membrane (GO:0046658);
c16284.graph_c0	5	Molecular Function: glutamine-tRNA ligase activity (GO:0004819);	Molecular Function: ATP binding (GO:0005524);	Cellular Component: cytoplasm (GO:0005737);	Biological Process: glutaminyl-tRNA aminoacylation (GO:0006425);	Biological Process: ovule development (GO:0048481);
c16287.graph_c0	2	Molecular Function: kinase activator activity (GO:0019209);	Biological Process: positive regulation of phosphorylation (GO:0042327);
c16294.graph_c0	10	Cellular Component: chloroplast thylakoid membrane (GO:0009535);	Biological Process: response to blue light (GO:0009637);	Biological Process: response to high light intensity (GO:0009644);	Cellular Component: photosystem II oxygen evolving complex (GO:0009654);	Biological Process: response to sucrose (GO:0009744);	Biological Process: response to red light (GO:0010114);	Biological Process: regulation of proton transport (GO:0010155);	Biological Process: response to far red light (GO:0010218);	Biological Process: photosynthesis (GO:0015979);	Biological Process: cysteine biosynthetic process (GO:0019344);
c16299.graph_c0	31	Biological Process: MAPK cascade (GO:0000165);	Molecular Function: ATP binding (GO:0005524);	Biological Process: pentose-phosphate shunt (GO:0006098);	Biological Process: rRNA processing (GO:0006364);	Biological Process: protein targeting to membrane (GO:0006612);	Molecular Function: phosphoribulokinase activity (GO:0008974);	Cellular Component: chloroplast thylakoid membrane (GO:0009535);	Cellular Component: chloroplast stroma (GO:0009570);	Biological Process: detection of biotic stimulus (GO:0009595);	Biological Process: response to blue light (GO:0009637);	Biological Process: salicylic acid biosynthetic process (GO:0009697);	Biological Process: photosynthetic electron transport in photosystem I (GO:0009773);	Biological Process: systemic acquired resistance, salicylic acid mediated signaling pathway (GO:0009862);	Biological Process: jasmonic acid mediated signaling pathway (GO:0009867);	Biological Process: chloroplast relocation (GO:0009902);	Cellular Component: chloroplast envelope (GO:0009941);	Biological Process: stomatal complex morphogenesis (GO:0010103);	Biological Process: response to red light (GO:0010114);	Biological Process: response to chitin (GO:0010200);	Biological Process: photosystem II assembly (GO:0010207);	Biological Process: response to far red light (GO:0010218);	Biological Process: regulation of hydrogen peroxide metabolic process (GO:0010310);	Cellular Component: stromule (GO:0010319);	Biological Process: regulation of plant-type hypersensitive response (GO:0010363);	Biological Process: phosphorylation (GO:0016310);	Biological Process: cysteine biosynthetic process (GO:0019344);	Biological Process: negative regulation of defense response (GO:0031348);	Biological Process: regulation of protein dephosphorylation (GO:0035304);	Biological Process: regulation of multi-organism process (GO:0043900);	Cellular Component: apoplast (GO:0048046);	Biological Process: defense response to fungus (GO:0050832);
c16316.graph_c0	6	Molecular Function: protein serine/threonine kinase activity (GO:0004674);	Molecular Function: ATP binding (GO:0005524);	Biological Process: protein phosphorylation (GO:0006468);	Cellular Component: integral component of membrane (GO:0016021);	Molecular Function: 2-alkenal reductase [NAD(P)] activity (GO:0032440);	Biological Process: oxidation-reduction process (GO:0055114);
c16331.graph_c0	2	Biological Process: protein transport (GO:0015031);	Cellular Component: integral component of membrane (GO:0016021);
c16335.graph_c0	3	Biological Process: MAPK cascade (GO:0000165);	Molecular Function: protein serine/threonine kinase activity (GO:0004674);	Biological Process: protein phosphorylation (GO:0006468);
c16339.graph_c0	5	Molecular Function: protein serine/threonine kinase activity (GO:0004674);	Molecular Function: ATP binding (GO:0005524);	Biological Process: protein phosphorylation (GO:0006468);	Biological Process: response to stress (GO:0006950);	Biological Process: pollen tube growth (GO:0009860);
c16351.graph_c0	14	Molecular Function: nucleotide binding (GO:0000166);	Molecular Function: nucleic acid binding (GO:0003676);	Molecular Function: sequence-specific DNA binding transcription factor activity (GO:0003700);	Cellular Component: nucleus (GO:0005634);	Biological Process: regulation of transcription, DNA-templated (GO:0006355);	Molecular Function: zinc ion binding (GO:0008270);	Biological Process: response to light intensity (GO:0009642);	Biological Process: response to salt stress (GO:0009651);	Biological Process: salicylic acid biosynthetic process (GO:0009697);	Biological Process: response to microbial phytotoxin (GO:0010188);	Molecular Function: potassium ion transmembrane transporter activity (GO:0015079);	Cellular Component: membrane (GO:0016020);	Biological Process: defense response to bacterium (GO:0042742);	Biological Process: potassium ion transmembrane transport (GO:0071805);
c16352.graph_c0	9	Molecular Function: monooxygenase activity (GO:0004497);	Molecular Function: iron ion binding (GO:0005506);	Biological Process: cellular amino acid metabolic process (GO:0006520);	Molecular Function: electron carrier activity (GO:0009055);	Cellular Component: chloroplast (GO:0009507);	Molecular Function: oxidoreductase activity, acting on paired donors, with incorporation or reduction of molecular oxygen (GO:0016705);	Molecular Function: heme binding (GO:0020037);	Molecular Function: racemase activity, acting on amino acids and derivatives (GO:0036361);	Biological Process: oxidation-reduction process (GO:0055114);
c16354.graph_c0	2	Molecular Function: DNA binding (GO:0003677);	Biological Process: regulation of transcription, DNA-templated (GO:0006355);
c16357.graph_c0	12	Molecular Function: metalloendopeptidase activity (GO:0004222);	Molecular Function: ATP binding (GO:0005524);	Biological Process: proteolysis (GO:0006508);	Cellular Component: chloroplast thylakoid membrane (GO:0009535);	Cellular Component: chloroplast envelope (GO:0009941);	Biological Process: thylakoid membrane organization (GO:0010027);	Biological Process: photoinhibition (GO:0010205);	Cellular Component: integral component of membrane (GO:0016021);	Molecular Function: nucleoside-triphosphatase activity (GO:0017111);	Biological Process: protein catabolic process (GO:0030163);	Cellular Component: thylakoid lumen (GO:0031977);	Molecular Function: metal ion binding (GO:0046872);
c16377.graph_c0	3	Biological Process: MAPK cascade (GO:0000165);	Molecular Function: protein serine/threonine kinase activity (GO:0004674);	Biological Process: protein phosphorylation (GO:0006468);
c16378.graph_c0	3	Cellular Component: integral component of membrane (GO:0016021);	Molecular Function: NAD(P)H oxidase activity (GO:0016174);	Biological Process: oxidation-reduction process (GO:0055114);
c16392.graph_c0	5	Molecular Function: acetyl-CoA carboxylase activity (GO:0003989);	Molecular Function: biotin carboxylase activity (GO:0004075);	Molecular Function: ATP binding (GO:0005524);	Biological Process: fatty acid biosynthetic process (GO:0006633);	Molecular Function: metal ion binding (GO:0046872);
c16393.graph_c0	35	Biological Process: sulfur amino acid metabolic process (GO:0000096);	Molecular Function: sequence-specific DNA binding transcription factor activity (GO:0003700);	Cellular Component: nucleus (GO:0005634);	Biological Process: glycine catabolic process (GO:0006546);	Biological Process: unsaturated fatty acid biosynthetic process (GO:0006636);	Biological Process: oxidoreduction coenzyme metabolic process (GO:0006733);	Biological Process: vitamin metabolic process (GO:0006766);	Biological Process: negative regulation of cell proliferation (GO:0008285);	Biological Process: cellular amino acid biosynthetic process (GO:0008652);	Biological Process: aromatic amino acid family metabolic process (GO:0009072);	Biological Process: lipoate metabolic process (GO:0009106);	Biological Process: coenzyme biosynthetic process (GO:0009108);	Biological Process: nucleotide metabolic process (GO:0009117);	Biological Process: photomorphogenesis (GO:0009640);	Biological Process: jasmonic acid biosynthetic process (GO:0009695);	Biological Process: embryo development ending in seed dormancy (GO:0009793);	Biological Process: leaf morphogenesis (GO:0009965);	Biological Process: thylakoid membrane organization (GO:0010027);	Biological Process: meristem maintenance (GO:0010073);	Biological Process: stomatal complex morphogenesis (GO:0010103);	Biological Process: floral organ abscission (GO:0010227);	Biological Process: vegetative to reproductive phase transition of meristem (GO:0010228);	Biological Process: regulation of gibberellin biosynthetic process (GO:0010371);	Biological Process: chlorophyll biosynthetic process (GO:0015995);	Biological Process: carotenoid biosynthetic process (GO:0016117);	Biological Process: iron-sulfur cluster assembly (GO:0016226);	Biological Process: mRNA modification (GO:0016556);	Biological Process: isopentenyl diphosphate biosynthetic process, methylerythritol 4-phosphate pathway (GO:0019288);	Biological Process: cell differentiation (GO:0030154);	Biological Process: oxylipin biosynthetic process (GO:0031408);	Molecular Function: sequence-specific DNA binding (GO:0043565);	Biological Process: sulfur compound biosynthetic process (GO:0044272);	Biological Process: positive regulation of transcription, DNA-templated (GO:0045893);	Biological Process: ovule development (GO:0048481);	Biological Process: shoot organ boundary specification (GO:0090470);
c16434.graph_c0	5	Cellular Component: nucleus (GO:0005634);	Cellular Component: chromosome (GO:0005694);	Molecular Function: zinc ion binding (GO:0008270);	Molecular Function: histone-lysine N-methyltransferase activity (GO:0018024);	Biological Process: histone lysine methylation (GO:0034968);
c16453.graph_c0	8	Molecular Function: enzyme inhibitor activity (GO:0004857);	Cellular Component: cell wall (GO:0005618);	Cellular Component: plasma membrane (GO:0005886);	Molecular Function: pectinesterase activity (GO:0030599);	Biological Process: cell wall modification (GO:0042545);	Biological Process: negative regulation of catalytic activity (GO:0043086);	Molecular Function: aspartyl esterase activity (GO:0045330);	Biological Process: pectin catabolic process (GO:0045490);
c16459.graph_c0	5	Biological Process: fatty acid biosynthetic process (GO:0006633);	Biological Process: response to cold (GO:0009409);	Biological Process: response to light stimulus (GO:0009416);	Cellular Component: membrane (GO:0016020);	Molecular Function: transferase activity, transferring acyl groups other than amino-acyl groups (GO:0016747);
c16460.graph_c0	6	Molecular Function: translation elongation factor activity (GO:0003746);	Molecular Function: GTPase activity (GO:0003924);	Molecular Function: sulfate adenylyltransferase (ATP) activity (GO:0004781);	Molecular Function: GTP binding (GO:0005525);	Biological Process: GTP catabolic process (GO:0006184);	Biological Process: translational elongation (GO:0006414);
c1647.graph_c0	2	Molecular Function: carboxylic ester hydrolase activity (GO:0004091);	Biological Process: lipid metabolic process (GO:0006629);
c16476.graph_c0	2	Molecular Function: DNA binding (GO:0003677);	Molecular Function: chromatin binding (GO:0003682);
c16497.graph_c0	9	Molecular Function: serine C-palmitoyltransferase activity (GO:0004758);	Cellular Component: vacuole (GO:0005773);	Cellular Component: endoplasmic reticulum membrane (GO:0005789);	Molecular Function: transaminase activity (GO:0008483);	Biological Process: pollen development (GO:0009555);	Biological Process: photomorphogenesis (GO:0009640);	Cellular Component: integral component of membrane (GO:0016021);	Molecular Function: pyridoxal phosphate binding (GO:0030170);	Biological Process: sphingosine biosynthetic process (GO:0046512);
c16502.graph_c0	6	Molecular Function: ATP binding (GO:0005524);	Biological Process: protein phosphorylation (GO:0006468);	Cellular Component: integral component of membrane (GO:0016021);	Molecular Function: 2-alkenal reductase [NAD(P)] activity (GO:0032440);	Molecular Function: tau-protein kinase activity (GO:0050321);	Biological Process: oxidation-reduction process (GO:0055114);
c16509.graph_c0	1	Molecular Function: binding (GO:0005488);
c16518.graph_c0	6	Cellular Component: cell wall (GO:0005618);	Cellular Component: mitochondrion (GO:0005739);	Cellular Component: plasma membrane (GO:0005886);	Biological Process: transport (GO:0006810);	Cellular Component: chloroplast (GO:0009507);	Cellular Component: integral component of membrane (GO:0016021);
c1653.graph_c0	5	Molecular Function: nucleic acid binding (GO:0003676);	Molecular Function: RNA-directed RNA polymerase activity (GO:0003968);	Biological Process: response to virus (GO:0009615);	Biological Process: response to salicylic acid (GO:0009751);	Biological Process: positive regulation of posttranscriptional gene silencing (GO:0060148);
c16555.graph_c0	4	Molecular Function: transcription regulatory region sequence-specific DNA binding (GO:0000976);	Molecular Function: sequence-specific DNA binding transcription factor activity (GO:0003700);	Cellular Component: nucleus (GO:0005634);	Biological Process: regulation of transcription, DNA-templated (GO:0006355);
c16563.graph_c0	6	Molecular Function: magnesium ion binding (GO:0000287);	Molecular Function: pyruvate kinase activity (GO:0004743);	Cellular Component: mitochondrion (GO:0005739);	Biological Process: glycolysis (GO:0006096);	Biological Process: phosphorylation (GO:0016310);	Molecular Function: potassium ion binding (GO:0030955);
c16565.graph_c0	1	Cellular Component: storage vacuole (GO:0000322);
c16571.graph_c0	3	Molecular Function: structural constituent of ribosome (GO:0003735);	Cellular Component: ribosome (GO:0005840);	Biological Process: translation (GO:0006412);
c16591.graph_c0	4	Molecular Function: nicotinate-nucleotide diphosphorylase (carboxylating) activity (GO:0004514);	Molecular Function: nicotinate phosphoribosyltransferase activity (GO:0004516);	Biological Process: NAD biosynthetic process (GO:0009435);	Biological Process: nicotinate nucleotide salvage (GO:0019358);
c16597.graph_c0	1	Molecular Function: zinc ion binding (GO:0008270);
c16602.graph_c0	1	Molecular Function: transferase activity, transferring acyl groups other than amino-acyl groups (GO:0016747);
c16627.graph_c0	3	Molecular Function: polygalacturonase activity (GO:0004650);	Cellular Component: extracellular region (GO:0005576);	Biological Process: carbohydrate metabolic process (GO:0005975);
c1663.graph_c0	6	Molecular Function: protein serine/threonine kinase activity (GO:0004674);	Molecular Function: protein tyrosine kinase activity (GO:0004713);	Molecular Function: ATP binding (GO:0005524);	Biological Process: protein phosphorylation (GO:0006468);	Biological Process: transmembrane receptor protein tyrosine kinase signaling pathway (GO:0007169);	Cellular Component: integral component of membrane (GO:0016021);
c16630.graph_c0	3	Molecular Function: DNA binding (GO:0003677);	Molecular Function: sequence-specific DNA binding transcription factor activity (GO:0003700);	Biological Process: regulation of transcription, DNA-templated (GO:0006355);
c16637.graph_c0	2	Molecular Function: sequence-specific DNA binding transcription factor activity (GO:0003700);	Biological Process: regulation of transcription, DNA-templated (GO:0006355);
c16639.graph_c0	6	Molecular Function: protein serine/threonine kinase activity (GO:0004674);	Molecular Function: non-membrane spanning protein tyrosine kinase activity (GO:0004715);	Molecular Function: ATP binding (GO:0005524);	Biological Process: protein phosphorylation (GO:0006468);	Molecular Function: carbohydrate binding (GO:0030246);	Biological Process: recognition of pollen (GO:0048544);
c1664.graph_c0	2	Molecular Function: nucleotide binding (GO:0000166);	Molecular Function: helicase activity (GO:0004386);
c16642.graph_c0	6	Biological Process: carbohydrate transport (GO:0008643);	Cellular Component: integral component of membrane (GO:0016021);	Molecular Function: substrate-specific transmembrane transporter activity (GO:0022891);	Molecular Function: 2-alkenal reductase [NAD(P)] activity (GO:0032440);	Biological Process: transmembrane transport (GO:0055085);	Biological Process: oxidation-reduction process (GO:0055114);
c16666.graph_c0	3	Biological Process: defense response (GO:0006952);	Biological Process: signal transduction (GO:0007165);	Molecular Function: ADP binding (GO:0043531);
c16670.graph_c0	1	Molecular Function: copper ion binding (GO:0005507);
c16677.graph_c0	3	Molecular Function: structural constituent of ribosome (GO:0003735);	Cellular Component: ribosome (GO:0005840);	Biological Process: translation (GO:0006412);
c16708.graph_c0	4	Molecular Function: calmodulin-dependent protein kinase activity (GO:0004683);	Molecular Function: calcium ion binding (GO:0005509);	Molecular Function: ATP binding (GO:0005524);	Biological Process: protein phosphorylation (GO:0006468);
c16725.graph_c0	5	Molecular Function: RNA binding (GO:0003723);	Molecular Function: RNA-directed DNA polymerase activity (GO:0003964);	Biological Process: RNA-dependent DNA replication (GO:0006278);	Molecular Function: zinc ion binding (GO:0008270);	Biological Process: DNA integration (GO:0015074);
c16728.graph_c0	5	Molecular Function: RNA binding (GO:0003723);	Molecular Function: RNA-directed DNA polymerase activity (GO:0003964);	Cellular Component: mitochondrion (GO:0005739);	Biological Process: RNA-dependent DNA replication (GO:0006278);	Biological Process: mRNA processing (GO:0006397);
c16737.graph_c0	4	Molecular Function: metalloendopeptidase activity (GO:0004222);	Biological Process: proteolysis (GO:0006508);	Molecular Function: zinc ion binding (GO:0008270);	Cellular Component: extracellular matrix (GO:0031012);
c16742.graph_c0	1	Molecular Function: transferase activity, transferring phosphorus-containing groups (GO:0016772);
c16750.graph_c0	2	Biological Process: defense response to bacterium (GO:0042742);	Biological Process: defense response to fungus (GO:0050832);
c16753.graph_c0	3	Molecular Function: DNA binding (GO:0003677);	Cellular Component: nucleus (GO:0005634);	Biological Process: regulation of transcription, DNA-templated (GO:0006355);
c16754.graph_c0	7	Molecular Function: monooxygenase activity (GO:0004497);	Molecular Function: iron ion binding (GO:0005506);	Molecular Function: electron carrier activity (GO:0009055);	Molecular Function: oxidoreductase activity, acting on paired donors, with incorporation or reduction of molecular oxygen (GO:0016705);	Molecular Function: heme binding (GO:0020037);	Molecular Function: secologanin synthase activity (GO:0050616);	Biological Process: oxidation-reduction process (GO:0055114);
c16755.graph_c0	4	Molecular Function: transmembrane receptor protein tyrosine kinase activity (GO:0004714);	Molecular Function: ATP binding (GO:0005524);	Biological Process: protein phosphorylation (GO:0006468);	Cellular Component: integral component of membrane (GO:0016021);
c16761.graph_c0	5	Molecular Function: ATP binding (GO:0005524);	Biological Process: ATP catabolic process (GO:0006200);	Cellular Component: integral component of membrane (GO:0016021);	Molecular Function: ATPase activity, coupled to transmembrane movement of substances (GO:0042626);	Biological Process: transmembrane transport (GO:0055085);
c16762.graph_c0	6	Molecular Function: monooxygenase activity (GO:0004497);	Molecular Function: iron ion binding (GO:0005506);	Molecular Function: electron carrier activity (GO:0009055);	Molecular Function: oxidoreductase activity, acting on paired donors, with incorporation or reduction of molecular oxygen (GO:0016705);	Molecular Function: heme binding (GO:0020037);	Biological Process: oxidation-reduction process (GO:0055114);
c16763.graph_c0	4	Molecular Function: binding (GO:0005488);	Biological Process: response to abiotic stimulus (GO:0009628);	Biological Process: response to hormone (GO:0009725);	Biological Process: response to oxygen-containing compound (GO:1901700);
c1677.graph_c0	3	Molecular Function: binding (GO:0005488);	Biological Process: cellular process (GO:0009987);	Biological Process: single-organism process (GO:0044699);
c16770.graph_c0	3	Molecular Function: phosphorylase activity (GO:0004645);	Biological Process: metabolic process (GO:0008152);	Molecular Function: anion binding (GO:0043168);
c16780.graph_c0	6	Cellular Component: origin recognition complex (GO:0000808);	Molecular Function: DNA binding (GO:0003677);	Molecular Function: ATP binding (GO:0005524);	Cellular Component: nucleus (GO:0005634);	Biological Process: DNA replication (GO:0006260);	Molecular Function: identical protein binding (GO:0042802);
c16784.graph_c0	3	Molecular Function: GTPase activity (GO:0003924);	Molecular Function: GTP binding (GO:0005525);	Biological Process: GTP catabolic process (GO:0006184);
c16785.graph_c0	5	Molecular Function: iron ion binding (GO:0005506);	Molecular Function: electron carrier activity (GO:0009055);	Molecular Function: heme binding (GO:0020037);	Molecular Function: isoflavone 2'-hydroxylase activity (GO:0033773);	Biological Process: oxidation-reduction process (GO:0055114);
c16788.graph_c0	4	Molecular Function: metalloendopeptidase activity (GO:0004222);	Biological Process: proteolysis (GO:0006508);	Molecular Function: zinc ion binding (GO:0008270);	Cellular Component: extracellular matrix (GO:0031012);
c16805.graph_c0	8	Molecular Function: copper ion binding (GO:0005507);	Cellular Component: extracellular region (GO:0005576);	Molecular Function: L-ascorbate oxidase activity (GO:0008447);	Biological Process: systemic acquired resistance (GO:0009627);	Biological Process: salicylic acid biosynthetic process (GO:0009697);	Biological Process: sterol biosynthetic process (GO:0016126);	Biological Process: sphingoid biosynthetic process (GO:0046520);	Biological Process: oxidation-reduction process (GO:0055114);
c1681.graph_c0	7	Molecular Function: nucleotide binding (GO:0000166);	Molecular Function: nucleic acid binding (GO:0003676);	Molecular Function: protein kinase activity (GO:0004672);	Biological Process: DNA metabolic process (GO:0006259);	Biological Process: cellular macromolecule biosynthetic process (GO:0034645);	Cellular Component: intracellular organelle (GO:0043229);	Biological Process: cellular protein metabolic process (GO:0044267);
c16815.graph_c0	7	Molecular Function: monooxygenase activity (GO:0004497);	Molecular Function: iron ion binding (GO:0005506);	Molecular Function: electron carrier activity (GO:0009055);	Molecular Function: oxidoreductase activity, acting on paired donors, with incorporation or reduction of molecular oxygen (GO:0016705);	Molecular Function: lyase activity (GO:0016829);	Molecular Function: heme binding (GO:0020037);	Biological Process: oxidation-reduction process (GO:0055114);
c16818.graph_c0	11	Molecular Function: nucleic acid binding (GO:0003676);	Molecular Function: alanine-tRNA ligase activity (GO:0004813);	Molecular Function: ionotropic glutamate receptor activity (GO:0004970);	Molecular Function: extracellular-glutamate-gated ion channel activity (GO:0005234);	Molecular Function: ATP binding (GO:0005524);	Biological Process: alanyl-tRNA aminoacylation (GO:0006419);	Biological Process: ion transport (GO:0006811);	Molecular Function: zinc ion binding (GO:0008270);	Biological Process: DNA integration (GO:0015074);	Cellular Component: integral component of membrane (GO:0016021);	Biological Process: ionotropic glutamate receptor signaling pathway (GO:0035235);
c16833.graph_c0	4	Molecular Function: protein serine/threonine kinase activity (GO:0004674);	Molecular Function: ATP binding (GO:0005524);	Biological Process: protein phosphorylation (GO:0006468);	Biological Process: recognition of pollen (GO:0048544);
c16862.graph_c0	1	Cellular Component: nucleus (GO:0005634);
c16878.graph_c0	2	Molecular Function: DNA binding (GO:0003677);	Molecular Function: RNA-directed DNA polymerase activity (GO:0003964);
c16900.graph_c0	9	Molecular Function: phospholipase D activity (GO:0004630);	Cellular Component: vacuole (GO:0005773);	Cellular Component: plasma membrane (GO:0005886);	Biological Process: response to cold (GO:0009409);	Cellular Component: plasmodesma (GO:0009506);	Biological Process: positive regulation of abscisic acid-activated signaling pathway (GO:0009789);	Biological Process: programmed cell death (GO:0012501);	Biological Process: phosphatidic acid metabolic process (GO:0046473);	Biological Process: regulation of stomatal closure (GO:0090333);
c16916.graph_c0	4	Molecular Function: structural constituent of ribosome (GO:0003735);	Cellular Component: ribosome (GO:0005840);	Biological Process: rRNA processing (GO:0006364);	Biological Process: translation (GO:0006412);
c16934.graph_c0	7	Molecular Function: protein serine/threonine kinase activity (GO:0004674);	Molecular Function: protein tyrosine kinase activity (GO:0004713);	Molecular Function: ATP binding (GO:0005524);	Biological Process: protein phosphorylation (GO:0006468);	Cellular Component: integral component of membrane (GO:0016021);	Molecular Function: 2-alkenal reductase [NAD(P)] activity (GO:0032440);	Biological Process: oxidation-reduction process (GO:0055114);
c1694.graph_c0	4	Molecular Function: oxidoreductase activity, acting on CH-OH group of donors (GO:0016614);	Molecular Function: flavin adenine dinucleotide binding (GO:0050660);	Molecular Function: iron-sulfur cluster binding (GO:0051536);	Biological Process: oxidation-reduction process (GO:0055114);
c16959.graph_c0	5	Molecular Function: nucleotide binding (GO:0000166);	Molecular Function: protein kinase activity (GO:0004672);	Cellular Component: membrane (GO:0016020);	Biological Process: phosphorylation (GO:0016310);	Molecular Function: oxidoreductase activity (GO:0016491);
c16962.graph_c0	5	Molecular Function: cyclin-dependent protein serine/threonine kinase activity (GO:0004693);	Molecular Function: non-membrane spanning protein tyrosine kinase activity (GO:0004715);	Molecular Function: ATP binding (GO:0005524);	Biological Process: protein phosphorylation (GO:0006468);	Molecular Function: carbohydrate binding (GO:0030246);
c16984.graph_c0	2	Biological Process: cytoskeleton organization (GO:0007010);	Molecular Function: microtubule binding (GO:0008017);
c16997.graph_c0	4	Molecular Function: nucleotide binding (GO:0000166);	Cellular Component: chloroplast (GO:0009507);	Cellular Component: plastid stroma (GO:0009532);	Biological Process: protein metabolic process (GO:0019538);
c16998.graph_c0	2	Molecular Function: hydrolase activity, hydrolyzing O-glycosyl compounds (GO:0004553);	Biological Process: metabolic process (GO:0008152);
c17009.graph_c0	11	Molecular Function: transporter activity (GO:0005215);	Molecular Function: copper ion binding (GO:0005507);	Cellular Component: cell wall (GO:0005618);	Cellular Component: nucleolus (GO:0005730);	Cellular Component: mitochondrial inner membrane (GO:0005743);	Cellular Component: vacuole (GO:0005773);	Cellular Component: plasma membrane (GO:0005886);	Cellular Component: chloroplast envelope (GO:0009941);	Biological Process: purine nucleotide transport (GO:0015865);	Cellular Component: integral component of membrane (GO:0016021);	Biological Process: transmembrane transport (GO:0055085);
c17030.graph_c0	2	Biological Process: lipid metabolic process (GO:0006629);	Molecular Function: hydrolase activity, acting on ester bonds (GO:0016788);
c17033.graph_c0	2	Molecular Function: hydrolase activity, hydrolyzing O-glycosyl compounds (GO:0004553);	Biological Process: metabolic process (GO:0008152);
c17044.graph_c0	9	Biological Process: response to hypoxia (GO:0001666);	Molecular Function: catalytic activity (GO:0003824);	Molecular Function: copper ion binding (GO:0005507);	Molecular Function: ATP binding (GO:0005524);	Cellular Component: mitochondrion (GO:0005739);	Cellular Component: chloroplast (GO:0009507);	Biological Process: L-alanine catabolic process, by transamination (GO:0019481);	Molecular Function: pyridoxal phosphate binding (GO:0030170);	Biological Process: response to cadmium ion (GO:0046686);
c17050.graph_c0	8	Biological Process: protein peptidyl-prolyl isomerization (GO:0000413);	Molecular Function: peptidyl-prolyl cis-trans isomerase activity (GO:0003755);	Molecular Function: protein serine/threonine kinase activity (GO:0004674);	Molecular Function: non-membrane spanning protein tyrosine kinase activity (GO:0004715);	Molecular Function: ATP binding (GO:0005524);	Biological Process: protein folding (GO:0006457);	Biological Process: protein phosphorylation (GO:0006468);	Molecular Function: polysaccharide binding (GO:0030247);
c17053.graph_c0	1	Molecular Function: phospholipid binding (GO:0005543);
c17056.graph_c0	7	Biological Process: formation of translation preinitiation complex (GO:0001731);	Molecular Function: translation initiation factor activity (GO:0003743);	Cellular Component: cytosol (GO:0005829);	Cellular Component: eukaryotic translation initiation factor 3 complex (GO:0005852);	Biological Process: regulation of translational initiation (GO:0006446);	Cellular Component: eukaryotic 43S preinitiation complex (GO:0016282);	Cellular Component: eukaryotic 48S preinitiation complex (GO:0033290);
c17067.graph_c0	3	Molecular Function: protein kinase activity (GO:0004672);	Molecular Function: ATP binding (GO:0005524);	Biological Process: protein phosphorylation (GO:0006468);
c17072.graph_c0	3	Molecular Function: ubiquitin-protein ligase activity (GO:0004842);	Molecular Function: zinc ion binding (GO:0008270);	Biological Process: protein ubiquitination (GO:0016567);
c17077.graph_c0	6	Molecular Function: RNA binding (GO:0003723);	Molecular Function: RNA-directed DNA polymerase activity (GO:0003964);	Molecular Function: aspartic-type endopeptidase activity (GO:0004190);	Biological Process: RNA-dependent DNA replication (GO:0006278);	Biological Process: proteolysis (GO:0006508);	Biological Process: DNA integration (GO:0015074);
c17085.graph_c0	5	Molecular Function: RNA binding (GO:0003723);	Molecular Function: structural constituent of ribosome (GO:0003735);	Cellular Component: ribosome (GO:0005840);	Biological Process: translation (GO:0006412);	Cellular Component: plastid (GO:0009536);
c17090.graph_c0	4	Cellular Component: nucleus (GO:0005634);	Biological Process: metabolic process (GO:0008152);	Biological Process: proline transport (GO:0015824);	Molecular Function: hydrolase activity (GO:0016787);
c17093.graph_c0	2	Cellular Component: intracellular membrane-bounded organelle (GO:0043231);	Cellular Component: cytoplasmic part (GO:0044444);
c17114.graph_c0	5	Cellular Component: Golgi apparatus (GO:0005794);	Cellular Component: chloroplast (GO:0009507);	Biological Process: polar nucleus fusion (GO:0010197);	Molecular Function: transferase activity, transferring glycosyl groups (GO:0016757);	Biological Process: pollen tube development (GO:0048868);
c17116.graph_c0	8	Molecular Function: DNA binding (GO:0003677);	Molecular Function: RNA binding (GO:0003723);	Molecular Function: RNA-directed DNA polymerase activity (GO:0003964);	Molecular Function: aspartic-type endopeptidase activity (GO:0004190);	Cellular Component: nucleus (GO:0005634);	Biological Process: RNA-dependent DNA replication (GO:0006278);	Biological Process: proteolysis (GO:0006508);	Biological Process: DNA integration (GO:0015074);
c17120.graph_c0	2	Molecular Function: catalytic activity (GO:0003824);	Biological Process: metabolic process (GO:0008152);
c17127.graph_c0	3	Cellular Component: ubiquitin ligase complex (GO:0000151);	Molecular Function: ubiquitin-protein ligase activity (GO:0004842);	Biological Process: protein ubiquitination (GO:0016567);
c17128.graph_c0	1	Biological Process: single-organism process (GO:0044699);
c1714.graph_c0	1	Biological Process: protein metabolic process (GO:0019538);
c17149.graph_c0	3	Molecular Function: DNA binding (GO:0003677);	Cellular Component: nucleus (GO:0005634);	Biological Process: regulation of transcription, DNA-templated (GO:0006355);
c17151.graph_c0	4	Molecular Function: catalytic activity (GO:0003824);	Cellular Component: plasma membrane (GO:0005886);	Biological Process: metabolic process (GO:0008152);	Biological Process: leaf development (GO:0048366);
c17152.graph_c0	1	Biological Process: trichome morphogenesis (GO:0010090);
c17155.graph_c0	3	Molecular Function: DNA binding (GO:0003677);	Molecular Function: sequence-specific DNA binding transcription factor activity (GO:0003700);	Biological Process: regulation of transcription, DNA-templated (GO:0006355);
c17164.graph_c0	8	Molecular Function: GTPase activity (GO:0003924);	Molecular Function: structural constituent of cytoskeleton (GO:0005200);	Molecular Function: GTP binding (GO:0005525);	Cellular Component: cytoplasm (GO:0005737);	Cellular Component: microtubule (GO:0005874);	Biological Process: GTP catabolic process (GO:0006184);	Biological Process: microtubule-based process (GO:0007017);	Biological Process: protein polymerization (GO:0051258);
c17171.graph_c0	7	Molecular Function: endonuclease activity (GO:0004519);	Molecular Function: exonuclease activity (GO:0004527);	Cellular Component: nucleus (GO:0005634);	Biological Process: double-strand break repair (GO:0006302);	Biological Process: meiosis (GO:0007126);	Molecular Function: manganese ion binding (GO:0030145);	Biological Process: nucleic acid phosphodiester bond hydrolysis (GO:0090305);
c17178.graph_c0	10	Biological Process: cytokinesis (GO:0000910);	Biological Process: microtubule bundle formation (GO:0001578);	Cellular Component: nucleus (GO:0005634);	Cellular Component: spindle (GO:0005819);	Biological Process: microtubule nucleation (GO:0007020);	Molecular Function: microtubule binding (GO:0008017);	Cellular Component: phragmoplast (GO:0009524);	Cellular Component: preprophase band (GO:0009574);	Cellular Component: cortical microtubule, transverse to long axis (GO:0010005);	Biological Process: positive regulation of microtubule polymerization (GO:0031116);
c17179.graph_c0	4	Molecular Function: polygalacturonase activity (GO:0004650);	Cellular Component: extracellular region (GO:0005576);	Biological Process: carbohydrate metabolic process (GO:0005975);	Molecular Function: galacturan 1,4-alpha-galacturonidase activity (GO:0047911);
c1718.graph_c0	3	Molecular Function: oxidoreductase activity, acting on single donors with incorporation of molecular oxygen, incorporation of two atoms of oxygen (GO:0016702);	Molecular Function: gibberellin 3-beta-dioxygenase activity (GO:0016707);	Biological Process: oxidation-reduction process (GO:0055114);
c17182.graph_c0	3	Molecular Function: RNA binding (GO:0003723);	Molecular Function: RNA-directed DNA polymerase activity (GO:0003964);	Biological Process: RNA-dependent DNA replication (GO:0006278);
c17192.graph_c0	6	Molecular Function: DNA binding (GO:0003677);	Molecular Function: chromatin binding (GO:0003682);	Molecular Function: helicase activity (GO:0004386);	Molecular Function: ATP binding (GO:0005524);	Cellular Component: nucleus (GO:0005634);	Molecular Function: zinc ion binding (GO:0008270);
c17208.graph_c0	2	Molecular Function: DNA binding (GO:0003677);	Molecular Function: chromatin binding (GO:0003682);
c17224.graph_c0	10	Molecular Function: N,N-dimethylaniline monooxygenase activity (GO:0004499);	Biological Process: auxin biosynthetic process (GO:0009851);	Biological Process: positive regulation of flower development (GO:0009911);	Biological Process: inflorescence development (GO:0010229);	Biological Process: regulation of anatomical structure morphogenesis (GO:0022603);	Biological Process: cotyledon development (GO:0048825);	Molecular Function: flavin adenine dinucleotide binding (GO:0050660);	Molecular Function: NADP binding (GO:0050661);	Biological Process: oxidation-reduction process (GO:0055114);	Biological Process: regulation of leaf development (GO:2000024);
c17268.graph_c0	1	Molecular Function: lyase activity (GO:0016829);
c1729.graph_c0	1	Cellular Component: membrane (GO:0016020);
c1730.graph_c0	5	Molecular Function: calcium-transporting ATPase activity (GO:0005388);	Molecular Function: ATP binding (GO:0005524);	Cellular Component: integral component of membrane (GO:0016021);	Molecular Function: metal ion binding (GO:0046872);	Biological Process: calcium ion transmembrane transport (GO:0070588);
c17302.graph_c0	2	Molecular Function: cellulase activity (GO:0008810);	Biological Process: glucan catabolic process (GO:0009251);
c17304.graph_c0	1	Molecular Function: transferase activity, transferring glycosyl groups (GO:0016757);
c17308.graph_c0	4	Molecular Function: iron ion binding (GO:0005506);	Biological Process: oxygen transport (GO:0015671);	Molecular Function: oxygen binding (GO:0019825);	Molecular Function: heme binding (GO:0020037);
c1731.graph_c0	3	Molecular Function: nucleic acid binding (GO:0003676);	Molecular Function: zinc ion binding (GO:0008270);	Biological Process: DNA integration (GO:0015074);
c17311.graph_c0	1	Biological Process: response to auxin (GO:0009733);
c17313.graph_c0	1	Cellular Component: vacuole (GO:0005773);
c17316.graph_c0	3	Molecular Function: protein serine/threonine phosphatase activity (GO:0004722);	Biological Process: protein dephosphorylation (GO:0006470);	Molecular Function: metal ion binding (GO:0046872);
c17318.graph_c0	11	Molecular Function: transporter activity (GO:0005215);	Molecular Function: copper ion binding (GO:0005507);	Cellular Component: cell wall (GO:0005618);	Cellular Component: nucleolus (GO:0005730);	Cellular Component: mitochondrial inner membrane (GO:0005743);	Cellular Component: vacuole (GO:0005773);	Cellular Component: plasma membrane (GO:0005886);	Cellular Component: chloroplast envelope (GO:0009941);	Biological Process: purine nucleotide transport (GO:0015865);	Cellular Component: integral component of membrane (GO:0016021);	Biological Process: transmembrane transport (GO:0055085);
c17328.graph_c0	7	Molecular Function: serine-type endopeptidase activity (GO:0004252);	Biological Process: proteolysis (GO:0006508);	Cellular Component: chloroplast thylakoid membrane (GO:0009535);	Biological Process: chloroplast organization (GO:0009658);	Cellular Component: chloroplastic endopeptidase Clp complex (GO:0009840);	Cellular Component: chloroplast envelope (GO:0009941);	Biological Process: regulation of timing of transition from vegetative to reproductive phase (GO:0048510);
c17341.graph_c0	6	Molecular Function: NADH dehydrogenase activity (GO:0003954);	Cellular Component: mitochondrion (GO:0005739);	Molecular Function: electron carrier activity (GO:0009055);	Cellular Component: respiratory chain complex I (GO:0045271);	Molecular Function: 4 iron, 4 sulfur cluster binding (GO:0051539);	Biological Process: oxidation-reduction process (GO:0055114);
c17343.graph_c0	5	Biological Process: carbohydrate metabolic process (GO:0005975);	Molecular Function: malate dehydrogenase activity (GO:0016615);	Molecular Function: oxidoreductase activity, acting on the CH-OH group of donors, NAD or NADP as acceptor (GO:0016616);	Biological Process: cellular metabolic process (GO:0044237);	Biological Process: oxidation-reduction process (GO:0055114);
c17351.graph_c0	5	Molecular Function: DNA binding (GO:0003677);	Cellular Component: spliceosomal complex (GO:0005681);	Biological Process: regulation of transcription, DNA-templated (GO:0006355);	Biological Process: mRNA processing (GO:0006397);	Biological Process: RNA splicing (GO:0008380);
c17354.graph_c0	1	Molecular Function: metal ion binding (GO:0046872);
c17356.graph_c0	1	Molecular Function: metal ion binding (GO:0046872);
c17370.graph_c0	4	Biological Process: glycerol ether metabolic process (GO:0006662);	Molecular Function: electron carrier activity (GO:0009055);	Molecular Function: protein disulfide oxidoreductase activity (GO:0015035);	Biological Process: cell redox homeostasis (GO:0045454);
c17374.graph_c0	7	Molecular Function: peroxidase activity (GO:0004601);	Biological Process: mRNA processing (GO:0006397);	Biological Process: response to oxidative stress (GO:0006979);	Molecular Function: hydrolase activity, acting on ester bonds (GO:0016788);	Molecular Function: heme binding (GO:0020037);	Molecular Function: metal ion binding (GO:0046872);	Biological Process: oxidation-reduction process (GO:0055114);
c17380.graph_c0	1	Biological Process: response to stress (GO:0006950);
c17394.graph_c0	8	Molecular Function: cysteine-type endopeptidase inhibitor activity (GO:0004869);	Cellular Component: endoplasmic reticulum (GO:0005783);	Cellular Component: cytosol (GO:0005829);	Biological Process: hyperosmotic response (GO:0006972);	Biological Process: response to oxidative stress (GO:0006979);	Biological Process: response to cold (GO:0009409);	Biological Process: response to water deprivation (GO:0009414);	Molecular Function: cobalt ion binding (GO:0050897);
c17395.graph_c0	8	Molecular Function: nucleotide binding (GO:0000166);	Biological Process: DNA metabolic process (GO:0006259);	Biological Process: cellular response to DNA damage stimulus (GO:0006974);	Molecular Function: kinase activity (GO:0016301);	Biological Process: phosphorylation (GO:0016310);	Molecular Function: phosphotransferase activity, alcohol group as acceptor (GO:0016773);	Biological Process: chromosome organization (GO:0051276);	Biological Process: biological regulation (GO:0065007);
c17402.graph_c0	9	Molecular Function: monooxygenase activity (GO:0004497);	Molecular Function: phosphatidylserine decarboxylase activity (GO:0004609);	Molecular Function: iron ion binding (GO:0005506);	Molecular Function: calcium ion binding (GO:0005509);	Biological Process: phospholipid biosynthetic process (GO:0008654);	Molecular Function: electron carrier activity (GO:0009055);	Molecular Function: oxidoreductase activity, acting on paired donors, with incorporation or reduction of molecular oxygen (GO:0016705);	Molecular Function: heme binding (GO:0020037);	Biological Process: oxidation-reduction process (GO:0055114);
c17409.graph_c0	3	Molecular Function: structural constituent of ribosome (GO:0003735);	Cellular Component: ribosome (GO:0005840);	Biological Process: translation (GO:0006412);
c17424.graph_c0	4	Molecular Function: structural constituent of ribosome (GO:0003735);	Molecular Function: protein kinase activity (GO:0004672);	Cellular Component: ribosome (GO:0005840);	Biological Process: translation (GO:0006412);
c1743.graph_c0	2	Molecular Function: acetylglucosaminyltransferase activity (GO:0008375);	Cellular Component: membrane (GO:0016020);
c17430.graph_c0	4	Molecular Function: 5-methyltetrahydropteroyltriglutamate-homocysteine S-methyltransferase activity (GO:0003871);	Molecular Function: zinc ion binding (GO:0008270);	Biological Process: methionine biosynthetic process (GO:0009086);	Biological Process: methylation (GO:0032259);
c17437.graph_c0	4	Cellular Component: Golgi apparatus (GO:0005794);	Biological Process: cellulose microfibril organization (GO:0010215);	Biological Process: cell growth (GO:0016049);	Cellular Component: anchored component of plasma membrane (GO:0046658);
c17456.graph_c0	4	Molecular Function: protein serine/threonine kinase activity (GO:0004674);	Molecular Function: ATP binding (GO:0005524);	Biological Process: protein phosphorylation (GO:0006468);	Biological Process: recognition of pollen (GO:0048544);
c17469.graph_c0	5	Molecular Function: peroxidase activity (GO:0004601);	Biological Process: response to oxidative stress (GO:0006979);	Molecular Function: heme binding (GO:0020037);	Molecular Function: metal ion binding (GO:0046872);	Biological Process: oxidation-reduction process (GO:0055114);
c17475.graph_c0	3	Molecular Function: nucleotide binding (GO:0000166);	Molecular Function: protein kinase activity (GO:0004672);	Biological Process: phosphorylation (GO:0016310);
c17478.graph_c0	3	Cellular Component: chloroplast stroma (GO:0009570);	Molecular Function: adenyl nucleotide binding (GO:0030554);	Biological Process: cell redox homeostasis (GO:0045454);
c17490.graph_c0	40	Biological Process: mitotic cell cycle (GO:0000278);	Biological Process: double-strand break repair via homologous recombination (GO:0000724);	Molecular Function: ATP binding (GO:0005524);	Biological Process: DNA-dependent DNA replication (GO:0006261);	Biological Process: regulation of DNA replication (GO:0006275);	Biological Process: mismatch repair (GO:0006298);	Biological Process: DNA methylation (GO:0006306);	Biological Process: mitotic recombination (GO:0006312);	Biological Process: sister chromatid cohesion (GO:0007062);	Biological Process: synapsis (GO:0007129);	Biological Process: male meiosis (GO:0007140);	Biological Process: cell-cell signaling (GO:0007267);	Biological Process: pollen development (GO:0009555);	Biological Process: embryo sac egg cell differentiation (GO:0009560);	Biological Process: virus induced gene silencing (GO:0009616);	Biological Process: photomorphogenesis (GO:0009640);	Biological Process: cytokinin biosynthetic process (GO:0009691);	Biological Process: seed germination (GO:0009845);	Biological Process: embryonic pattern specification (GO:0009880);	Biological Process: regulation of flower development (GO:0009909);	Biological Process: vegetative phase change (GO:0010050);	Biological Process: primary shoot apical meristem specification (GO:0010072);	Biological Process: seed dormancy process (GO:0010162);	Biological Process: sugar mediated signaling pathway (GO:0010182);	Biological Process: vegetative to reproductive phase transition of meristem (GO:0010228);	Biological Process: production of ta-siRNAs involved in RNA interference (GO:0010267);	Biological Process: regulation of cell cycle process (GO:0010564);	Biological Process: somatic cell DNA recombination (GO:0016444);	Biological Process: protein ubiquitination (GO:0016567);	Biological Process: chromatin modification (GO:0016568);	Biological Process: lipid storage (GO:0019915);	Molecular Function: mismatched DNA binding (GO:0030983);	Cellular Component: MutLalpha complex (GO:0032389);	Biological Process: production of miRNAs involved in gene silencing by miRNA (GO:0035196);	Biological Process: post-translational protein modification (GO:0043687);	Biological Process: regulation of cell differentiation (GO:0045595);	Biological Process: positive regulation of transcription, DNA-templated (GO:0045893);	Biological Process: cotyledon development (GO:0048825);	Biological Process: response to freezing (GO:0050826);	Biological Process: cell division (GO:0051301);
c17495.graph_c0	2	Cellular Component: extracellular region (GO:0005576);	Biological Process: response to heat (GO:0009408);
c17498.graph_c0	1	Molecular Function: zinc ion binding (GO:0008270);
c17510.graph_c0	3	Molecular Function: ligase activity (GO:0016874);	Molecular Function: Photinus-luciferin 4-monooxygenase (ATP-hydrolyzing) activity (GO:0047077);	Biological Process: oxidation-reduction process (GO:0055114);
c17512.graph_c0	1	Molecular Function: protein kinase activity (GO:0004672);
c17513.graph_c0	9	Biological Process: rRNA processing (GO:0006364);	Cellular Component: chloroplast thylakoid membrane (GO:0009535);	Cellular Component: photosystem I reaction center (GO:0009538);	Biological Process: plastid organization (GO:0009657);	Cellular Component: chloroplast envelope (GO:0009941);	Biological Process: photosystem II assembly (GO:0010207);	Cellular Component: plastoglobule (GO:0010287);	Biological Process: cellular cation homeostasis (GO:0030003);	Biological Process: divalent metal ion transport (GO:0070838);
c17533.graph_c0	4	Molecular Function: protein serine/threonine kinase activity (GO:0004674);	Molecular Function: ATP binding (GO:0005524);	Biological Process: protein phosphorylation (GO:0006468);	Biological Process: recognition of pollen (GO:0048544);
c17559.graph_c0	1	Molecular Function: metal ion binding (GO:0046872);
c17563.graph_c0	4	Molecular Function: phosphorelay response regulator activity (GO:0000156);	Biological Process: phosphorelay signal transduction system (GO:0000160);	Biological Process: regulation of transcription, DNA-templated (GO:0006355);	Biological Process: intracellular signal transduction (GO:0035556);
c17573.graph_c0	1	Molecular Function: metal ion binding (GO:0046872);
c17574.graph_c0	3	Molecular Function: alpha,alpha-trehalose-phosphate synthase (UDP-forming) activity (GO:0003825);	Molecular Function: trehalose-phosphatase activity (GO:0004805);	Biological Process: trehalose biosynthetic process (GO:0005992);
c1759.graph_c0	2	Molecular Function: catalytic activity (GO:0003824);	Biological Process: phosphate-containing compound metabolic process (GO:0006796);
c17592.graph_c0	2	Biological Process: lipid metabolic process (GO:0006629);	Molecular Function: hydrolase activity, acting on ester bonds (GO:0016788);
c17597.graph_c0	5	Molecular Function: protein kinase activity (GO:0004672);	Molecular Function: ATP binding (GO:0005524);	Biological Process: protein phosphorylation (GO:0006468);	Molecular Function: 2-alkenal reductase [NAD(P)] activity (GO:0032440);	Biological Process: oxidation-reduction process (GO:0055114);
c17601.graph_c0	1	Molecular Function: dioxygenase activity (GO:0051213);
c17611.graph_c0	9	Molecular Function: intracellular cAMP activated cation channel activity (GO:0005222);	Molecular Function: inward rectifier potassium channel activity (GO:0005242);	Molecular Function: calcium channel activity (GO:0005262);	Molecular Function: calmodulin binding (GO:0005516);	Cellular Component: plasma membrane (GO:0005886);	Biological Process: nitric oxide mediated signal transduction (GO:0007263);	Biological Process: plant-type hypersensitive response (GO:0009626);	Molecular Function: cyclic nucleotide binding (GO:0030551);	Biological Process: single-organism transport (GO:0044765);
c17624.graph_c0	1	Biological Process: transcription, DNA-templated (GO:0006351);
c17632.graph_c0	11	Biological Process: transition metal ion transport (GO:0000041);	Molecular Function: iron ion binding (GO:0005506);	Cellular Component: vacuole (GO:0005773);	Biological Process: fatty acid metabolic process (GO:0006631);	Molecular Function: electron carrier activity (GO:0009055);	Biological Process: suberin biosynthetic process (GO:0010345);	Molecular Function: alkane 1-monooxygenase activity (GO:0018685);	Molecular Function: oxygen binding (GO:0019825);	Molecular Function: heme binding (GO:0020037);	Biological Process: oxidation-reduction process (GO:0055114);	Molecular Function: aromatase activity (GO:0070330);
c17650.graph_c0	1	Molecular Function: zinc ion binding (GO:0008270);
c17651.graph_c0	7	Molecular Function: DNA binding (GO:0003677);	Molecular Function: sequence-specific DNA binding transcription factor activity (GO:0003700);	Cellular Component: nucleus (GO:0005634);	Biological Process: regulation of transcription, DNA-templated (GO:0006355);	Biological Process: lipid metabolic process (GO:0006629);	Molecular Function: phosphoric diester hydrolase activity (GO:0008081);	Molecular Function: metal ion binding (GO:0046872);
c17653.graph_c0	6	Cellular Component: nucleus (GO:0005634);	Cellular Component: cytoplasm (GO:0005737);	Biological Process: endocytosis (GO:0006897);	Molecular Function: methyltransferase activity (GO:0008168);	Cellular Component: membrane (GO:0016020);	Biological Process: methylation (GO:0032259);
c17658.graph_c0	5	Molecular Function: nucleic acid binding (GO:0003676);	Molecular Function: hydrolase activity, hydrolyzing O-glycosyl compounds (GO:0004553);	Molecular Function: zinc ion binding (GO:0008270);	Biological Process: DNA integration (GO:0015074);	Molecular Function: transferase activity, transferring phosphorus-containing groups (GO:0016772);
c17678.graph_c0	7	Cellular Component: nucleus (GO:0005634);	Biological Process: regulation of transcription, DNA-templated (GO:0006355);	Biological Process: gravitropism (GO:0009630);	Biological Process: auxin-activated signaling pathway (GO:0009734);	Biological Process: somatic embryogenesis (GO:0010262);	Molecular Function: protein dimerization activity (GO:0046983);	Biological Process: root development (GO:0048364);
c17705.graph_c0	3	Molecular Function: nucleic acid binding (GO:0003676);	Molecular Function: zinc ion binding (GO:0008270);	Biological Process: DNA integration (GO:0015074);
c17717.graph_c0	8	Molecular Function: UDP-glucose 4-epimerase activity (GO:0003978);	Cellular Component: Golgi apparatus (GO:0005794);	Biological Process: galactose metabolic process (GO:0006012);	Biological Process: plant-type cell wall biogenesis (GO:0009832);	Biological Process: arabinose biosynthetic process (GO:0019567);	Biological Process: cellular metabolic process (GO:0044237);	Molecular Function: UDP-arabinose 4-epimerase activity (GO:0050373);	Molecular Function: coenzyme binding (GO:0050662);
c17726.graph_c0	4	Molecular Function: transporter activity (GO:0005215);	Cellular Component: mitochondrial inner membrane (GO:0005743);	Cellular Component: integral component of membrane (GO:0016021);	Biological Process: transmembrane transport (GO:0055085);
c17738.graph_c0	1	Molecular Function: hydrolase activity (GO:0016787);
c17755.graph_c0	1	Molecular Function: ligase activity (GO:0016874);
c17760.graph_c0	4	Biological Process: carbohydrate metabolic process (GO:0005975);	Molecular Function: arabinose-5-phosphate isomerase activity (GO:0019146);	Molecular Function: carbohydrate binding (GO:0030246);	Molecular Function: adenyl nucleotide binding (GO:0030554);
c17764.graph_c0	5	Molecular Function: ionotropic glutamate receptor activity (GO:0004970);	Molecular Function: extracellular-glutamate-gated ion channel activity (GO:0005234);	Biological Process: ion transport (GO:0006811);	Cellular Component: integral component of membrane (GO:0016021);	Biological Process: ionotropic glutamate receptor signaling pathway (GO:0035235);
c17771.graph_c0	3	Molecular Function: protein kinase activity (GO:0004672);	Molecular Function: binding (GO:0005488);	Biological Process: cellular process (GO:0009987);
c17774.graph_c0	14	Molecular Function: calcium ion binding (GO:0005509);	Molecular Function: poly(U) RNA binding (GO:0008266);	Cellular Component: chloroplast thylakoid membrane (GO:0009535);	Cellular Component: chloroplast thylakoid lumen (GO:0009543);	Cellular Component: photosystem II oxygen evolving complex (GO:0009654);	Biological Process: photoinhibition (GO:0010205);	Biological Process: photosystem II assembly (GO:0010207);	Molecular Function: oxygen evolving activity (GO:0010242);	Cellular Component: plastoglobule (GO:0010287);	Cellular Component: extrinsic component of membrane (GO:0019898);	Biological Process: regulation of protein dephosphorylation (GO:0035304);	Biological Process: photosystem II stabilization (GO:0042549);	Biological Process: defense response to bacterium (GO:0042742);	Cellular Component: apoplast (GO:0048046);
c17777.graph_c0	1	Molecular Function: oxidoreductase activity (GO:0016491);
c17780.graph_c0	3	Biological Process: response to nitrate (GO:0010167);	Biological Process: xyloglucan metabolic process (GO:0010411);	Biological Process: nitrate transport (GO:0015706);
c17783.graph_c0	4	Molecular Function: phosphorelay response regulator activity (GO:0000156);	Biological Process: phosphorelay signal transduction system (GO:0000160);	Biological Process: regulation of transcription, DNA-templated (GO:0006355);	Biological Process: intracellular signal transduction (GO:0035556);
c17801.graph_c0	6	Molecular Function: monooxygenase activity (GO:0004497);	Molecular Function: iron ion binding (GO:0005506);	Molecular Function: electron carrier activity (GO:0009055);	Molecular Function: oxidoreductase activity, acting on paired donors, with incorporation or reduction of molecular oxygen (GO:0016705);	Molecular Function: heme binding (GO:0020037);	Biological Process: oxidation-reduction process (GO:0055114);
c17813.graph_c0	3	Molecular Function: DNA binding (GO:0003677);	Cellular Component: nucleus (GO:0005634);	Biological Process: regulation of transcription, DNA-templated (GO:0006355);
c17817.graph_c0	4	Molecular Function: galactokinase activity (GO:0004335);	Molecular Function: ATP binding (GO:0005524);	Cellular Component: cytoplasm (GO:0005737);	Biological Process: phosphorylation (GO:0016310);
c17827.graph_c0	1	Molecular Function: peptidase activity (GO:0008233);
c17837.graph_c0	3	Molecular Function: nucleic acid binding (GO:0003676);	Molecular Function: zinc ion binding (GO:0008270);	Biological Process: DNA integration (GO:0015074);
c17842.graph_c0	3	Cellular Component: extracellular region (GO:0005576);	Molecular Function: growth factor activity (GO:0008083);	Biological Process: cell proliferation (GO:0008283);
c17847.graph_c0	3	Cellular Component: nuclear envelope (GO:0005635);	Biological Process: nucleocytoplasmic transport (GO:0006913);	Biological Process: lateral root development (GO:0048527);
c17872.graph_c0	2	Cellular Component: ribosome (GO:0005840);	Molecular Function: hydrolase activity (GO:0016787);
c17875.graph_c0	1	Cellular Component: mitochondrion (GO:0005739);
c1788.graph_c0	2	Molecular Function: DNA photolyase activity (GO:0003913);	Biological Process: DNA repair (GO:0006281);
c17892.graph_c0	5	Molecular Function: nucleotide binding (GO:0000166);	Molecular Function: protein kinase activity (GO:0004672);	Cellular Component: membrane (GO:0016020);	Biological Process: phosphorylation (GO:0016310);	Molecular Function: oxidoreductase activity (GO:0016491);
c17895.graph_c0	8	Molecular Function: diacylglycerol kinase activity (GO:0004143);	Biological Process: protein kinase C-activating G-protein coupled receptor signaling pathway (GO:0007205);	Biological Process: response to cold (GO:0009409);	Biological Process: response to wounding (GO:0009611);	Biological Process: intracellular signal transduction (GO:0035556);	Biological Process: Golgi vesicle transport (GO:0048193);	Biological Process: leaf development (GO:0048366);	Biological Process: lateral root development (GO:0048527);
c17897.graph_c0	6	Molecular Function: iron ion binding (GO:0005506);	Molecular Function: electron carrier activity (GO:0009055);	Molecular Function: oxidoreductase activity, acting on paired donors, with incorporation or reduction of molecular oxygen, NAD(P)H as one donor, and incorporation of one atom of oxygen (GO:0016709);	Biological Process: glucosinolate biosynthetic process (GO:0019761);	Molecular Function: heme binding (GO:0020037);	Biological Process: oxidation-reduction process (GO:0055114);
c17897.graph_c1	6	Molecular Function: iron ion binding (GO:0005506);	Molecular Function: electron carrier activity (GO:0009055);	Molecular Function: oxidoreductase activity, acting on paired donors, with incorporation or reduction of molecular oxygen, NAD(P)H as one donor, and incorporation of one atom of oxygen (GO:0016709);	Biological Process: glucosinolate biosynthetic process (GO:0019761);	Molecular Function: heme binding (GO:0020037);	Biological Process: oxidation-reduction process (GO:0055114);
c17904.graph_c0	3	Molecular Function: electron carrier activity (GO:0009055);	Molecular Function: protein disulfide oxidoreductase activity (GO:0015035);	Biological Process: cell redox homeostasis (GO:0045454);
c17914.graph_c0	2	Biological Process: metabolic process (GO:0008152);	Molecular Function: transferase activity, transferring hexosyl groups (GO:0016758);
c17919.graph_c0	5	Molecular Function: phosphoglycerate dehydrogenase activity (GO:0004617);	Biological Process: L-serine biosynthetic process (GO:0006564);	Molecular Function: amino acid binding (GO:0016597);	Molecular Function: NAD binding (GO:0051287);	Biological Process: oxidation-reduction process (GO:0055114);
c17924.graph_c0	4	Molecular Function: DNA binding (GO:0003677);	Molecular Function: sequence-specific DNA binding transcription factor activity (GO:0003700);	Cellular Component: nucleus (GO:0005634);	Biological Process: regulation of transcription, DNA-templated (GO:0006355);
c1793.graph_c0	2	Biological Process: defense response (GO:0006952);	Molecular Function: ADP binding (GO:0043531);
c17965.graph_c0	4	Molecular Function: actin binding (GO:0003779);	Cellular Component: cytoplasm (GO:0005737);	Cellular Component: actin cytoskeleton (GO:0015629);	Biological Process: actin filament depolymerization (GO:0030042);
[truncated: 21,832 more rows]
[truncated: 11 more columns]

## Sheet: GO.classify
Unigene.fa.GO.anno
GO_classify	Unigene
cellular component
extracellular region	689
cell	10350
nucleoid	21
membrane	5908
virion	2
cell junction	323
extracellular matrix	17
membrane-enclosed lumen	263
macromolecular complex	2438
organelle	7655
extracellular matrix part	6
extracellular region part	11
organelle part	3281
virion part	2
membrane part	2732
[truncated: 39 more rows]
