# Supplementary material for: De novo transcriptome assembly, development of EST-SSR markers and population genetic analyses for the desert biomass willow, Salix psammophila
Source: Sci Rep. 2016 Dec 20;6:39591. doi: 10.1038/srep39591 (PMC5171774; doi:10.1038/srep39591)
Supplement: Supplementary Dataset 3 [file srep39591-s4.xls]

## Sheet: Sheet1
Table S3. KOG annotation
ID	Class_Name	Numbers
A	RNA processing and modification	721
B	Chromatin structure and dynamics	295
C	Energy production and conversion	899
D	Cell cycle control, cell division, chromosome partitioning	450
E	Amino acid transport and metabolism	771
F	Nucleotide transport and metabolism	183
G	Carbohydrate transport and metabolism	1148
H	Coenzyme transport and metabolism	161
I	Lipid transport and metabolism	827
J	Translation, ribosomal structure and biogenesis	1037
K	Transcription	1247
L	Replication, recombination and repair	490
M	Cell wall/membrane/envelope biogenesis	268
N	Cell motility	7
O	Posttranslational modification, protein turnover, chaperones	2035
P	Inorganic ion transport and metabolism	686
Q	Secondary metabolites biosynthesis, transport and catabolism	890
R	General function prediction only	4849
S	Function unknown	1027
T	Signal transduction mechanisms	2049
U	Intracellular trafficking, secretion, and vesicular transport	884
V	Defense mechanisms	187
W	Extracellular structures	97
Y	Nuclear structure	75
Z	Cytoskeleton	484
