# Supplementary material for: De novo transcriptome assembly, development of EST-SSR markers and population genetic analyses for the desert biomass willow, Salix psammophila
Source: Sci Rep. 2016 Dec 20;6:39591. doi: 10.1038/srep39591 (PMC5171774; doi:10.1038/srep39591)
Supplement: Supplementary Dataset 4 [file srep39591-s5.xls]

## Sheet: Sheet1
Table S4. KEGG annotation
KEGG Pathway	pathway_ID	Gene_number	Percentage %	Gene_ID	KOs
Ribosome	ko03010	442	5.6127	c1017.graph_c0;c10255.graph_c0;c10526.graph_c0;c11257.graph_c0;c11384.graph_c0;c12171.graph_c0;c12274.graph_c0;c12470.graph_c0;c12853.graph_c0;c13072.graph_c0;c13082.graph_c0;c13085.graph_c0;c13211.graph_c0;c13247.graph_c0;c13356.graph_c0;c13556.graph_c0;c13623.graph_c0;c13634.graph_c0;c13989.graph_c0;c14069.graph_c0;c14080.graph_c0;c14239.graph_c0;c14260.graph_c0;c14387.graph_c0;c14392.graph_c0;…	K02877+K02938+K02974+K02937+K02969+K02866+K02937+K02928+K02927+K02953+K02875+K02991+K02984+K02932+K02912+K02981+K02953+K02925+K02983+K02978+K02872+K02868+K02932+K02964+K02922+K02930+K02881+K02865+K02923+K02966+K02976+K02898+K02875+K02918+K02978+K02880+K02975+K02991+K02921+K02971+K02949+K02962+K02910+K02920+K02891+K02979+K02960+K02898+K02885+K02997+K02880+K02901+K02917+K02937+K02883+K02921+K02936+…
Plant hormone signal transduction	ko04075	271	3.44127	c12061.graph_c0;c12093.graph_c0;c12358.graph_c0;c12389.graph_c0;c12912.graph_c0;c14086.graph_c0;c14575.graph_c0;c14640.graph_c0;c15174.graph_c0;c15822.graph_c0;c16165.graph_c0;c17311.graph_c0;c17563.graph_c0;c17745.graph_c0;c18709.graph_c0;c19082.graph_c0;c19147.graph_c0;c20515.graph_c0;c21617.graph_c0;c21665.graph_c0;c21966.graph_c0;c22434.graph_c0;c22514.graph_c0;c24101.graph_c0;c24755.graph_c0…	K14491+K14497+K14487+K14431+K14497+K14497+K14515+K14486+K14492+K14431+K14490+K14488+K14492+K14488+K13946+K14498+K14491+K14491+K14516+K14513+K13946+K13463+K14488+K14490+K14490+K14487+K14488+K14487+K14490+K14432+K14488+K14496+K14431+K14486+K14500+K14432+K14487+K14488+K14509+K14497+K14491+K14496+K14488+K14496+K14499+K13422+K14515+K14486+K14500+K13946+K14513+K14514+K14488+K14488+K14496+K13464+K14486+…
Oxidative phosphorylation	ko00190	255	3.2381	c11430.graph_c0;c11540.graph_c0;c12207.graph_c0;c12716.graph_c0;c13709.graph_c0;c13834.graph_c0;c13875.graph_c0;c14689.graph_c0;c14693.graph_c0;c15005.graph_c0;c15393.graph_c0;c15818.graph_c0;c16156.graph_c0;c17341.graph_c0;c17685.graph_c0;c19595.graph_c0;c19624.graph_c0;c19838.graph_c0;c19993.graph_c0;c20179.graph_c0;c20280.graph_c0;c20354.graph_c0;c20700.graph_c0;c21568.graph_c0;c21642.graph_c0…	K02265+K02133+K02135+K03879+K02262+K01507+K05575+K02145+K02138+K02262+K01507+K02150+K00417+K03941+K01535+K03878+K03950+K03934+K00236+K05574+K03883+K03943+K00235+K02267+K02151+K02132+K03882+K02133+K00416+K03934+K02133+K05581+K05575+K01535+K02261+K02115+K01535+K02155+K11352+K03883+K01507+K03879+K02154+K01535+K02109+K01535+K02111+K00234+K02108+K02134+K00413+K05572+K03936+K02152+K01507+K03945+K03946+…
Protein processing in endoplasmic reticulum	ko04141	234	2.97143	c11359.graph_c0;c12425.graph_c0;c12844.graph_c0;c1292.graph_c0;c12931.graph_c0;c12955.graph_c0;c12996.graph_c0;c13206.graph_c0;c14136.graph_c0;c14324.graph_c0;c14365.graph_c0;c14413.graph_c0;c14933.graph_c0;c15043.graph_c0;c15654.graph_c0;c15860.graph_c0;c15986.graph_c0;c18448.graph_c0;c19064.graph_c0;c19470.graph_c0;c22023.graph_c0;c22560.graph_c0;c22816.graph_c0;c26429.graph_c0;c26469.graph_c0;…	K09503+K10575+K10575+K03283+K12670+K10666+K03283+K03237+K14012+K09490+K14003+K14015+K10575+K14012+K03868+K13525+K04079+K03283+K08057+K09503+K09503+K09503+K14006+K10575+K05546+K04079+K14003+K03283+K03283+K14001+K09503+K10666+K14012+K05546+K03283+K03283+K10661+K04523+K07151+K03283+K03283+K03283+K09481+K01230+K14007+K10839+K04079+K04079+K14004+K09481+K03237+K10839+K09486+K09486+K10578+K10601+K14004+…
Spliceosome	ko03040	214	2.71746	c10304.graph_c0;c11692.graph_c0;c12348.graph_c0;c1292.graph_c0;c12996.graph_c0;c13976.graph_c0;c14072.graph_c0;c14393.graph_c0;c14680.graph_c0;c14972.graph_c0;c15386.graph_c0;c15845.graph_c0;c16213.graph_c0;c1664.graph_c0;c1843.graph_c0;c18448.graph_c0;c23077.graph_c0;c23592.graph_c0;c24330.graph_c0;c25444.graph_c0;c260.graph_c0;c26086.graph_c0;c26667.graph_c0;c26818.graph_c0;c26913.graph_c0;c270…	K12834+K12821+K12821+K03283+K03283+K12846+K12846+K12840+K12875+K12811+K12622+K12818+K12827+K12854+K12854+K03283+K10599+K12869+K13025+K12830+K12870+K12830+K12811+K11087+K03283+K12830+K12877+K03283+K12870+K12811+K11087+K10599+K12830+K12890+K03283+K03283+K11099+K12897+K03283+K03283+K12821+K03283+K12881+K12626+K12813+K12891+K09567+K03283+K12834+K12844+K12855+K12860+K12891+K12842+K12877+K12842+K12823+…
Glycolysis / Gluconeogenesis	ko00010	209	2.65397	c10134.graph_c0;c10570.graph_c0;c11470.graph_c0;c13147.graph_c0;c13339.graph_c0;c13620.graph_c0;c14495.graph_c0;c15320.graph_c0;c15357.graph_c0;c15477.graph_c0;c15552.graph_c0;c16563.graph_c0;c19158.graph_c0;c19436.graph_c0;c19454.graph_c0;c19482.graph_c0;c21206.graph_c0;c22125.graph_c0;c23590.graph_c0;c26089.graph_c0;c27041.graph_c0;c27191.graph_c0;c27381.graph_c0;c2826.graph_c0;c2887.graph_c0;c…	K00382+K00128+K00162+K01623+K00134+K01803+K01623+K00134+K01623+K01803+K00161+K00873+K00873+K00844+K00134+K01623+K01834+K01834+K01568+K01834+K00162+K01623+K00844+K01568+K00844+K01623+K00873+K01834+K00850+K00134+K00134+K00134+K00873+K00016+K00128+K00134+K01689+K01568+K00134+K00873+K00128+K01835+K00873+K00162+K01785+K01834+K01835+K00850+K00850+K00873+K00162+K00873+K00850+K00873+K00844+K00873+K01689+…
RNA transport	ko03013	205	2.60317	c12786.graph_c0;c13206.graph_c0;c14030.graph_c0;c14680.graph_c0;c14861.graph_c0;c14947.graph_c0;c15774.graph_c0;c17019.graph_c0;c17056.graph_c0;c17827.graph_c0;c19370.graph_c0;c23361.graph_c0;c23571.graph_c0;c24330.graph_c0;c24677.graph_c0;c25064.graph_c0;c25259.graph_c0;c25629.graph_c0;c25817.graph_c0;c26101.graph_c0;c27382.graph_c0;c27385.graph_c0;c27542.graph_c0;c28127.graph_c0;c30065.graph_c0…	K14327+K03237+K14326+K12875+K03246+K14324+K03231+K03248+K03251+K13171+K14318+K03248+K03231+K13025+K14324+K13114+K03252+K03253+K03252+K03252+K03257+K14295+K12877+K03231+K03113+K03257+K03248+K14324+K13171+K03239+K12881+K13171+K14004+K03260+K13171+K03680+K03259+K03237+K13171+K03260+K14318+K14004+K03253+K03231+K03252+K10577+K03260+K12877+K14298+K03248+K03236+K03113+K12881+K07936+K12881+K13114+K12879+…
Starch and sucrose metabolism	ko00500	194	2.46349	c11798.graph_c0;c12707.graph_c0;c14131.graph_c0;c14471.graph_c0;c15778.graph_c0;c16627.graph_c0;c16770.graph_c0;c17574.graph_c0;c19436.graph_c0;c21362.graph_c0;c22702.graph_c0;c24610.graph_c0;c24823.graph_c0;c25803.graph_c0;c25830.graph_c0;c26436.graph_c0;c27025.graph_c0;c27103.graph_c0;c27118.graph_c0;c27381.graph_c0;c28125.graph_c0;c2878.graph_c0;c2887.graph_c0;c29017.graph_c0;c29041.graph_c0;c…	K00688+K00696+K01176+K00697+K01087+K01213+K00688+K00697+K00844+K01051+K00696+K01193+K13648+K01194+K00695+K01051+K00696+K01051+K01051+K00844+K08679+K01051+K00844+K01187+K05350+K00697+K00695+K13648+K01187+K13648+K01051+K13648+K00695+K00697+K00012+K05350+K00695+K01187+K01194+K00688+K00697+K01051+K00695+K01187+K00695+K01835+K13648+K01051+K01187+K01835+K00705+K00975+K00975+K01051+K00975+K00975+K05350+…
Purine metabolism	ko00230	177	2.24762	c10287.graph_c0;c13874.graph_c0;c14564.graph_c0;c15284.graph_c0;c16563.graph_c0;c19158.graph_c0;c20986.graph_c0;c21984.graph_c0;c22808.graph_c0;c23113.graph_c0;c249.graph_c0;c24935.graph_c0;c25518.graph_c0;c26457.graph_c0;c26473.graph_c0;c26783.graph_c0;c26813.graph_c0;c27540.graph_c0;c27872.graph_c0;c28224.graph_c0;c28845.graph_c0;c29172.graph_c0;c29815.graph_c0;c30550.graph_c0;c31275.graph_c0;c…	K02324+K10807+K10808+K00940+K00873+K00873+K03043+K10808+K00764+K03505+K10807+K10807+K10808+K03505+K00940+K00856+K03046+K10808+K02335+K03025+K10808+K10808+K03018+K03014+K03046+K00873+K00088+K00873+K02324+K03046+K03017+K03025+K00939+K10807+K00873+K03009+K01835+K13811+K00873+K02335+K01835+K01490+K00873+K02335+K00940+K00856+K03012+K13811+K00873+K00940+K03787+K00940+K00873+K03043+K00940+K00940+K00873+…
Plant-pathogen interaction	ko04626	159	2.01905	c12865.graph_c0;c12945.graph_c0;c14088.graph_c0;c14216.graph_c0;c14340.graph_c0;c15073.graph_c0;c15095.graph_c0;c15649.graph_c0;c15986.graph_c0;c16708.graph_c0;c17611.graph_c0;c18733.graph_c0;c20630.graph_c0;c22434.graph_c0;c22472.graph_c0;c22965.graph_c0;c22992.graph_c0;c26528.graph_c0;c29461.graph_c0;c30061.graph_c0;c30646.graph_c0;c30689.graph_c0;c30907.graph_c0;c31534.graph_c0;c34144.graph_c0…	K13412+K13448+K13413+K13412+K13412+K13412+K02183+K13448+K04079+K13412+K05391+K13426+K13412+K13463+K13413+K13412+K13412+K04079+K02358+K13448+K13430+K13422+K13412+K13448+K13448+K13448+K13412+K13464+K13412+K13457+K04079+K04079+K13412+K13412+K13414+K13425+K13412+K13448+K13412+K13448+K13448+K13416+K13464+K04079+K13412+K13448+K04079+K13412+K13447+K13413+K13412+K13412+K02358+K13448+K13448+K13412+K13412+…
Carbon fixation in photosynthetic organisms	ko00710	158	2.00635	c10962.graph_c0;c13110.graph_c0;c13147.graph_c0;c13337.graph_c0;c13520.graph_c0;c13620.graph_c0;c13802.graph_c0;c14495.graph_c0;c15269.graph_c0;c15357.graph_c0;c15477.graph_c0;c15604.graph_c0;c15736.graph_c0;c15806.graph_c0;c16039.graph_c0;c16299.graph_c0;c16563.graph_c0;c17044.graph_c0;c17343.graph_c0;c18160.graph_c0;c19158.graph_c0;c19482.graph_c0;c20470.graph_c0;c21379.graph_c0;c23782.graph_c0…	K05298+K01595+K01623+K05298+K05298+K01803+K01807+K01623+K00615+K01623+K01803+K00029+K00855+K05298+K00814+K00855+K00873+K00814+K00025+K01783+K00873+K01623+K00814+K00813+K01602+K01602+K01623+K00028+K01807+K01623+K00855+K00873+K01602+K00029+K00029+K00025+K00873+K00873+K00814+K00873+K00026+K00026+K00873+K00873+K00873+K00029+K01602+K00873+K01610+K01783+K01623+K00873+K00029+K01803+K01602+K00873+K00025+…
Pyruvate metabolism	ko00620	145	1.84127	c10134.graph_c0;c10570.graph_c0;c10657.graph_c0;c11470.graph_c0;c13110.graph_c0;c15552.graph_c0;c15604.graph_c0;c16392.graph_c0;c16563.graph_c0;c17343.graph_c0;c19158.graph_c0;c19613.graph_c0;c25531.graph_c0;c25531.graph_c1;c25531.graph_c2;c27041.graph_c0;c27432.graph_c0;c28999.graph_c0;c29818.graph_c0;c31467.graph_c0;c32310.graph_c0;c32310.graph_c1;c3293.graph_c0;c33053.graph_c0;c33764.graph_c0;…	K00382+K00128+K11262+K00162+K01595+K00161+K00029+K11262+K00873+K00025+K00873+K01638+K01638+K01638+K01638+K00162+K00028+K00626+K01962+K00873+K00029+K00029+K00025+K11262+K00873+K00016+K01759+K00128+K00873+K00128+K01512+K00873+K00026+K00026+K00162+K00873+K00162+K00873+K01759+K00873+K00029+K01759+K00873+K01610+K00873+K00029+K00873+K00025+K01759+K01759+K01610+K00016+K00162+K01069+K00626+K00382+K00382+…
Cysteine and methionine metabolism	ko00270	141	1.79048	c14434.graph_c0;c14446.graph_c0;c15524.graph_c0;c15771.graph_c0;c15856.graph_c0;c17430.graph_c0;c19376.graph_c0;c20199.graph_c0;c21379.graph_c0;c21906.graph_c0;c21927.graph_c0;c23514.graph_c0;c24779.graph_c0;c25765.graph_c0;c25765.graph_c1;c26700.graph_c0;c26780.graph_c0;c27291.graph_c0;c27971.graph_c0;c29410.graph_c0;c29790.graph_c0;c30844.graph_c0;c32054.graph_c0;c32455.graph_c0;c33229.graph_c0…	K01244+K01251+K00640+K00797+K13034+K00549+K00558+K01761+K00813+K01251+K00640+K00547+K00789+K01762+K01762+K13034+K01761+K01762+K00815+K01762+K09880+K00640+K01762+K05933+K01611+K00797+K12524+K00640+K01611+K00016+K01762+K05933+K01251+K01611+K05933+K13034+K01244+K00815+K08967+K00549+K00789+K01251+K08967+K00789+K00797+K13034+K00640+K00547+K00549+K00016+K01244+K01244+K01611+K01244+K01611+K00549+K00549+…
Amino sugar and nucleotide sugar metabolism	ko00520	136	1.72698	c15467.graph_c0;c17817.graph_c0;c19436.graph_c0;c19530.graph_c0;c23581.graph_c0;c24823.graph_c0;c24980.graph_c0;c26781.graph_c0;c27170.graph_c0;c27381.graph_c0;c28125.graph_c0;c2887.graph_c0;c29910.graph_c0;c30233.graph_c0;c30435.graph_c0;c31018.graph_c0;c31273.graph_c0;c32142.graph_c0;c33987.graph_c0;c34009.graph_c0;c35937.graph_c0;c37690.graph_c0;c37721.graph_c0;c37859.graph_c0;c37922.graph_c0;…	K10046+K12446+K00844+K00849+K12373+K13648+K12451+K00849+K00971+K00844+K08679+K00844+K13648+K13648+K13648+K12373+K00012+K02377+K01711+K12446+K01711+K01835+K13648+K12373+K00971+K00971+K12448+K01835+K00975+K00975+K01183+K01809+K00971+K00975+K00975+K00971+K00326+K00975+K00326+K12449+K13648+K00849+K00844+K13648+K00770+K00971+K08679+K13648+K02377+K08679+K01810+K00963+K13648+K02377+K00770+K00770+K12448+…
Pyrimidine metabolism	ko00240	132	1.67619	c10287.graph_c0;c12721.graph_c0;c13874.graph_c0;c14564.graph_c0;c14674.graph_c0;c15284.graph_c0;c20986.graph_c0;c21984.graph_c0;c23113.graph_c0;c249.graph_c0;c24935.graph_c0;c25518.graph_c0;c26457.graph_c0;c26473.graph_c0;c26813.graph_c0;c27540.graph_c0;c27872.graph_c0;c28224.graph_c0;c28845.graph_c0;c29172.graph_c0;c29815.graph_c0;c30550.graph_c0;c31275.graph_c0;c34138.graph_c0;c3461.graph_c0;c3…	K02324+K00876+K10807+K10808+K01489+K00940+K03043+K10808+K03505+K10807+K10807+K10808+K03505+K00940+K03046+K10808+K02335+K03025+K10808+K10808+K03018+K03014+K03046+K02324+K03046+K03017+K03025+K01489+K10807+K03009+K00876+K09903+K02335+K01937+K01937+K00857+K02335+K00940+K03012+K00940+K03787+K00940+K03043+K00940+K00940+K00876+K03006+K03505+K01937+K01489+K00384+K01510+K03027+K01956+K00207+K01956+K13800+…
Ribosome biogenesis in eukaryotes	ko03008	130	1.65079	c10349.graph_c0;c11113.graph_c0;c11353.graph_c0;c14391.graph_c0;c15533.graph_c0;c1583.graph_c0;c17261.graph_c0;c18917.graph_c0;c19715.graph_c0;c21443.graph_c0;c22238.graph_c0;c2305.graph_c0;c25599.graph_c0;c26227.graph_c0;c28356.graph_c0;c28512.graph_c0;c29529.graph_c0;c31179.graph_c0;c31895.graph_c0;c3442.graph_c0;c35335.graph_c0;c36726.graph_c0;c3711.graph_c0;c3738.graph_c0;c37888.graph_c0;c382…	K14521+K14572+K14572+K11128+K03097+K14572+K02218+K14563+K07179+K14572+K12619+K14573+K03115+K11128+K02218+K03264+K14572+K14565+K02218+K14572+K14572+K11131+K14572+K06943+K12619+K14566+K14572+K12619+K14521+K14563+K03115+K12845+K07936+K14563+K13288+K03115+K01164+K01164+K14545+K14564+K14572+K14559+K14572+K11130+K12619+K03115+K14571+K11129+K03097+K14545+K14571+K14571+K03264+K14567+K14538+K02218+K14539+…
Photosynthesis	ko00195	129	1.6381	c12007.graph_c0;c12097.graph_c0;c132.graph_c0;c13502.graph_c0;c14788.graph_c0;c14788.graph_c1;c15033.graph_c0;c15286.graph_c0;c15851.graph_c0;c16294.graph_c0;c17513.graph_c0;c17774.graph_c0;c19644.graph_c0;c20596.graph_c0;c21146.graph_c0;c2313.graph_c0;c24988.graph_c0;c25088.graph_c0;c25707.graph_c0;c25794.graph_c0;c25945.graph_c0;c26036.graph_c0;c26697.graph_c0;c2676.graph_c0;c27021.graph_c0;c27…	K02640+K02689+K02716+K02721+K02641+K02641+K14332+K02638+K02716+K03541+K02699+K02716+K08901+K02716+K02693+K02638+K02115+K02705+K02634+K02695+K02717+K02716+K02717+K08901+K03542+K02109+K08901+K02721+K02636+K02111+K02108+K02717+K02695+K02716+K02692+K02638+K02639+K02639+K02636+K02634+K02693+K02639+K02636+K02638+K02698+K02115+K02694+K03541+K03542+K02723+K02115+K02636+K02113+K02639+K08901+K14332+K02115+…
mRNA surveillance pathway	ko03015	123	1.5619	c12786.graph_c0;c14030.graph_c0;c14680.graph_c0;c14760.graph_c0;c14947.graph_c0;c17827.graph_c0;c22294.graph_c0;c24330.graph_c0;c24496.graph_c0;c24677.graph_c0;c25064.graph_c0;c25178.graph_c0;c27542.graph_c0;c30667.graph_c0;c30893.graph_c0;c31518.graph_c0;c31533.graph_c0;c32757.graph_c0;c34598.graph_c0;c34908.graph_c0;c35686.graph_c0;c36134.graph_c0;c37487.graph_c0;c39562.graph_c0;c39590.graph_c0…	K14327+K14326+K12875+K03456+K14324+K13171+K14411+K13025+K14411+K14324+K13114+K03456+K12877+K03456+K14396+K11583+K14324+K13171+K12881+K13171+K13171+K13171+K11583+K04354+K14405+K12877+K03456+K14396+K04382+K12881+K13917+K12881+K13114+K13126+K11584+K14376+K12876+K11583+K14405+K11583+K12883+K14405+K04354+K14411+K14397+K03265+K12882+K12812+K14411+K14327+K14399+K08873+K11584+K06965+K04382+K00565+K14411+…
Ubiquitin mediated proteolysis	ko04120	121	1.53651	c12425.graph_c0;c12534.graph_c0;c12844.graph_c0;c14933.graph_c0;c15654.graph_c0;c19478.graph_c0;c20806.graph_c0;c21049.graph_c0;c23077.graph_c0;c25125.graph_c0;c26429.graph_c0;c26520.graph_c0;c27117.graph_c0;c28146.graph_c0;c2818.graph_c0;c28926.graph_c0;c32115.graph_c0;c32554.graph_c0;c32632.graph_c0;c32662.graph_c0;c34177.graph_c0;c36400.graph_c0;c36638.graph_c0;c36667.graph_c0;c36940.graph_c0;…	K10575+K10685+K10575+K10575+K03868+K03348+K10579+K10573+K10599+K04506+K10575+K10581+K10581+K04506+K10581+K10599+K10576+K10573+K10579+K10590+K10590+K04506+K03364+K10578+K10601+K06689+K10571+K10577+K06689+K10609+K03094+K06689+K03872+K10684+K10583+K10590+K03869+K06688+K10575+K10575+K10576+K03868+K04506+K04506+K10579+K04649+K06689+K12456+K03873+K03875+K03358+K10580+K03094+K03352+K10598+K10576+K10686+…
RNA degradation	ko03018	119	1.51111	c11950.graph_c0;c12756.graph_c0;c13338.graph_c0;c13704.graph_c0;c14184.graph_c0;c15386.graph_c0;c15530.graph_c0;c19243.graph_c0;c22238.graph_c0;c24063.graph_c0;c27705.graph_c0;c27937.graph_c0;c28244.graph_c0;c29935.graph_c0;c30748.graph_c0;c31331.graph_c0;c31475.graph_c0;c31649.graph_c0;c32062.graph_c0;c32241.graph_c0;c32432.graph_c0;c32541.graph_c0;c33018.graph_c0;c34011.graph_c0;c36663.graph_c0…	K12605+K12607+K12605+K12608+K12604+K12622+K04077+K10643+K12619+K12616+K12604+K12607+K12604+K12604+K12607+K12616+K12617+K12604+K12604+K12611+K12604+K12616+K12604+K12592+K01689+K12626+K12611+K12619+K04077+K12604+K12619+K12602+K12624+K12604+K12608+K13126+K01689+K04077+K07573+K04043+K12614+K03681+K12619+K12622+K12621+K12620+K12627+K12616+K01689+K12625+K01689+K14442+K10643+K12598+K01689+K12623+K03654+…
Peroxisome	ko04146	119	1.51111	c12144.graph_c0;c12525.graph_c0;c13056.graph_c0;c13099.graph_c0;c13222.graph_c0;c15657.graph_c0;c1626.graph_c0;c18713.graph_c0;c19001.graph_c0;c20872.graph_c0;c2237.graph_c0;c23358.graph_c0;c23520.graph_c0;c24665.graph_c0;c25759.graph_c0;c26155.graph_c0;c30434.graph_c0;c32354.graph_c0;c32964.graph_c0;c33358.graph_c0;c33766.graph_c0;c34785.graph_c0;c34954.graph_c0;c36130.graph_c0;c36858.graph_c0;c…	K01897+K03781+K00232+K01897+K03781+K11517+K00830+K11187+K06664+K11517+K13348+K11517+K03781+K03781+K13348+K00232+K03781+K13237+K13237+K07513+K03781+K13354+K03426+K01897+K13354+K00232+K03426+K00232+K04565+K00232+K03426+K03781+K00031+K04565+K13343+K01897+K11517+K00031+K06664+K00232+K04565+K00232+K11517+K13348+K04565+K12261+K13337+K03781+K11517+K12663+K07513+K13354+K13346+K11517+K13343+K13237+K00031+…
Citrate cycle (TCA cycle)	ko00020	114	1.44762	c10134.graph_c0;c11470.graph_c0;c12206.graph_c0;c14818.graph_c0;c15072.graph_c0;c15552.graph_c0;c17343.graph_c0;c19993.graph_c0;c20700.graph_c0;c25428.graph_c0;c27041.graph_c0;c2728.graph_c0;c28630.graph_c0;c29722.graph_c0;c32402.graph_c0;c3293.graph_c0;c33020.graph_c0;c33942.graph_c0;c34114.graph_c0;c34440.graph_c0;c37895.graph_c0;c37976.graph_c0;c3837.graph_c0;c3862.graph_c0;c39862.graph_c0;c40…	K00382+K00162+K01648+K01681+K00030+K00161+K00025+K00236+K00235+K01647+K00162+K01681+K01681+K00234+K01647+K00025+K01681+K00164+K00235+K01900+K00026+K00026+K00162+K00164+K00162+K00031+K00235+K00031+K01681+K01610+K01647+K01648+K00025+K01610+K00162+K01899+K00382+K00382+K00627+K00161+K00030+K00030+K01681+K01648+K00026+K00025+K00030+K01899+K00161+K00030+K01610+K00234+K00031+K00031+K01900+K00162+K01679+…
Phagosome	ko04145	110	1.39683	c11386.graph_c0;c13563.graph_c0;c13943.graph_c0;c14008.graph_c0;c14462.graph_c0;c14616.graph_c0;c14689.graph_c0;c15818.graph_c0;c19064.graph_c0;c21642.graph_c0;c24981.graph_c0;c25315.graph_c0;c26217.graph_c0;c28372.graph_c0;c28959.graph_c0;c32214.graph_c0;c32692.graph_c0;c34254.graph_c0;c34294.graph_c0;c36006.graph_c0;c36019.graph_c0;c36100.graph_c0;c36985.graph_c0;c37316.graph_c0;c37745.graph_c0…	K08492+K07374+K07374+K00914+K01365+K01365+K02145+K02150+K08057+K02151+K07374+K02155+K02154+K00921+K07374+K02152+K07375+K09481+K04392+K07375+K09481+K07897+K01365+K07342+K02155+K02155+K07374+K02151+K07375+K07375+K07374+K02154+K02153+K01365+K02150+K01365+K08054+K02152+K07374+K00921+K07342+K02152+K02153+K07375+K07897+K02149+K02155+K03661+K03661+K07375+K07375+K02146+K01365+K07897+K08492+K02144+K07897+…
Arginine and proline metabolism	ko00330	107	1.35873	c10570.graph_c0;c11942.graph_c0;c12067.graph_c0;c13518.graph_c0;c14082.graph_c0;c15771.graph_c0;c16242.graph_c0;c18079.graph_c0;c21379.graph_c0;c23304.graph_c0;c2576.graph_c0;c27067.graph_c0;c28675.graph_c0;c29313.graph_c0;c30774.graph_c0;c31952.graph_c0;c31982.graph_c0;c32229.graph_c0;c33229.graph_c0;c33310.graph_c0;c34142.graph_c0;c35088.graph_c0;c35247.graph_c0;c35410.graph_c0;c37140.graph_c0;…	K00128+K00472+K00472+K01915+K12657+K00797+K01915+K12657+K00813+K01438+K01915+K01915+K01438+K00261+K12657+K00261+K00261+K00318+K01611+K00797+K01611+K00128+K12657+K00472+K00128+K00261+K01611+K00611+K00933+K10536+K00472+K01915+K00797+K00318+K00318+K00472+K00818+K01915+K00472+K00286+K01611+K00472+K01755+K00128+K00128+K00145+K01611+K14455+K00813+K01259+K00128+K00262+K00472+K00819+K00819+K01583+K14085+…
Phenylpropanoid biosynthesis	ko00940	106	1.34603	c12332.graph_c0;c13364.graph_c0;c13384.graph_c0;c13908.graph_c0;c15178.graph_c0;c15206.graph_c0;c15678.graph_c0;c18767.graph_c0;c2030.graph_c0;c21945.graph_c0;c21945.graph_c1;c23898.graph_c0;c27357.graph_c0;c27985.graph_c0;c28011.graph_c0;c29041.graph_c0;c30619.graph_c0;c31526.graph_c0;c31644.graph_c0;c32896.graph_c0;c33338.graph_c0;c33697.graph_c0;c33782.graph_c0;c35571.graph_c0;c36118.graph_c0;…	K00430+K00083+K10775+K00430+K00430+K10775+K00430+K00430+K00430+K01904+K01904+K00487+K09755+K10775+K00430+K05350+K09755+K05350+K00430+K13066+K09755+K10775+K12356+K01904+K01904+K00430+K10775+K00430+K00430+K00430+K00083+K00083+K00083+K00588+K13066+K01904+K05350+K13066+K05349+K09753+K01904+K00430+K00430+K00430+K00430+K00083+K05350+K00430+K00430+K00430+K01904+K00430+K00430+K00588+K00430+K00430+K00430+…
Endocytosis	ko04144	106	1.34603	c10152.graph_c0;c1292.graph_c0;c12996.graph_c0;c14175.graph_c0;c14610.graph_c0;c15309.graph_c0;c15862.graph_c0;c18448.graph_c0;c23292.graph_c0;c23689.graph_c0;c24932.graph_c0;c24957.graph_c0;c26261.graph_c0;c26913.graph_c0;c27741.graph_c0;c28891.graph_c0;c31216.graph_c0;c31589.graph_c0;c31795.graph_c0;c32053.graph_c0;c32082.graph_c0;c32880.graph_c0;c33429.graph_c0;c33438.graph_c0;c33448.graph_c0;…	K12188+K03283+K03283+K04646+K00889+K12486+K11866+K03283+K12198+K00889+K00889+K12198+K12183+K03283+K03283+K12190+K03283+K03283+K12194+K11247+K01528+K04646+K11247+K03283+K03283+K03283+K00889+K12189+K12191+K07897+K01528+K12183+K03283+K11824+K00889+K12199+K12492+K12199+K12191+K12493+K11824+K12193+K12193+K12489+K07897+K01528+K12200+K07897+K07897+K03283+K12194+K12197+K12185+K12493+K12195+K04646+K12188+…
Phenylalanine metabolism	ko00360	102	1.29524	c12290.graph_c0;c12332.graph_c0;c13384.graph_c0;c13908.graph_c0;c15178.graph_c0;c15206.graph_c0;c15678.graph_c0;c18767.graph_c0;c2030.graph_c0;c21379.graph_c0;c21945.graph_c0;c21945.graph_c1;c23898.graph_c0;c27971.graph_c0;c27985.graph_c0;c28011.graph_c0;c31644.graph_c0;c33697.graph_c0;c35571.graph_c0;c36118.graph_c0;c36188.graph_c0;c38588.graph_c0;c38746.graph_c0;c38805.graph_c0;c39262.graph_c0;…	K01593+K00430+K10775+K00430+K00430+K10775+K00430+K00430+K00430+K00813+K01904+K01904+K00487+K00815+K10775+K00430+K00430+K10775+K01904+K01904+K00430+K10775+K00430+K00430+K00430+K00588+K01904+K00815+K00276+K01904+K00430+K00430+K00430+K00430+K00276+K00276+K00430+K00430+K00430+K01904+K00430+K00430+K14455+K00588+K00430+K00430+K00813+K00430+K00430+K00430+K00588+K01904+K01904+K00430+K00813+K00430+K00815+…
Alanine, aspartate and glutamate metabolism	ko00250	93	1.18095	c11223.graph_c0;c13518.graph_c0;c14662.graph_c0;c15496.graph_c0;c16039.graph_c0;c16242.graph_c0;c1626.graph_c0;c17044.graph_c0;c19042.graph_c0;c20470.graph_c0;c21379.graph_c0;c22808.graph_c0;c2576.graph_c0;c26120.graph_c0;c27067.graph_c0;c28578.graph_c0;c29313.graph_c0;c30030.graph_c0;c30709.graph_c0;c31952.graph_c0;c31982.graph_c0;c31999.graph_c0;c33132.graph_c0;c34353.graph_c0;c35578.graph_c0;c…	K01953+K01915+K01580+K01580+K00814+K01915+K00830+K00814+K01580+K00814+K00813+K00764+K01915+K00827+K01915+K00264+K00261+K01580+K01580+K00261+K00261+K01580+K00264+K00264+K01953+K00264+K00264+K00814+K00261+K01953+K01580+K01953+K01915+K01953+K01915+K00814+K01956+K01580+K01580+K01580+K01956+K01755+K13566+K14455+K00813+K01939+K01956+K00135+K00262+K00813+K00820+K14455+K14455+K00827+K00827+K00609+K00294+…
Fructose and mannose metabolism	ko00051	93	1.18095	c13147.graph_c0;c13620.graph_c0;c14495.graph_c0;c15357.graph_c0;c15477.graph_c0;c19436.graph_c0;c19482.graph_c0;c27170.graph_c0;c27191.graph_c0;c27381.graph_c0;c2887.graph_c0;c30916.graph_c0;c32142.graph_c0;c32268.graph_c0;c32872.graph_c0;c33987.graph_c0;c35937.graph_c0;c37922.graph_c0;c38478.graph_c0;c39097.graph_c0;c39459.graph_c0;c39606.graph_c0;c40260.graph_c0;c40331.graph_c0;c41575.graph_c0;…	K01623+K01803+K01623+K01623+K01803+K00844+K01623+K00971+K01623+K00844+K00844+K01623+K02377+K00850+K00895+K01711+K01711+K00971+K00971+K01103+K00850+K00850+K01809+K00971+K00971+K00850+K00844+K00971+K01623+K02377+K01803+K00850+K03841+K01803+K01623+K02377+K00850+K03841+K00008+K00844+K00971+K00971+K03841+K01840+K01803+K01711+K00844+K00850+K01805+K00008+K01623+K00844+K01809+K00844+K01623+K00847+K01103+…
Glutathione metabolism	ko00480	93	1.18095	c13874.graph_c0;c14564.graph_c0;c15771.graph_c0;c16092.graph_c0;c21984.graph_c0;c249.graph_c0;c24935.graph_c0;c25518.graph_c0;c27480.graph_c0;c27540.graph_c0;c28845.graph_c0;c29172.graph_c0;c31671.graph_c0;c33310.graph_c0;c34157.graph_c0;c35470.graph_c0;c36288.graph_c0;c36870.graph_c0;c37759.graph_c0;c38094.graph_c0;c38102.graph_c0;c39661.graph_c0;c40349.graph_c0;c40394.graph_c0;c40821.graph_c0;c…	K10807+K10808+K00797+K00383+K10808+K10807+K10807+K10808+K01255+K10808+K10808+K10808+K00799+K00797+K00799+K00036+K00432+K10807+K00432+K00036+K00434+K00432+K00031+K00799+K00434+K00799+K00799+K00432+K00432+K00031+K00799+K00797+K00434+K00434+K00799+K00799+K00681+K00799+K00434+K00799+K00434+K00432+K00432+K00434+K00036+K00799+K00799+K10808+K00799+K00031+K00031+K00033+K00434+K00799+K00681+K00383+K00797+…
Glycerophospholipid metabolism	ko00564	91	1.15556	c12043.graph_c0;c12687.graph_c0;c12772.graph_c0;c14057.graph_c0;c17402.graph_c0;c17895.graph_c0;c20348.graph_c0;c25055.graph_c0;c26132.graph_c0;c28054.graph_c0;c28955.graph_c0;c29155.graph_c0;c29457.graph_c0;c32653.graph_c0;c33142.graph_c0;c34685.graph_c0;c35234.graph_c0;c36081.graph_c0;c36928.graph_c0;c37156.graph_c0;c38213.graph_c0;c38449.graph_c0;c38699.graph_c0;c38990.graph_c0;c42015.graph_c0…	K13523+K13523+K13523+K14674+K01613+K00901+K13508+K01114+K01613+K13508+K01613+K00901+K01613+K13508+K13513+K13510+K13508+K13508+K13523+K14674+K13508+K00967+K13523+K13523+K13508+K13508+K14674+K01613+K13508+K13523+K00967+K01126+K06130+K00995+K01058+K00901+K00999+K00111+K13508+K06130+K00968+K00993+K00967+K13506+K06130+K00981+K14156+K13508+K00630+K00967+K00967+K08744+K01115+K13519+K01114+K06130+K01613+…
Nitrogen metabolism	ko00910	87	1.10476	c11223.graph_c0;c13268.graph_c0;c13384.graph_c0;c13518.graph_c0;c14985.graph_c0;c15206.graph_c0;c16242.graph_c0;c18370.graph_c0;c21749.graph_c0;c2576.graph_c0;c26249.graph_c0;c27067.graph_c0;c27985.graph_c0;c28578.graph_c0;c29313.graph_c0;c319.graph_c0;c31952.graph_c0;c31982.graph_c0;c33132.graph_c0;c33204.graph_c0;c33697.graph_c0;c34353.graph_c0;c35578.graph_c0;c36150.graph_c0;c36150.graph_c1;c3…	K01953+K01674+K10775+K01915+K00284+K10775+K01915+K01673+K01673+K01915+K00366+K01915+K10775+K00264+K00261+K01674+K00261+K00261+K00264+K00366+K10775+K00264+K01953+K01674+K01674+K00264+K00264+K01673+K00261+K10775+K01953+K01674+K01673+K01953+K01915+K01953+K01725+K01674+K01915+K01674+K01673+K01455+K01673+K01674+K00262+K01674+K10775+K10775+K01673+K00360+K01953+K00605+K00366+K01760+K01915+K00261+K01953+…
Pentose and glucuronate interconversions	ko00040	86	1.09206	c10570.graph_c0;c11052.graph_c0;c15537.graph_c0;c16627.graph_c0;c18160.graph_c0;c19768.graph_c0;c21362.graph_c0;c25787.graph_c0;c26104.graph_c0;c26436.graph_c0;c27103.graph_c0;c27118.graph_c0;c27378.graph_c0;c28679.graph_c0;c2878.graph_c0;c29121.graph_c0;c30357.graph_c0;c31273.graph_c0;c35070.graph_c0;c35088.graph_c0;c37140.graph_c0;c38268.graph_c0;c38570.graph_c0;c38961.graph_c0;c40621.graph_c0;…	K00128+K01728+K01728+K01213+K01783+K01728+K01051+K01728+K01728+K01051+K01051+K01051+K01728+K01728+K01051+K01728+K01051+K00012+K01051+K00128+K00128+K01728+K01051+K01728+K01728+K01051+K01728+K01728+K01728+K01051+K01728+K01051+K01728+K01783+K01728+K00854+K00963+K01051+K01728+K01728+K00128+K00128+K01728+K01783+K01051+K01051+K00128+K01051+K01051+K01728+K01051+K01051+K01051+K01051+K01728+K01728+K00128+…
Inositol phosphate metabolism	ko00562	84	1.06667	c12704.graph_c0;c13620.graph_c0;c14008.graph_c0;c14610.graph_c0;c14696.graph_c0;c15477.graph_c0;c15779.graph_c0;c17972.graph_c0;c21005.graph_c0;c23689.graph_c0;c24932.graph_c0;c24956.graph_c0;c25055.graph_c0;c27920.graph_c0;c28372.graph_c0;c28597.graph_c0;c2872.graph_c0;c28894.graph_c0;c32151.graph_c0;c32276.graph_c0;c32474.graph_c0;c33535.graph_c0;c34165.graph_c0;c36280.graph_c0;c38981.graph_c0;…	K00888+K01803+K00914+K00889+K00140+K01803+K05857+K00913+K05857+K00889+K00889+K05857+K01114+K00913+K00921+K00888+K00140+K00888+K00888+K05857+K00888+K00888+K00889+K00888+K00889+K10047+K00888+K00921+K00140+K01803+K00140+K01803+K00469+K00469+K00999+K00140+K00888+K00140+K00913+K01110+K01803+K10047+K00469+K00913+K05857+K05857+K00913+K05857+K05857+K00913+K00889+K01092+K01114+K00889+K01110+K05857+K01114+…
Glycerolipid metabolism	ko00561	84	1.06667	c10570.graph_c0;c12043.graph_c0;c12160.graph_c0;c12622.graph_c0;c12687.graph_c0;c12772.graph_c0;c14057.graph_c0;c17895.graph_c0;c20348.graph_c0;c20813.graph_c0;c23486.graph_c0;c28054.graph_c0;c29155.graph_c0;c29193.graph_c0;c31879.graph_c0;c32093.graph_c0;c32653.graph_c0;c33142.graph_c0;c35088.graph_c0;c35234.graph_c0;c36081.graph_c0;c36928.graph_c0;c37046.graph_c0;c37140.graph_c0;c37156.graph_c0…	K00128+K13523+K06119+K06119+K13523+K13523+K14674+K00901+K13508+K06119+K00679+K13508+K00901+K03715+K06119+K00679+K13508+K13513+K00128+K13508+K13508+K13523+K07407+K00128+K14674+K03715+K13508+K13523+K13523+K07407+K13508+K13508+K03715+K14674+K13508+K13523+K07407+K00901+K06118+K00128+K00128+K13508+K07407+K13506+K00128+K14085+K06119+K13508+K00128+K00630+K11155+K11155+K13519+K09480+K00863+K00864+K00864+…
Pentose phosphate pathway	ko00030	83	1.05397	c13147.graph_c0;c13802.graph_c0;c14495.graph_c0;c15269.graph_c0;c15357.graph_c0;c18160.graph_c0;c19482.graph_c0;c27191.graph_c0;c27961.graph_c0;c30916.graph_c0;c32268.graph_c0;c33798.graph_c0;c35470.graph_c0;c37690.graph_c0;c38094.graph_c0;c39452.graph_c0;c39459.graph_c0;c39606.graph_c0;c42254.graph_c0;c42375.graph_c0;c43351.graph_c0;c44472.graph_c0;c44502.graph_c0;c4453.graph_c0;c45346.graph_c0;…	K01623+K01807+K01623+K00615+K01623+K01783+K01623+K01623+K01807+K01623+K00850+K01057+K00036+K01835+K00036+K01835+K00850+K00850+K00616+K00850+K01057+K01783+K01623+K01057+K00850+K03841+K01810+K01057+K01623+K01807+K00850+K03841+K00851+K01783+K03841+K00036+K00948+K00850+K01807+K00033+K00852+K01623+K01057+K01807+K01810+K01623+K00948+K00036+K03841+K00850+K00850+K00036+K01835+K00616+K00036+K00615+K00033+…
Valine, leucine and isoleucine degradation	ko00280	74	0.939683	c10134.graph_c0;c10570.graph_c0;c12011.graph_c0;c12634.graph_c0;c14696.graph_c0;c19450.graph_c0;c2872.graph_c0;c28999.graph_c0;c33358.graph_c0;c33589.graph_c0;c35088.graph_c0;c37140.graph_c0;c37664.graph_c0;c40837.graph_c0;c41646.graph_c0;c44108.graph_c0;c46056.graph_c0;c46355.graph_c0;c46440.graph_c0;c47719.graph_c0;c47958.graph_c0;c47958.graph_c1;c48000.graph_c0;c48353.graph_c0;c48571.graph_c0;…	K00382+K00128+K05607+K00166+K00140+K05605+K00140+K00626+K07513+K05607+K00128+K00128+K01641+K01692+K00253+K00140+K00140+K05605+K05605+K00626+K00382+K00382+K00626+K00140+K00128+K05605+K00128+K00826+K00140+K00826+K05607+K07513+K00128+K14085+K00826+K01969+K00128+K05605+K05605+K07513+K07513+K00167+K00166+K01640+K05605+K00128+K05605+K01641+K09699+K00128+K00249+K00382+K01968+K00020+K00020+K00826+K00166+…
Glyoxylate and dicarboxylate metabolism	ko00630	74	0.939683	c14818.graph_c0;c15657.graph_c0;c17343.graph_c0;c19613.graph_c0;c19797.graph_c0;c20872.graph_c0;c23358.graph_c0;c23782.graph_c0;c25428.graph_c0;c25531.graph_c0;c25531.graph_c1;c25531.graph_c2;c25716.graph_c0;c2728.graph_c0;c28630.graph_c0;c28999.graph_c0;c31901.graph_c0;c32402.graph_c0;c3293.graph_c0;c33020.graph_c0;c37895.graph_c0;c37976.graph_c0;c42695.graph_c0;c43707.graph_c0;c44081.graph_c0;c…	K01681+K11517+K00025+K01638+K01433+K11517+K11517+K01602+K01647+K01638+K01638+K01638+K01602+K01681+K01681+K00626+K01602+K01647+K00025+K01681+K00026+K00026+K01602+K11517+K01681+K01602+K01647+K00025+K11517+K01455+K00626+K01602+K00626+K00122+K11517+K01681+K11517+K00026+K00025+K01681+K01681+K00025+K00025+K00122+K01647+K00026+K01433+K00026+K01601+K00122+K11517+K00122+K01647+K01638+K01681+K00025+K01647+…
Phosphatidylinositol signaling system	ko04070	74	0.939683	c12704.graph_c0;c14008.graph_c0;c14610.graph_c0;c15095.graph_c0;c15779.graph_c0;c16572.graph_c0;c17895.graph_c0;c17972.graph_c0;c21005.graph_c0;c23689.graph_c0;c24932.graph_c0;c24956.graph_c0;c27920.graph_c0;c28372.graph_c0;c28597.graph_c0;c28894.graph_c0;c29155.graph_c0;c32151.graph_c0;c32276.graph_c0;c32474.graph_c0;c33535.graph_c0;c34165.graph_c0;c36280.graph_c0;c38981.graph_c0;c40913.graph_c0…	K00888+K00914+K00889+K02183+K05857+K02183+K00901+K00913+K05857+K00889+K00889+K05857+K00913+K00921+K00888+K00888+K00901+K00888+K05857+K00888+K00888+K00889+K00888+K00889+K10047+K00888+K00921+K00901+K00999+K00888+K02183+K00913+K01110+K00981+K10047+K00913+K05857+K05857+K00913+K05857+K05857+K00913+K00889+K01092+K00889+K02183+K01110+K05857+K01107+K00889+K00901+K00901+K00914+K05857+K01110+K00889+K00889+…
Glycine, serine and threonine metabolism	ko00260	66	0.838095	c10134.graph_c0;c14787.graph_c0;c1626.graph_c0;c17919.graph_c0;c20512.graph_c0;c22026.graph_c0;c26120.graph_c0;c33630.graph_c0;c37562.graph_c0;c39689.graph_c0;c39755.graph_c0;c40484.graph_c0;c41246.graph_c0;c41947.graph_c0;c42464.graph_c0;c42864.graph_c0;c45540.graph_c0;c45880.graph_c0;c45928.graph_c0;c47958.graph_c0;c47958.graph_c1;c49238.graph_c1;c51280.graph_c0;c51287.graph_c0;c51822.graph_c0;…	K00382+K00600+K00830+K00058+K01733+K01696+K00827+K12524+K00130+K00058+K01696+K00600+K01733+K01733+K00276+K00600+K00600+K00276+K00276+K00382+K00382+K01695+K14085+K12235+K00831+K00133+K01620+K00600+K00827+K00827+K00281+K01754+K00605+K00830+K01696+K01079+K00058+K01696+K00928+K01733+K01733+K01733+K00600+K00600+K00872+K00382+K00130+K00058+K12524+K06001+K00600+K00276+K00382+K00872+K14085+K00382+K00382+…
Galactose metabolism	ko00052	65	0.825397	c1432.graph_c0;c19436.graph_c0;c19530.graph_c0;c24610.graph_c0;c26781.graph_c0;c27381.graph_c0;c2887.graph_c0;c29017.graph_c0;c30008.graph_c0;c31674.graph_c0;c32268.graph_c0;c36259.graph_c0;c37046.graph_c0;c37690.graph_c0;c38744.graph_c0;c38744.graph_c1;c38993.graph_c0;c39452.graph_c0;c39459.graph_c0;c39606.graph_c0;c40453.graph_c0;c42375.graph_c0;c42958.graph_c0;c43176.graph_c0;c45346.graph_c0;c…	K06611+K00844+K00849+K01193+K00849+K00844+K00844+K01187+K01187+K01187+K00850+K01187+K07407+K01835+K01190+K01190+K01187+K01835+K00850+K00850+K07407+K00850+K00849+K00844+K00850+K00963+K07407+K00850+K01193+K01193+K07407+K00844+K01187+K00844+K00850+K01193+K01784+K00844+K00849+K00844+K00849+K01784+K00844+K00850+K00850+K01835+K00963+K06611+K01187+K07407+K01835+K12309+K01190+K00850+K00844+K01187+K01193+…
Aminoacyl-tRNA biosynthesis	ko00970	64	0.812698	c15177.graph_c0;c16284.graph_c0;c23007.graph_c0;c26479.graph_c0;c32848.graph_c0;c34234.graph_c0;c34731.graph_c0;c35210.graph_c0;c37060.graph_c0;c42040.graph_c0;c44771.graph_c0;c46311.graph_c0;c46615.graph_c0;c48205.graph_c0;c49081.graph_c0;c49626.graph_c0;c50315.graph_c0;c50713.graph_c0;c50870.graph_c0;c51125.graph_c0;c52727.graph_c0;c52731.graph_c0;c52846.graph_c0;c53462.graph_c0;c53614.graph_c0…	K01874+K01886+K01886+K01870+K04567+K01893+K02435+K04567+K01874+K01880+K01870+K01887+K01883+K01875+K01883+K01889+K01892+K01868+K01875+K01876+K01876+K01893+K01867+K01866+K00604+K01872+K04567+K01881+K01889+K04567+K01868+K01866+K01893+K14164+K01885+K01892+K01872+K01873+K02434+K01890+K01874+K01874+K01869+K01867+K01873+K01873+K01874+K01893+K01870+K01870+K01886+K01880+K01869+K01883+K01886+K01868+K01876+…
Proteasome	ko03050	62	0.787302	c13380.graph_c0;c13686.graph_c0;c14661.graph_c0;c15131.graph_c0;c15363.graph_c0;c15653.graph_c0;c15821.graph_c0;c20162.graph_c0;c25009.graph_c0;c31166.graph_c0;c32488.graph_c0;c32844.graph_c0;c34256.graph_c0;c37183.graph_c0;c37732.graph_c0;c38030.graph_c0;c40602.graph_c0;c40642.graph_c0;c40815.graph_c0;c42012.graph_c0;c42195.graph_c0;c42408.graph_c0;c43286.graph_c0;c43424.graph_c0;c44077.graph_c0…	K02734+K03062+K03062+K02738+K10881+K02736+K03035+K06699+K02735+K03066+K02735+K03036+K02737+K02727+K02738+K03028+K02734+K02726+K03061+K02735+K03036+K03038+K03037+K02727+K03061+K02731+K11599+K10881+K03064+K03029+K02730+K02735+K02732+K06700+K02725+K03031+K03038+K02737+K02739+K03033+K03037+K03037+K02729+K03062+K03065+K03064+K03035+K03066+K03029+K03030+K02728+K03039+K03032+K03032+K03063+K06699+K03028+…
Nucleotide excision repair	ko03420	62	0.787302	c10287.graph_c0;c15654.graph_c0;c17262.graph_c0;c23113.graph_c0;c26457.graph_c0;c27872.graph_c0;c34138.graph_c0;c34548.graph_c0;c35621.graph_c0;c36059.graph_c0;c36110.graph_c0;c39080.graph_c0;c39753.graph_c0;c40016.graph_c0;c40398.graph_c0;c41557.graph_c0;c44251.graph_c0;c44278.graph_c0;c44368.graph_c0;c44484.graph_c1;c45745.graph_c0;c46160.graph_c0;c4630.graph_c0;c47072.graph_c0;c48274.graph_c0;…	K02324+K03868+K04802+K03505+K03505+K02335+K02324+K10839+K10842+K10839+K10739+K02335+K10609+K07466+K02335+K04802+K03505+K10755+K03868+K03144+K07466+K07466+K04802+K06634+K07466+K07466+K10846+K02324+K07466+K10756+K02327+K10755+K10739+K02325+K10838+K10839+K02202+K10849+K10747+K10848+K10845+K10842+K03504+K10739+K10756+K10610+K07466+K03142+K02328+K10843+K10570+K03141+K03143+K10754+K10841+K10609+K10140+…
Biosynthesis of unsaturated fatty acids	ko01040	61	0.774603	c12866.graph_c0;c13056.graph_c0;c14399.graph_c0;c20044.graph_c0;c24038.graph_c0;c24585.graph_c0;c26155.graph_c0;c26948.graph_c0;c33358.graph_c0;c33516.graph_c0;c35311.graph_c0;c36794.graph_c0;c36794.graph_c1;c37423.graph_c0;c37631.graph_c0;c38070.graph_c0;c38827.graph_c0;c39181.graph_c0;c394.graph_c0;c40054.graph_c0;c41107.graph_c0;c42446.graph_c0;c43059.graph_c0;c4401.graph_c0;c44153.graph_c0;c4…	K10256+K00232+K10256+K03921+K10256+K10258+K00232+K00059+K07513+K03921+K03921+K10256+K10256+K00232+K10257+K00232+K10257+K00232+K10256+K10257+K10257+K00059+K00507+K10256+K00232+K10256+K10256+K03921+K00232+K10257+K10703+K10256+K07513+K00059+K10257+K00059+K00059+K07513+K07513+K03921+K03921+K10258+K10257+K00059+K00232+K10256+K00232+K00232+K00232+K00507+K10256+K10256+K10256+K10255+K07513+K03921+K10256+…
Fatty acid metabolism	ko00071	59	0.749206	c10570.graph_c0;c12144.graph_c0;c13056.graph_c0;c13099.graph_c0;c26155.graph_c0;c28999.graph_c0;c33358.graph_c0;c35088.graph_c0;c36130.graph_c0;c37140.graph_c0;c37423.graph_c0;c38070.graph_c0;c39181.graph_c0;c40837.graph_c0;c43624.graph_c0;c44153.graph_c0;c46863.graph_c0;c47568.graph_c0;c47719.graph_c0;c48000.graph_c0;c48571.graph_c0;c48699.graph_c0;c50022.graph_c0;c50405.graph_c0;c50512.graph_c0…	K00128+K01897+K00232+K01897+K00232+K00626+K07513+K00128+K01897+K00128+K00232+K00232+K00232+K01692+K01897+K00232+K00232+K00001+K00626+K00626+K00128+K00128+K07513+K00128+K00001+K14085+K00128+K01897+K07513+K07513+K01897+K00001+K00128+K00121+K00128+K00249+K01897+K00232+K00001+K01897+K00232+K01897+K01897+K00121+K00232+K00232+K01897+K01897+K00001+K00128+K14085+K00128+K00128+K14085+K07513+K00001+K14085+…
Terpenoid backbone biosynthesis	ko00900	59	0.749206	c11876.graph_c0;c14871.graph_c0;c15747.graph_c0;c25449.graph_c0;c25889.graph_c0;c28999.graph_c0;c31967.graph_c0;c36126.graph_c0;c37664.graph_c0;c37970.graph_c0;c38010.graph_c0;c38923.graph_c0;c39571.graph_c0;c39867.graph_c0;c45354.graph_c0;c45521.graph_c0;c47070.graph_c0;c47719.graph_c0;c48000.graph_c0;c48218.graph_c0;c48595.graph_c0;c48658.graph_c0;c48884.graph_c0;c49194.graph_c0;c49379.graph_c0…	K11778+K00021+K00021+K03526+K00021+K00626+K00021+K13789+K01641+K00021+K03526+K13789+K14066+K01770+K13789+K01823+K00787+K00626+K00626+K01662+K00099+K00021+K05356+K01662+K11778+K00021+K00021+K00021+K00021+K10960+K10960+K01662+K01662+K13789+K13789+K01597+K00919+K11778+K00021+K00991+K00869+K01641+K03527+K00938+K10960+K14066+K11778+K03526+K12742+K01662+K10960+K00021+K00021+K00021+K03526+K00021+K03527+…
Phenylalanine, tyrosine and tryptophan biosynthesis	ko00400	58	0.736508	c14283.graph_c0;c15275.graph_c0;c21379.graph_c0;c22026.graph_c0;c24810.graph_c0;c25878.graph_c0;c27971.graph_c0;c30110.graph_c0;c32851.graph_c0;c34198.graph_c0;c39755.graph_c0;c40452.graph_c0;c41295.graph_c0;c44164.graph_c0;c44859.graph_c0;c47866.graph_c0;c48748.graph_c1;c49051.graph_c0;c49165.graph_c0;c49238.graph_c1;c49994.graph_c0;c50246.graph_c0;c50799.graph_c0;c51392.graph_c0;c51667.graph_c0…	K01626+K01850+K00813+K01696+K00891+K01736+K00815+K01626+K01736+K13832+K01696+K01736+K00815+K01736+K00766+K00891+K01658+K01850+K14455+K01695+K00813+K13832+K01626+K01609+K00813+K01850+K01626+K01626+K00891+K00815+K00815+K00817+K14455+K14455+K01736+K00815+K13832+K13832+K01735+K00813+K01817+K01657+K01696+K00813+K00815+K01696+K00766+K01657+K01657+K00815+K00800+K00815+K06001+K13832+K13832+K13832+K13832+…
Propanoate metabolism	ko00640	58	0.736508	c10570.graph_c0;c10657.graph_c0;c14696.graph_c0;c16392.graph_c0;c19450.graph_c0;c2872.graph_c0;c28999.graph_c0;c29818.graph_c0;c33053.graph_c0;c34222.graph_c0;c34440.graph_c0;c35088.graph_c0;c37140.graph_c0;c40837.graph_c0;c44108.graph_c0;c46056.graph_c0;c46355.graph_c0;c46440.graph_c0;c46759.graph_c0;c47719.graph_c0;c47762.graph_c0;c48000.graph_c0;c48353.graph_c0;c48571.graph_c0;c48623.graph_c0;…	K00128+K11262+K00140+K11262+K05605+K00140+K00626+K01962+K11262+K00016+K01900+K00128+K00128+K01692+K00140+K00140+K05605+K05605+K00016+K00626+K01899+K00626+K00140+K00128+K01961+K05605+K00128+K01962+K00140+K00128+K14085+K02160+K01899+K02160+K00128+K05605+K01895+K05605+K01900+K05605+K00128+K01578+K05605+K00128+K00249+K01962+K01962+K11262+K11262+K00140+K01899+K00128+K14085+K00128+K00128+K14085+K14085+…
beta-Alanine metabolism	ko00410	56	0.711111	c10570.graph_c0;c14662.graph_c0;c15496.graph_c0;c15771.graph_c0;c19042.graph_c0;c19450.graph_c0;c30030.graph_c0;c30709.graph_c0;c31999.graph_c0;c33310.graph_c0;c35088.graph_c0;c37140.graph_c0;c39982.graph_c0;c40837.graph_c0;c42464.graph_c0;c44289.graph_c0;c45880.graph_c0;c45928.graph_c0;c46355.graph_c0;c46440.graph_c0;c46771.graph_c0;c46771.graph_c1;c46855.graph_c0;c47482.graph_c0;c48571.graph_c0…	K00128+K01580+K01580+K00797+K01580+K05605+K01580+K01580+K01580+K00797+K00128+K00128+K01580+K01692+K00276+K00797+K00276+K00276+K05605+K05605+K01580+K01580+K01580+K00207+K00128+K05605+K00128+K00128+K14085+K00128+K05605+K05605+K00797+K00797+K01918+K00797+K00797+K01431+K05605+K00128+K01578+K05605+K00128+K00249+K01580+K01464+K00276+K00128+K14085+K00128+K00128+K14085+K14085+K00128+K01580+K01431
Porphyrin and chlorophyll metabolism	ko00860	55	0.698413	c19013.graph_c0;c23608.graph_c0;c25201.graph_c0;c2933.graph_c0;c29743.graph_c0;c34413.graph_c0;c37171.graph_c0;c38546.graph_c0;c38910.graph_c0;c40791.graph_c0;c42789.graph_c0;c43159.graph_c0;c44279.graph_c0;c44451.graph_c1;c44688.graph_c0;c45183.graph_c0;c46551.graph_c0;c48488.graph_c0;c48488.graph_c1;c49161.graph_c0;c50699.graph_c0;c51352.graph_c0;c51723.graph_c0;c51723.graph_c1;c5179.graph_c0;c…	K00522+K13071+K13600+K00522+K04040+K04035+K01698+K01719+K00231+K02492+K01719+K01599+K03405+K01749+K13606+K01599+K02495+K00218+K00218+K13545+K00522+K00218+K10960+K10960+K00231+K04040+K01845+K08101+K13606+K13071+K00231+K00231+K01772+K02259+K00510+K13071+K01698+K02257+K01885+K01772+K10960+K13600+K03404+K03403+K01719+K01719+K00228+K10960+K04035+K04035+K00218+K00522+K00522+K01698+K00522
N-Glycan biosynthesis	ko00510	54	0.685714	c12931.graph_c0;c16259.graph_c0;c16838.graph_c0;c1772.graph_c0;c26469.graph_c0;c31108.graph_c0;c32491.graph_c0;c33421.graph_c0;c34308.graph_c0;c39988.graph_c0;c40603.graph_c0;c41568.graph_c0;c41956.graph_c0;c42111.graph_c0;c44089.graph_c0;c44522.graph_c0;c45520.graph_c0;c46359.graph_c0;c49583.graph_c0;c49818.graph_c0;c50028.graph_c0;c50531.graph_c0;c51217.graph_c0;c52071.graph_c0;c52396.graph_c0;…	K12670+K06316+K06316+K06316+K05546+K05546+K07432+K07151+K01230+K00737+K12668+K07151+K05546+K12666+K05546+K03849+K03848+K09658+K07151+K09659+K03846+K07252+K03843+K03849+K01230+K00721+K07432+K07432+K00902+K03845+K00736+K00737+K03842+K03850+K07441+K00737+K03844+K12666+K12666+K00737+K03847+K03848+K12670+K01230+K06316+K07151+K00726+K00729+K05546+K01231+K01001+K07441+K01228+K09659
Basal transcription factors	ko03022	53	0.673016	c10744.graph_c0;c20102.graph_c0;c20690.graph_c0;c2127.graph_c0;c23128.graph_c0;c24399.graph_c0;c28137.graph_c0;c31093.graph_c0;c33717.graph_c0;c34694.graph_c0;c35621.graph_c0;c35669.graph_c0;c36854.graph_c0;c38301.graph_c0;c38683.graph_c0;c39179.graph_c0;c39367.graph_c0;c41417.graph_c0;c41574.graph_c0;c44484.graph_c1;c45483.graph_c0;c45781.graph_c0;c46476.graph_c0;c46955.graph_c0;c47072.graph_c0;…	K03130+K03130+K03125+K03130+K03125+K03125+K03124+K03125+K03138+K03126+K10842+K03123+K03125+K03126+K03125+K03139+K03125+K03130+K03125+K03144+K03139+K03139+K03135+K03134+K06634+K03133+K03137+K03132+K03124+K03130+K03136+K03124+K03131+K03130+K02202+K10845+K10842+K03128+K03138+K03138+K03122+K03127+K03131+K03120+K03142+K10843+K03141+K03143+K03126+K10844+K03125+K10843+K03134
Photosynthesis - antenna proteins	ko00196	52	0.660317	c13660.graph_c0;c14425.graph_c0;c14443.graph_c0;c155.graph_c0;c20116.graph_c0;c2158.graph_c0;c21857.graph_c0;c22848.graph_c0;c23541.graph_c0;c24014.graph_c0;c25448.graph_c0;c27943.graph_c0;c3245.graph_c0;c3291.graph_c0;c34288.graph_c0;c38367.graph_c0;c40282.graph_c0;c40585.graph_c0;c40687.graph_c0;c40784.graph_c0;c41220.graph_c0;c41696.graph_c0;c43486.graph_c0;c43486.graph_c1;c46639.graph_c0;c473…	K08914+K08916+K08915+K08915+K08913+K08917+K08909+K08909+K08912+K08916+K08917+K08914+K08908+K08907+K08912+K08912+K08913+K08908+K08915+K08910+K08912+K08912+K08916+K08916+K08908+K08909+K08907+K08913+K08913+K08911+K08915+K08917+K14172+K08913+K08908+K08907+K08908+K08909+K08909+K08908+K08909+K08910+K08909+K08907+K08916+K08916+K08912+K08910+K08915+K08908+K08909+K08916
DNA replication	ko03030	51	0.647619	c10287.graph_c0;c17262.graph_c0;c23113.graph_c0;c26457.graph_c0;c27872.graph_c0;c31016.graph_c0;c34138.graph_c0;c36110.graph_c0;c39080.graph_c0;c39618.graph_c0;c40016.graph_c0;c40398.graph_c0;c41557.graph_c0;c43510.graph_c0;c44251.graph_c0;c44278.graph_c0;c45745.graph_c0;c46160.graph_c0;c4630.graph_c0;c48274.graph_c0;c48274.graph_c1;c48443.graph_c0;c48500.graph_c0;c49151.graph_c0;c49282.graph_c0;…	K02324+K04802+K03505+K03505+K02335+K03111+K02324+K10739+K02335+K10742+K07466+K02335+K04802+K10742+K03505+K10755+K07466+K07466+K04802+K07466+K07466+K02321+K02324+K02212+K07466+K02320+K10756+K02327+K10755+K02684+K10745+K10739+K02325+K10747+K02540+K02685+K03504+K10739+K10756+K02210+K07466+K02328+K02541+K02541+K02542+K10754+K10743+K10743+K10742+K02321+K04802
Homologous recombination	ko03440	50	0.634921	c12709.graph_c0;c15363.graph_c0;c17171.graph_c0;c211.graph_c0;c23113.graph_c0;c26457.graph_c0;c27872.graph_c0;c31016.graph_c0;c32006.graph_c0;c36110.graph_c0;c36289.graph_c0;c36292.graph_c0;c39049.graph_c0;c39080.graph_c0;c40016.graph_c0;c40398.graph_c0;c43911.graph_c0;c44251.graph_c0;c45549.graph_c0;c45745.graph_c0;c46160.graph_c0;c47548.graph_c0;c47612.graph_c0;c47824.graph_c0;c47835.graph_c0;c…	K03553+K10881+K10865+K03165+K03505+K03505+K02335+K03111+K03553+K10739+K10901+K03553+K10865+K02335+K07466+K02335+K03165+K03505+K10881+K07466+K07466+K10875+K10870+K03165+K04482+K04482+K10901+K07466+K07466+K07466+K10865+K02327+K08991+K08775+K10739+K03504+K08775+K10739+K07466+K02328+K10880+K03553+K03655+K10867+K03165+K03165+K10901+K03553+K10866+K08991
Tryptophan metabolism	ko00380	49	0.622222	c10570.graph_c0;c12290.graph_c0;c12525.graph_c0;c13222.graph_c0;c17224.graph_c0;c23520.graph_c0;c24665.graph_c0;c28999.graph_c0;c30434.graph_c0;c33766.graph_c0;c33942.graph_c0;c35088.graph_c0;c37140.graph_c0;c3862.graph_c0;c40271.graph_c0;c40837.graph_c0;c47719.graph_c0;c48000.graph_c0;c48386.graph_c0;c48571.graph_c0;c48699.graph_c0;c50405.graph_c0;c51280.graph_c0;c52263.graph_c0;c52846.graph_c0;…	K00128+K01593+K03781+K03781+K11816+K03781+K03781+K00626+K03781+K03781+K00164+K00128+K00128+K00164+K03781+K01692+K00626+K00626+K03781+K00128+K00128+K00128+K14085+K00128+K01867+K11817+K11817+K00128+K11816+K00128+K01867+K00164+K03781+K03781+K01501+K00128+K11816+K14085+K03781+K00453+K00128+K00128+K14085+K11816+K03781+K03781+K03781+K14085+K00128
Ascorbate and aldarate metabolism	ko00053	49	0.622222	c10570.graph_c0;c10604.graph_c0;c15467.graph_c0;c27578.graph_c0;c31273.graph_c0;c35088.graph_c0;c37140.graph_c0;c38102.graph_c0;c40821.graph_c0;c40913.graph_c0;c41158.graph_c0;c45239.graph_c0;c45239.graph_c1;c47702.graph_c0;c47909.graph_c0;c48013.graph_c0;c48571.graph_c0;c48666.graph_c0;c48699.graph_c0;c48909.graph_c0;c49009.graph_c0;c49791.graph_c0;c50405.graph_c0;c51280.graph_c0;c51460.graph_c0…	K00128+K08232+K10046+K14190+K00012+K00128+K00128+K00434+K00434+K10047+K00064+K00434+K00434+K00469+K00469+K00434+K00128+K00434+K00128+K00423+K08232+K00434+K00128+K14085+K10047+K00469+K00128+K08232+K00434+K00012+K00128+K00128+K14190+K00225+K00423+K14190+K14190+K00128+K00423+K14085+K00434+K10047+K00128+K00128+K14085+K14085+K00434+K00128+K00434
Protein export	ko03060	49	0.622222	c14162.graph_c0;c14324.graph_c0;c14778.graph_c0;c22071.graph_c0;c27657.graph_c0;c27849.graph_c0;c28624.graph_c0;c34254.graph_c0;c34907.graph_c0;c36019.graph_c0;c36918.graph_c0;c36924.graph_c0;c37316.graph_c0;c41946.graph_c0;c43259.graph_c0;c44155.graph_c0;c45776.graph_c0;c47571.graph_c0;c47976.graph_c0;c48129.graph_c0;c48424.graph_c0;c48672.graph_c0;c49160.graph_c0;c49617.graph_c0;c50082.graph_c0…	K03217+K09490+K03217+K03106+K03106+K03107+K03110+K09481+K03107+K09481+K03106+K03106+K07342+K03116+K12946+K07342+K03118+K03109+K12948+K13280+K09648+K03100+K03108+K03110+K13280+K12275+K09647+K03217+K03217+K03104+K12947+K10956+K12272+K09647+K09540+K03100+K03107+K03217+K03070+K10956+K03106+K03217+K03070+K13431+K03106+K09540+K03217+K09490+K12948
Valine, leucine and isoleucine biosynthesis	ko00290	48	0.609524	c11470.graph_c0;c15086.graph_c0;c1551.graph_c0;c15552.graph_c0;c22667.graph_c0;c26479.graph_c0;c26723.graph_c0;c27041.graph_c0;c27185.graph_c0;c3837.graph_c0;c39862.graph_c0;c40680.graph_c0;c40680.graph_c1;c44771.graph_c0;c47001.graph_c0;c48773.graph_c0;c49553.graph_c0;c49653.graph_c0;c51725.graph_c0;c52078.graph_c0;c53060.graph_c0;c53144.graph_c0;c53278.graph_c0;c54679.graph_c0;c54679.graph_c1;c…	K00162+K00053+K00053+K00161+K00053+K01870+K01653+K00162+K01703+K00162+K00162+K01703+K01703+K01870+K00162+K00826+K00826+K00161+K00161+K00826+K00162+K00052+K01704+K00053+K00053+K01687+K01754+K01649+K01653+K01652+K01873+K01653+K01869+K01873+K01873+K01870+K01870+K00826+K01869+K00162+K01703+K00161+K00053+K01704+K00161+K00053+K00826+K01869
Steroid biosynthesis	ko00100	46	0.584127	c12675.graph_c0;c14057.graph_c0;c14781.graph_c0;c1920.graph_c0;c20288.graph_c0;c26844.graph_c0;c31613.graph_c1;c36029.graph_c0;c37156.graph_c0;c37263.graph_c0;c37497.graph_c0;c37497.graph_c1;c38641.graph_c0;c38662.graph_c0;c42197.graph_c0;c42197.graph_c1;c42678.graph_c0;c43352.graph_c1;c4467.graph_c0;c45603.graph_c0;c48440.graph_c0;c48964.graph_c0;c51672.graph_c0;c52391.graph_c0;c53006.graph_c0;c…	K14424+K14674+K00801+K00511+K14423+K14424+K08242+K00213+K14674+K00511+K09832+K09832+K00801+K01824+K01824+K01824+K14674+K00511+K00511+K00222+K00213+K14424+K08242+K00559+K14423+K00511+K00227+K08246+K01853+K00511+K14674+K00511+K09828+K05917+K00511+K00511+K14674+K00511+K14674+K00511+K00559+K14423+K08242+K00559+K00511+K09828
Base excision repair	ko03410	44	0.55873	c10287.graph_c0;c15338.graph_c0;c17262.graph_c0;c23113.graph_c0;c25493.graph_c0;c26457.graph_c0;c27872.graph_c0;c31181.graph_c0;c32139.graph_c0;c32837.graph_c0;c34138.graph_c0;c38690.graph_c0;c39080.graph_c0;c40398.graph_c0;c41557.graph_c0;c44251.graph_c0;c44973.graph_c0;c46070.graph_c0;c46070.graph_c1;c4630.graph_c0;c48105.graph_c1;c48338.graph_c0;c48500.graph_c0;c48631.graph_c0;c49370.graph_c0;…	K02324+K01246+K04802+K03505+K03660+K03505+K02335+K03575+K10801+K01246+K02324+K01246+K02335+K02335+K04802+K03505+K01246+K10801+K10801+K04802+K03652+K01247+K02324+K10798+K01246+K03660+K02327+K01246+K01247+K10803+K02325+K10773+K03575+K10747+K03648+K10798+K03504+K10563+K02328+K10772+K01142+K01246+K10802+K04802
Mismatch repair	ko03430	43	0.546032	c13087.graph_c0;c17262.graph_c0;c17490.graph_c0;c23113.graph_c0;c25165.graph_c0;c26457.graph_c0;c29360.graph_c0;c31016.graph_c0;c36110.graph_c0;c40016.graph_c0;c40562.graph_c0;c41557.graph_c0;c44251.graph_c0;c44278.graph_c0;c44554.graph_c0;c45745.graph_c0;c46160.graph_c0;c4630.graph_c0;c48274.graph_c0;c48274.graph_c1;c49282.graph_c0;c50377.graph_c0;c50666.graph_c0;c51199.graph_c0;c52233.graph_c0;…	K08736+K04802+K10858+K03505+K08739+K03505+K08736+K03111+K10739+K07466+K10746+K04802+K03505+K10755+K08734+K07466+K07466+K04802+K07466+K07466+K07466+K10756+K08736+K02327+K10755+K10739+K08739+K10747+K10746+K08734+K03504+K08735+K10739+K08734+K10756+K10858+K07466+K02328+K10754+K07456+K08737+K10746+K04802
Fatty acid biosynthesis	ko00061	42	0.533333	c10657.graph_c0;c16392.graph_c0;c20044.graph_c0;c26948.graph_c0;c28568.graph_c0;c29818.graph_c0;c30717.graph_c0;c31092.graph_c0;c33053.graph_c0;c33516.graph_c0;c35311.graph_c0;c36169.graph_c0;c42344.graph_c0;c42446.graph_c0;c45933.graph_c0;c48623.graph_c0;c49040.graph_c0;c49062.graph_c0;c51167.graph_c0;c51444.graph_c0;c51675.graph_c0;c51982.graph_c0;c52417.graph_c0;c52734.graph_c0;c52885.graph_c0…	K11262+K11262+K03921+K00059+K10781+K01962+K10781+K02372+K11262+K03921+K03921+K10781+K10781+K00059+K03921+K01961+K10781+K01962+K00059+K02160+K00059+K02160+K10782+K00059+K02372+K10781+K09458+K10781+K09458+K03921+K03921+K00208+K00059+K00645+K09458+K01962+K09458+K00208+K01962+K11262+K11262+K03921
Tyrosine metabolism	ko00350	41	0.520635	c12290.graph_c0;c21379.graph_c0;c27971.graph_c0;c41295.graph_c0;c42464.graph_c0;c45880.graph_c0;c45928.graph_c0;c47568.graph_c0;c49165.graph_c0;c49994.graph_c0;c50496.graph_c0;c50502.graph_c0;c50512.graph_c0;c51661.graph_c0;c51667.graph_c0;c52321.graph_c0;c52321.graph_c1;c52413.graph_c0;c52736.graph_c0;c52736.graph_c1;c53795.graph_c0;c54241.graph_c0;c54522.graph_c0;c55141.graph_c0;c55539.graph_c1…	K01593+K00813+K00815+K00815+K00276+K00276+K00276+K00001+K14455+K00813+K00451+K00135+K00001+K01592+K00813+K00815+K00815+K00817+K14455+K14455+K00815+K00457+K00813+K00001+K00121+K00599+K00813+K00815+K00001+K00815+K00815+K00121+K00276+K01555+K00001+K00457+K14455+K00457+K00457+K00422+K00001
Flavonoid biosynthesis	ko00941	41	0.520635	c23898.graph_c0;c25099.graph_c0;c25349.graph_c0;c35979.graph_c0;c37539.graph_c0;c39201.graph_c0;c40699.graph_c0;c40806.graph_c0;c41778.graph_c0;c42175.graph_c0;c43038.graph_c0;c43602.graph_c0;c45601.graph_c0;c46093.graph_c0;c46341.graph_c0;c49183.graph_c0;c49552.graph_c0;c50077.graph_c0;c50233.graph_c0;c50557.graph_c0;c51809.graph_c0;c51998.graph_c0;c52998.graph_c0;c53495.graph_c0;c53495.graph_c1…	K00487+K13081+K05277+K13082+K13081+K13081+K00588+K00660+K05277+K05277+K00475+K00091+K00660+K13083+K00660+K00588+K01859+K13082+K05277+K00588+K13065+K08695+K05280+K09754+K09754+K00487+K00660+K00660+K13082+K05277+K00588+K00588+K00487+K00487+K00660+K00487+K00487+K00487+K00487+K05277+K00487
Sulfur metabolism	ko00920	41	0.520635	c15524.graph_c0;c15856.graph_c0;c21927.graph_c0;c26700.graph_c0;c30844.graph_c0;c33947.graph_c0;c37727.graph_c0;c39598.graph_c0;c40648.graph_c0;c41206.graph_c0;c41508.graph_c0;c44364.graph_c0;c44426.graph_c0;c44984.graph_c0;c45888.graph_c0;c45888.graph_c1;c46584.graph_c0;c49000.graph_c0;c49937.graph_c0;c50326.graph_c0;c51702.graph_c0;c51886.graph_c1;c52242.graph_c1;c52538.graph_c0;c52939.graph_c0…	K00640+K13034+K00640+K13034+K00640+K00640+K13811+K13034+K00387+K01082+K13811+K13034+K00640+K13811+K01082+K01082+K00860+K01082+K01738+K00640+K01738+K00860+K00640+K13811+K01738+K01738+K01738+K01107+K13811+K01738+K01760+K01739+K01082+K00392+K00640+K13034+K00640+K01739+K01738+K01738+K00392
Ubiquinone and other terpenoid-quinone biosynthesis	ko00130	39	0.495238	c21945.graph_c0;c21945.graph_c1;c27971.graph_c0;c35571.graph_c0;c36056.graph_c0;c36118.graph_c0;c41286.graph_c0;c41295.graph_c0;c41356.graph_c0;c43240.graph_c0;c43593.graph_c0;c47864.graph_c0;c48673.graph_c0;c49122.graph_c0;c49921.graph_c0;c50148.graph_c0;c51316.graph_c0;c51418.graph_c1;c52122.graph_c0;c52321.graph_c0;c52321.graph_c1;c53145.graph_c0;c53475.graph_c0;c53795.graph_c0;c53845.graph_c0…	K01904+K01904+K00815+K01904+K12501+K01904+K01904+K00815+K02552+K01904+K12501+K01904+K05928+K06127+K12501+K09834+K01904+K01904+K12502+K00815+K00815+K06126+K02548+K00815+K12502+K00457+K06127+K06125+K12501+K09833+K01904+K00815+K01904+K00815+K00815+K00591+K00457+K00457+K00457
RNA polymerase	ko03020	39	0.495238	c20986.graph_c0;c26813.graph_c0;c28224.graph_c0;c29815.graph_c0;c30550.graph_c0;c31275.graph_c0;c3461.graph_c0;c35285.graph_c0;c35728.graph_c0;c37145.graph_c0;c40800.graph_c0;c42600.graph_c0;c44148.graph_c0;c46368.graph_c0;c48557.graph_c0;c48614.graph_c0;c48814.graph_c0;c49072.graph_c0;c49443.graph_c0;c49473.graph_c0;c49809.graph_c0;c50562.graph_c1;c50635.graph_c0;c51085.graph_c0;c52716.graph_c0;…	K03043+K03046+K03025+K03018+K03014+K03046+K03046+K03017+K03025+K03009+K03012+K03043+K03006+K03027+K03007+K02999+K03008+K03011+K03020+K03014+K03022+K03019+K03025+K03018+K03023+K03005+K03010+K03002+K14721+K03006+K03021+K03043+K03046+K03046+K03046+K03046+K03046+K03046+K03046
Butanoate metabolism	ko00650	37	0.469841	c11470.graph_c0;c14662.graph_c0;c15496.graph_c0;c15552.graph_c0;c19042.graph_c0;c26723.graph_c0;c27041.graph_c0;c28999.graph_c0;c30030.graph_c0;c30709.graph_c0;c31999.graph_c0;c37664.graph_c0;c3837.graph_c0;c39862.graph_c0;c39982.graph_c0;c40837.graph_c0;c46771.graph_c0;c46771.graph_c1;c46855.graph_c0;c47001.graph_c0;c47719.graph_c0;c48000.graph_c0;c49653.graph_c0;c50502.graph_c0;c51435.graph_c0;…	K00162+K01580+K01580+K00161+K01580+K01653+K00162+K00626+K01580+K01580+K01580+K01641+K00162+K00162+K01580+K01692+K01580+K01580+K01580+K00162+K00626+K00626+K00161+K00135+K00074+K00161+K00162+K01640+K01641+K01653+K01652+K01580+K01653+K00162+K00161+K00161+K01580
Carotenoid biosynthesis	ko00906	37	0.469841	c14739.graph_c0;c28481.graph_c0;c31814.graph_c0;c37898.graph_c0;c37937.graph_c0;c38873.graph_c0;c40461.graph_c0;c40612.graph_c0;c42382.graph_c0;c42668.graph_c0;c44448.graph_c0;c47624.graph_c0;c48947.graph_c0;c49145.graph_c0;c49462.graph_c0;c49956.graph_c0;c50234.graph_c0;c51603.graph_c0;c52331.graph_c0;c52445.graph_c0;c53295.graph_c0;c53295.graph_c1;c54339.graph_c0;c55242.graph_c0;c56030.graph_c1…	K09840+K09840+K02291+K02291+K09838+K09840+K02294+K02294+K00514+K09838+K06444+K02293+K09840+K02294+K09843+K09841+K09839+K09840+K09843+K02291+K02294+K02294+K09837+K09843+K02291+K09840+K06443+K09838+K09835+K09835+K14606+K06443+K09840+K00514+K09840+K09840+K09843
Histidine metabolism	ko00340	33	0.419048	c10570.graph_c0;c12290.graph_c0;c12413.graph_c0;c18539.graph_c0;c35088.graph_c0;c36339.graph_c0;c37140.graph_c0;c39199.graph_c0;c39413.graph_c0;c46535.graph_c0;c48571.graph_c0;c48699.graph_c0;c49395.graph_c0;c50405.graph_c0;c51280.graph_c0;c51774.graph_c0;c52263.graph_c0;c52413.graph_c0;c52517.graph_c0;c53013.graph_c0;c55253.graph_c0;c55365.graph_c0;c55530.graph_c0;c55811.graph_c0;c56392.graph_c0…	K00128+K01593+K01590+K00013+K00128+K01814+K00128+K01590+K01590+K01814+K00128+K00128+K00765+K00128+K14085+K00765+K00128+K00817+K01693+K01663+K01590+K11755+K00128+K00599+K00128+K00013+K00128+K14085+K00128+K00128+K14085+K14085+K00128
Sphingolipid metabolism	ko00600	32	0.406349	c15389.graph_c0;c23289.graph_c0;c29099.graph_c0;c29860.graph_c0;c34134.graph_c0;c35145.graph_c0;c37046.graph_c0;c38744.graph_c0;c38744.graph_c1;c40453.graph_c0;c46741.graph_c0;c47427.graph_c0;c48010.graph_c0;c49285.graph_c0;c50975.graph_c0;c52366.graph_c0;c52579.graph_c0;c53871.graph_c0;c55247.graph_c0;c57700.graph_c0;c57972.graph_c0;c58395.graph_c0;c58497.graph_c0;c59453.graph_c0;c59686.graph_c1…	K04713+K01634+K01634+K04713+K01634+K12349+K07407+K01190+K01190+K07407+K07407+K04713+K01634+K07407+K00654+K12349+K04711+K04708+K00654+K04712+K04718+K12349+K07407+K04715+K12309+K01190+K00654+K00654+K04712+K04711+K07407+K00654
Pantothenate and CoA biosynthesis	ko00770	31	0.393651	c15086.graph_c0;c1551.graph_c0;c22667.graph_c0;c26723.graph_c0;c26889.graph_c0;c26929.graph_c0;c32122.graph_c0;c41673.graph_c0;c47482.graph_c0;c48773.graph_c0;c49553.graph_c0;c49755.graph_c0;c51297.graph_c0;c52078.graph_c0;c53504.graph_c0;c53983.graph_c0;c54679.graph_c0;c54679.graph_c1;c54804.graph_c0;c55733.graph_c0;c55940.graph_c0;c56037.graph_c0;c57631.graph_c0;c57704.graph_c0;c59667.graph_c0;…	K00053+K00053+K00053+K01653+K09680+K01598+K09680+K09680+K00207+K00826+K00826+K01922+K00859+K00826+K01918+K01431+K00053+K00053+K01687+K01653+K01652+K00606+K01653+K01464+K09680+K00826+K00859+K00053+K00053+K00826+K01431
Zeatin biosynthesis	ko00908	31	0.393651	c15684.graph_c0;c21711.graph_c0;c25191.graph_c0;c26.graph_c0;c30560.graph_c0;c3079.graph_c0;c3080.graph_c0;c33671.graph_c0;c35065.graph_c0;c41303.graph_c0;c41595.graph_c0;c42066.graph_c0;c43490.graph_c0;c48501.graph_c0;c51088.graph_c0;c51366.graph_c0;c52273.graph_c0;c54487.graph_c0;c54540.graph_c0;c57052.graph_c0;c57531.graph_c0;c57764.graph_c0;c60417.graph_c1;c65125.graph_c0;c69764.graph_c0;c700…	K00279+K00279+K13495+K00279+K10760+K10717+K00279+K00279+K00279+K00279+K13495+K10760+K10717+K00279+K10717+K00279+K00279+K10760+K13495+K00791+K00791+K00279+K00279+K10760+K00279+K00279+K00279+K00279+K13495+K00279+K00279
Cyanoamino acid metabolism	ko00460	30	0.380952	c14787.graph_c0;c15856.graph_c0;c26700.graph_c0;c29041.graph_c0;c31526.graph_c0;c34460.graph_c0;c39598.graph_c0;c40484.graph_c0;c41491.graph_c0;c41976.graph_c0;c42864.graph_c0;c44364.graph_c0;c45540.graph_c0;c46096.graph_c0;c47259.graph_c0;c53143.graph_c0;c53600.graph_c0;c55989.graph_c0;c56574.graph_c0;c57260.graph_c0;c57404.graph_c0;c58417.graph_c0;c58495.graph_c0;c58944.graph_c0;c60078.graph_c0…	K00600+K13034+K13034+K05350+K05350+K08248+K13034+K00600+K05350+K05349+K00600+K13034+K00600+K05350+K00681+K00681+K00600+K08249+K05350+K00600+K00600+K01188+K05349+K00600+K05350+K01501+K05349+K00600+K13034+K00600
Lysine degradation	ko00310	28	0.355556	c10570.graph_c0;c28999.graph_c0;c33942.graph_c0;c35088.graph_c0;c37140.graph_c0;c3862.graph_c0;c40837.graph_c0;c47719.graph_c0;c48000.graph_c0;c48571.graph_c0;c48699.graph_c0;c50405.graph_c0;c51280.graph_c0;c52263.graph_c0;c53849.graph_c0;c53895.graph_c1;c55454.graph_c0;c55530.graph_c0;c56392.graph_c0;c59437.graph_c0;c67198.graph_c0;c68000.graph_c0;c69796.graph_c0;c75806.graph_c0;c76021.graph_c0;…	K00128+K00626+K00164+K00128+K00128+K00164+K01692+K00626+K00626+K00128+K00128+K00128+K14085+K00128+K00658+K00658+K14157+K00128+K00128+K00164+K00128+K14157+K14085+K00128+K00128+K14085+K14085+K00128
Tropane, piperidine and pyridine alkaloid biosynthesis	ko00960	28	0.355556	c13841.graph_c0;c14609.graph_c0;c21379.graph_c0;c27971.graph_c0;c39537.graph_c0;c41295.graph_c0;c42464.graph_c0;c42716.graph_c0;c44974.graph_c0;c44974.graph_c1;c45880.graph_c0;c45928.graph_c0;c46488.graph_c0;c46694.graph_c0;c48466.graph_c0;c49994.graph_c0;c51667.graph_c0;c52321.graph_c0;c52321.graph_c1;c52413.graph_c0;c53225.graph_c0;c53795.graph_c0;c54522.graph_c0;c55992.graph_c0;c56246.graph_c0…	K08081+K08081+K00813+K00815+K08081+K00815+K00276+K08081+K08081+K08081+K00276+K00276+K08081+K08081+K08081+K00813+K00813+K00815+K00815+K00817+K08081+K00815+K00813+K00813+K00815+K00815+K00815+K00276
Selenocompound metabolism	ko00450	28	0.355556	c15177.graph_c0;c17430.graph_c0;c20199.graph_c0;c26780.graph_c0;c37060.graph_c0;c37727.graph_c0;c41508.graph_c0;c42439.graph_c0;c44984.graph_c0;c46012.graph_c0;c46458.graph_c0;c48921.graph_c0;c48921.graph_c1;c51384.graph_c0;c51850.graph_c0;c52538.graph_c0;c55849.graph_c0;c56466.graph_c0;c56472.graph_c0;c56567.graph_c2;c57113.graph_c0;c57556.graph_c0;c57556.graph_c1;c57664.graph_c0;c58371.graph_c0…	K01874+K00549+K01761+K01761+K01874+K13811+K13811+K00549+K13811+K00384+K00549+K00549+K00549+K00384+K11717+K13811+K13811+K01760+K00549+K01761+K01739+K01874+K01874+K00384+K01874+K00549+K00549+K01739
Circadian rhythm - plant	ko04712	28	0.355556	c15533.graph_c0;c1788.graph_c0;c25599.graph_c0;c38563.graph_c0;c40706.graph_c0;c40806.graph_c0;c41297.graph_c0;c41959.graph_c0;c45601.graph_c0;c45938.graph_c0;c46341.graph_c0;c46636.graph_c0;c52826.graph_c0;c56597.graph_c0;c57365.graph_c0;c57365.graph_c1;c58285.graph_c0;c58597.graph_c0;c58597.graph_c1;c58633.graph_c0;c58710.graph_c0;c58744.graph_c0;c58840.graph_c0;c59186.graph_c0;c59389.graph_c0;…	K03097+K12119+K03115+K12129+K03115+K00660+K12121+K03115+K00660+K03115+K00660+K03097+K03097+K12119+K12120+K12120+K03115+K00660+K00660+K12132+K12127+K12115+K12124+K12129+K12118+K12121+K00660+K03115
Regulation of autophagy	ko04140	24	0.304762	c14008.graph_c0;c16874.graph_c0;c31036.graph_c0;c31036.graph_c1;c33709.graph_c0;c36076.graph_c0;c36680.graph_c0;c42332.graph_c0;c45510.graph_c0;c46544.graph_c0;c50684.graph_c0;c50684.graph_c1;c54207.graph_c0;c54269.graph_c1;c55075.graph_c0;c55947.graph_c0;c56168.graph_c0;c57201.graph_c0;c57329.graph_c0;c58821.graph_c0;c58821.graph_c1;c59697.graph_c1;c79427.graph_c0;c812.graph_c0;	K00914+K08337+K08269+K08269+K08269+K08342+K08269+K08341+K08341+K08336+K08341+K08341+K08334+K08343+K08337+K07198+K08269+K00914+K08339+K08333+K08333+K08342+K08337+K08342
Nicotinate and nicotinamide metabolism	ko00760	23	0.292063	c16591.graph_c0;c17997.graph_c0;c19447.graph_c0;c24232.graph_c0;c26456.graph_c0;c34954.graph_c0;c37439.graph_c0;c39283.graph_c0;c42007.graph_c0;c48855.graph_c0;c48855.graph_c1;c49261.graph_c0;c51824.graph_c0;c52215.graph_c0;c52439.graph_c0;c53411.graph_c0;c55306.graph_c0;c55414.graph_c0;c58685.graph_c2;c58723.graph_c0;c59461.graph_c1;c76943.graph_c0;c81298.graph_c0;	K00763+K01950+K01950+K01950+K01950+K03426+K03426+K03426+K03787+K01950+K01950+K00767+K03787+K03517+K03426+K00763+K03787+K06210+K00858+K00278+K01950+K03787+K06210
Lysine biosynthesis	ko00300	22	0.279365	c33630.graph_c0;c34395.graph_c0;c48829.graph_c0;c50229.graph_c0;c50617.graph_c0;c51280.graph_c0;c51950.graph_c0;c52043.graph_c0;c52726.graph_c0;c52765.graph_c1;c55454.graph_c0;c56640.graph_c0;c56729.graph_c0;c56893.graph_c0;c57350.graph_c0;c58339.graph_c0;c68000.graph_c0;c69796.graph_c0;c74729.graph_c0;c76360.graph_c0;c78800.graph_c0;c79758.graph_c0;	K12524+K01714+K00145+K01714+K00215+K14085+K00133+K00930+K01586+K01778+K14157+K00215+K10206+K00928+K01778+K12524+K14157+K14085+K10206+K14085+K14085+K10206
Ether lipid metabolism	ko00565	21	0.266667	c14057.graph_c0;c25055.graph_c0;c34685.graph_c0;c37156.graph_c0;c42678.graph_c0;c49934.graph_c0;c53491.graph_c0;c53766.graph_c0;c54004.graph_c0;c55174.graph_c0;c55506.graph_c0;c55780.graph_c0;c55897.graph_c0;c56182.graph_c0;c58182.graph_c0;c58983.graph_c0;c60190.graph_c1;c61433.graph_c0;c62370.graph_c0;c78438.graph_c0;c80594.graph_c0;	K14674+K01114+K13510+K14674+K14674+K00993+K01115+K13519+K01114+K01114+K13510+K01115+K01114+K01114+K14674+K13510+K01115+K14674+K14674+K01114+K13510
Arachidonic acid metabolism	ko00590	21	0.266667	c14057.graph_c0;c22257.graph_c0;c36288.graph_c0;c37156.graph_c0;c37759.graph_c0;c39661.graph_c0;c42678.graph_c0;c42701.graph_c0;c43183.graph_c0;c47259.graph_c0;c48684.graph_c0;c49305.graph_c1;c53143.graph_c0;c58039.graph_c0;c58182.graph_c0;c58936.graph_c1;c61433.graph_c0;c62370.graph_c0;c62543.graph_c0;c72719.graph_c0;c81592.graph_c0;	K14674+K01254+K00432+K14674+K00432+K00432+K14674+K00432+K00432+K00681+K00432+K00432+K00681+K01254+K14674+K05309+K14674+K14674+K00432+K00432+K00432
alpha-Linolenic acid metabolism	ko00592	21	0.266667	c13056.graph_c0;c14057.graph_c0;c26155.graph_c0;c37156.graph_c0;c37423.graph_c0;c38070.graph_c0;c39181.graph_c0;c42678.graph_c0;c44153.graph_c0;c46863.graph_c0;c48121.graph_c0;c56792.graph_c0;c57051.graph_c1;c57513.graph_c0;c58182.graph_c0;c59131.graph_c0;c59131.graph_c1;c61433.graph_c0;c62370.graph_c0;c71240.graph_c0;c81247.graph_c0;	K00232+K14674+K00232+K14674+K00232+K00232+K00232+K14674+K00232+K00232+K01058+K01723+K00232+K00232+K14674+K00232+K00232+K14674+K14674+K10526+K00232
One carbon pool by folate	ko00670	21	0.266667	c14787.graph_c0;c19797.graph_c0;c36325.graph_c0;c40484.graph_c0;c42864.graph_c0;c45540.graph_c0;c50519.graph_c0;c53600.graph_c0;c53614.graph_c0;c53962.graph_c0;c54465.graph_c0;c54465.graph_c1;c55457.graph_c0;c56353.graph_c0;c57260.graph_c0;c57404.graph_c0;c57814.graph_c1;c58676.graph_c0;c58944.graph_c0;c71776.graph_c0;c81115.graph_c0;	K00600+K01433+K01934+K00600+K00600+K00600+K01934+K00600+K00604+K00297+K00601+K00601+K00605+K00602+K00600+K00600+K13998+K01433+K00600+K00600+K00600
Taurine and hypotaurine metabolism	ko00430	21	0.266667	c14662.graph_c0;c15496.graph_c0;c19042.graph_c0;c30030.graph_c0;c30709.graph_c0;c31999.graph_c0;c39982.graph_c0;c46771.graph_c0;c46771.graph_c1;c46855.graph_c0;c47259.graph_c0;c52373.graph_c0;c52744.graph_c0;c53143.graph_c0;c5511.graph_c0;c55442.graph_c0;c56820.graph_c0;c69258.graph_c0;c70035.graph_c0;c76665.graph_c0;c81520.graph_c0;	K01580+K01580+K01580+K01580+K01580+K01580+K01580+K01580+K01580+K01580+K00681+K10712+K10712+K00681+K10712+K10712+K01580+K10712+K10712+K10712+K01580
SNARE interactions in vesicular transport	ko04130	21	0.266667	c11386.graph_c0;c27198.graph_c0;c31610.graph_c0;c36353.graph_c0;c37616.graph_c0;c42187.graph_c0;c42460.graph_c0;c42647.graph_c0;c45613.graph_c0;c48510.graph_c0;c49114.graph_c0;c49124.graph_c0;c50657.graph_c0;c50884.graph_c1;c50968.graph_c0;c51107.graph_c0;c51658.graph_c1;c52250.graph_c0;c53062.graph_c0;c54366.graph_c0;c67450.graph_c0;	K08492+K08490+K08495+K08504+K08493+K08515+K08504+K08493+K08504+K08507+K08492+K08490+K08517+K08516+K08496+K08498+K08490+K08515+K08493+K08497+K08492
Isoquinoline alkaloid biosynthesis	ko00950	20	0.253968	c12290.graph_c0;c21379.graph_c0;c27971.graph_c0;c41295.graph_c0;c42464.graph_c0;c45880.graph_c0;c45928.graph_c0;c49994.graph_c0;c51661.graph_c0;c51667.graph_c0;c52321.graph_c0;c52321.graph_c1;c53795.graph_c0;c54522.graph_c0;c55992.graph_c0;c56246.graph_c0;c58142.graph_c0;c58302.graph_c0;c59088.graph_c0;c75537.graph_c0;	K01593+K00813+K00815+K00815+K00276+K00276+K00276+K00813+K01592+K00813+K00815+K00815+K00815+K00813+K00813+K00815+K00815+K00815+K00276+K00422
Other glycan degradation	ko00511	19	0.24127	c23581.graph_c0;c31018.graph_c0;c36499.graph_c0;c36499.graph_c1;c37859.graph_c0;c38744.graph_c0;c38744.graph_c1;c51671.graph_c0;c52433.graph_c0;c53827.graph_c0;c56126.graph_c0;c57247.graph_c1;c57414.graph_c0;c57831.graph_c0;c59036.graph_c0;c59036.graph_c1;c59686.graph_c1;c60201.graph_c0;c72540.graph_c0;	K12373+K12373+K01227+K01227+K12373+K01190+K01190+K01444+K01227+K12373+K01191+K01227+K12373+K12373+K12311+K12311+K12309+K01190+K01227
Glycosylphosphatidylinositol(GPI)-anchor biosynthesis	ko00563	19	0.24127	c20967.graph_c0;c46359.graph_c0;c52013.graph_c0;c52092.graph_c0;c52221.graph_c0;c52698.graph_c0;c53422.graph_c0;c53517.graph_c0;c53668.graph_c0;c54247.graph_c0;c54312.graph_c0;c54312.graph_c1;c55116.graph_c0;c55853.graph_c0;c58583.graph_c0;c58899.graph_c0;c59495.graph_c0;c59933.graph_c0;c80176.graph_c0;	K05284+K09658+K07541+K05286+K05283+K03434+K05284+K05293+K05292+K03858+K05288+K05288+K03859+K03857+K05310+K07542+K05289+K05285+K05283
Stilbenoid, diarylheptanoid and gingerol biosynthesis	ko00945	17	0.215873	c23898.graph_c0;c40699.graph_c0;c49183.graph_c0;c50557.graph_c0;c51809.graph_c0;c53495.graph_c0;c53495.graph_c1;c55558.graph_c0;c60856.graph_c0;c60951.graph_c0;c62401.graph_c0;c63091.graph_c0;c66989.graph_c0;c73049.graph_c0;c75172.graph_c0;c76323.graph_c0;c79557.graph_c0;	K00487+K00588+K00588+K00588+K13065+K09754+K09754+K00487+K00588+K00588+K00487+K00487+K00487+K00487+K00487+K00487+K00487
Glycosphingolipid biosynthesis - globo series	ko00603	17	0.215873	c23581.graph_c0;c31018.graph_c0;c31194.graph_c0;c35779.graph_c0;c37046.graph_c0;c37859.graph_c0;c40453.graph_c0;c41825.graph_c0;c46741.graph_c0;c48435.graph_c0;c49285.graph_c0;c53268.graph_c0;c53827.graph_c0;c57414.graph_c0;c57831.graph_c0;c58497.graph_c0;c78931.graph_c0;	K12373+K12373+K01988+K01988+K07407+K12373+K07407+K01988+K07407+K01988+K07407+K01988+K12373+K12373+K12373+K07407+K07407
ABC transporters	ko02010	17	0.215873	c19418.graph_c0;c24380.graph_c0;c27819.graph_c0;c28393.graph_c0;c39177.graph_c0;c41171.graph_c0;c42706.graph_c0;c45388.graph_c0;c46487.graph_c0;c46758.graph_c0;c50136.graph_c0;c57303.graph_c0;c57303.graph_c1;c58321.graph_c0;c58511.graph_c0;c59157.graph_c1;c73940.graph_c0;	K05663+K05658+K05658+K05658+K05658+K05658+K05658+K05658+K05658+K05658+K05658+K05658+K05658+K05674+K05658+K05663+K05641
Limonene and pinene degradation	ko00903	15	0.190476	c10570.graph_c0;c35088.graph_c0;c37140.graph_c0;c40837.graph_c0;c48571.graph_c0;c48699.graph_c0;c50405.graph_c0;c52263.graph_c0;c55530.graph_c0;c56392.graph_c0;c58881.graph_c0;c67198.graph_c0;c75806.graph_c0;c76021.graph_c0;c79871.graph_c0;	K00128+K00128+K00128+K01692+K00128+K00128+K00128+K00128+K00128+K00128+K00120+K00128+K00128+K00128+K00128
Natural killer cell mediated cytotoxicity	ko04650	15	0.190476	c13534.graph_c0;c25749.graph_c0;c34294.graph_c0;c36228.graph_c0;c46718.graph_c0;c47203.graph_c0;c49159.graph_c0;c51182.graph_c0;c51548.graph_c0;c53100.graph_c0;c54123.graph_c0;c55196.graph_c0;c55196.graph_c1;c667.graph_c0;c72845.graph_c0;	K04371+K06268+K04392+K04371+K04368+K06268+K04371+K06268+K04392+K06268+K04371+K04368+K04368+K06268+K04392
Sulfur relay system	ko04122	15	0.190476	c33614.graph_c0;c39090.graph_c0;c40874.graph_c0;c44037.graph_c0;c48570.graph_c0;c49387.graph_c0;c52508.graph_c0;c52682.graph_c1;c52879.graph_c0;c55110.graph_c0;c55110.graph_c1;c56822.graph_c1;c58392.graph_c0;c58547.graph_c0;c79998.graph_c0;	K04487+K04487+K12161+K03639+K03635+K03635+K01011+K03639+K14168+K04487+K04487+K11996+K00566+K14169+K04487
Thiamine metabolism	ko00730	14	0.177778	c20033.graph_c0;c33614.graph_c0;c34836.graph_c0;c39090.graph_c0;c41167.graph_c0;c50575.graph_c0;c51530.graph_c0;c51850.graph_c0;c55110.graph_c0;c55110.graph_c1;c55901.graph_c0;c57174.graph_c0;c75742.graph_c0;c79998.graph_c0;	K00949+K04487+K03147+K04487+K03147+K00949+K00878+K11717+K04487+K04487+K03147+K14153+K00878+K04487
Glycosaminoglycan degradation	ko00531	13	0.165079	c23581.graph_c0;c31018.graph_c0;c37859.graph_c0;c42114.graph_c0;c50869.graph_c0;c52070.graph_c0;c52269.graph_c0;c53827.graph_c0;c54322.graph_c0;c57414.graph_c0;c57831.graph_c0;c59686.graph_c1;c60187.graph_c0;	K12373+K12373+K12373+K10532+K10532+K07964+K01205+K12373+K10532+K12373+K12373+K12309+K01205
Vitamin B6 metabolism	ko00750	13	0.165079	c20512.graph_c0;c23340.graph_c0;c41246.graph_c0;c41947.graph_c0;c48315.graph_c0;c48685.graph_c0;c51822.graph_c0;c52141.graph_c0;c52864.graph_c0;c57054.graph_c0;c57054.graph_c1;c57054.graph_c2;c7410.graph_c0;	K01733+K06215+K01733+K01733+K08681+K06215+K00831+K06215+K00868+K01733+K01733+K01733+K06215
Diterpenoid biosynthesis	ko00904	13	0.165079	c15794.graph_c0;c20301.graph_c0;c21066.graph_c0;c31964.graph_c0;c40303.graph_c0;c52119.graph_c0;c52249.graph_c0;c52249.graph_c1;c52436.graph_c0;c55728.graph_c0;c56197.graph_c0;c65912.graph_c0;c68509.graph_c0;	K04125+K04120+K04125+K04125+K04120+K04121+K05282+K05282+K04124+K04122+K04123+K04120+K04120
Brassinosteroid biosynthesis	ko00905	11	0.139683	c10089.graph_c0;c27383.graph_c0;c49685.graph_c0;c55920.graph_c0;c56108.graph_c0;c57523.graph_c0;c63152.graph_c0;c64342.graph_c0;c68815.graph_c0;c79205.graph_c0;c81773.graph_c0;	K12639+K12639+K09591+K12637+K09588+K09587+K12639+K09591+K09591+K09591+K09587
C5-Branched dibasic acid metabolism	ko00660	10	0.126984	c26723.graph_c0;c27185.graph_c0;c40680.graph_c0;c40680.graph_c1;c53278.graph_c0;c55733.graph_c0;c55940.graph_c0;c57631.graph_c0;c61795.graph_c0;c69547.graph_c0;	K01653+K01703+K01703+K01703+K01704+K01653+K01652+K01653+K01703+K01704
Riboflavin metabolism	ko00740	10	0.126984	c47394.graph_c0;c47778.graph_c0;c50529.graph_c0;c51119.graph_c0;c52019.graph_c0;c53349.graph_c0;c54486.graph_c0;c55671.graph_c0;c58487.graph_c0;c59597.graph_c0;	K00861+K14652+K14652+K14652+K00793+K00794+K14652+K00861+K11752+K14652
Circadian rhythm - mammal	ko04710	10	0.126984	c15654.graph_c0;c40676.graph_c0;c44368.graph_c0;c47107.graph_c0;c52053.graph_c1;c58638.graph_c0;c59337.graph_c0;c59337.graph_c1;c68308.graph_c0;c77983.graph_c0;	K03868+K03094+K03868+K03094+K02295+K08960+K03347+K03347+K03094+K03094
Folate biosynthesis	ko00790	9	0.114286	c29142.graph_c0;c34738.graph_c0;c49441.graph_c0;c55039.graph_c0;c55590.graph_c0;c57241.graph_c1;c57814.graph_c1;c58960.graph_c0;c58960.graph_c1;	K01930+K01930+K13941+K01930+K01930+K01113+K13998+K13950+K13950
Non-homologous end-joining	ko03450	9	0.114286	c17171.graph_c0;c39049.graph_c0;c44827.graph_c0;c50456.graph_c0;c50732.graph_c0;c51173.graph_c1;c59245.graph_c0;c59830.graph_c0;c60108.graph_c0;	K10865+K10865+K10884+K10777+K10886+K10865+K10885+K10777+K10866
Glycosphingolipid biosynthesis - ganglio series	ko00604	7	0.0888889	c23581.graph_c0;c31018.graph_c0;c37859.graph_c0;c53827.graph_c0;c57414.graph_c0;c57831.graph_c0;c59686.graph_c1;	K12373+K12373+K12373+K12373+K12373+K12373+K12309
Biotin metabolism	ko00780	7	0.0888889	c31630.graph_c0;c32287.graph_c0;c36429.graph_c0;c41266.graph_c0;c55053.graph_c0;c55933.graph_c0;c56701.graph_c0;	K01012+K01942+K01942+K00652+K01012+K00833+K01942
Synthesis and degradation of ketone bodies	ko00072	6	0.0761905	c28999.graph_c0;c37664.graph_c0;c47719.graph_c0;c48000.graph_c0;c54072.graph_c0;c55694.graph_c0;	K00626+K01641+K00626+K00626+K01640+K01641
Lipoic acid metabolism	ko00785	6	0.0761905	c14018.graph_c0;c28938.graph_c0;c32992.graph_c0;c52619.graph_c0;c58471.graph_c0;c79430.graph_c0;	K03644+K03644+K03644+K03644+K03644+K03801
Flavone and flavonol biosynthesis	ko00944	4	0.0507937	c46093.graph_c0;c52332.graph_c0;c52998.graph_c0;c68175.graph_c0;	K13083+K05279+K05280+K05279
Other types of O-glycan biosynthesis	ko00514	4	0.0507937	c2720.graph_c0;c47826.graph_c0;c57133.graph_c0;c57133.graph_c1;	K13667+K03691+K09667+K09667
Fatty acid elongation in mitochondria	ko00062	4	0.0507937	c44813.graph_c0;c50791.graph_c0;c53704.graph_c0;c54001.graph_c0;	K01074+K01074+K07512+K01074
Caffeine metabolism	ko00232	3	0.0380952	c50536.graph_c0;c58604.graph_c0;c79254.graph_c0;	K00365+K00106+K00106
