# Supplementary material for: De novo transcriptome assembly, development of EST-SSR markers and population genetic analyses for the desert biomass willow, Salix psammophila
Source: Sci Rep. 2016 Dec 20;6:39591. doi: 10.1038/srep39591 (PMC5171774; doi:10.1038/srep39591)
Supplement: Supplementary Dataset 5 [file srep39591-s6.xls]

## Sheet: Sheet1
Table S5. Frequencies of different repeat motifs in EST-SSRs
Repeats	5	6	7	8	9	10	11	12	13	14	≥15	total	%
AC/GT		78	42	29	25	26	17	3				220	3.46675
AG/CT		376	208	150	145	128	38	3				1048	16.5143
AT/TA		330	200	147	114	61	25	1				878	13.8355
CA/TG		87	36	35	22	22	11	1				214	3.3722
CG/GC		14	3	7		1						25	0.393949
GA/TC		342	209	156	140	134	42				1	1024	16.1361
AAC/GTT	21	7	3	1								32	0.504255
AAG/CTT	100	75	39	1								215	3.38796
AAT/ATT	66	47	32	1								146	2.30066
ACA/TGT	17	11	3									31	0.488497
ACC/GGT	55	34	24	2								115	1.81217
ACG/CGT	5	4										9	0.141822
ACT/AGT	1		1									2	0.0315159
AGA/TCT	110	80	35									225	3.54554
AGC/GCT	78	31	9	2								120	1.89095
AGG/CCT	52	30	23	2								107	1.6861
AGT/ACT	5		2	1								8	0.126064
ATA/TAT	30	18	33	1								82	1.29215
ATC/GAT	60	16	12									88	1.3867
ATG/CAT	27	13	6									46	0.724866
CAA/TTG	26	8	7	1								42	0.661834
CAC/GTG	54	34	12	2								102	1.60731
CAG/CTG	82	38	8	1								129	2.03278
CCA/TGG	77	33	20	1		1						132	2.08005
CCG/CGG	8	3		1								12	0.189095
CGA/TCG	10	15	2	1								28	0.441223
CGC/GCG	17	8	5	2								32	0.504255
CTA/TAG	13	3	1									17	0.267885
CTC/GAG	86	50	30									166	2.61582
GAA/TTC	140	89	44								1	274	4.31768
GAC/GTC	27	8	7	1								43	0.677592
GCA/TGC	57	36	15	1								109	1.71762
GCC/GGC	27	14	3	1								45	0.709108
GGA/TCC	83	45	32	2		1						163	2.56855
GTA/TAC	3	2	2	1								8	0.126064
TAA/TTA	71	29	23	0								123	1.93823
TCA/TGA	50	16	6	2								74	1.16609
AAAC/GTTT	7											7	0.110306
AAAG/CTTT	10	3										13	0.204853
AAAT/ATTT	15											15	0.236369
AACA/TGTT	1											1	0.015758
AAGA/TCTT	7	2										9	0.141822
AATA/TATT	11		1									12	0.189095
AATC/ATTG	1											1	0.015758
ACAT/ATGT	2	1										3	0.0472739
ACCA/TGGT		1										1	0.015758
AGAA/TTCT	7	1										8	0.126064
AGAT/ATCT	1			1								2	0.0315159
AGCC/GGCT	2											2	0.0315159
AGGG/CCCT		1										1	0.015758
AGTC/GACT	2											2	0.0315159
ATAA/TTAT	9											9	0.141822
ATAC/GTAT	3											3	0.0472739
ATAG/CTAT	5	2										7	0.110306
ATCT/AGAT	1											1	0.015758
ATGC/GCAT	2											2	0.0315159
ATGT/ACAT	5											5	0.0787898
ATTA/TAAT	2											2	0.0315159
CAAT/ATTG	1											1	0.015758
CACG/CGTG	2											2	0.0315159
CATA/TATG	2											2	0.0315159
CATG/CATG		1										1	0.015758
CCAT/ATGG	1											1	0.015758
CCCA/TGGG	1											1	0.015758
CCTC/GAGG	7	1										8	0.126064
CTAG/CTAG	3											3	0.0472739
CTCC/GGAG	2											2	0.0315159
CTCG/CGAG	1											1	0.015758
CTTC/GAAG	1	1										2	0.0315159
GAAA/TTTC	5	1	1									7	0.110306
GAGT/ACTC	2											2	0.0315159
GATA/TATC	2	1										3	0.0472739
GCAA/TTGC	1											1	0.015758
GCAG/CTGC	1											1	0.015758
GCCA/TGGC		1	1									2	0.0315159
GCGA/TCGC	1											1	0.015758
GGAA/TTCC	1											1	0.015758
GGCA/TGCC	1											1	0.015758
GGGA/TCCC	1											1	0.015758
GTGC/GCAC	1											1	0.015758
GTGG/CCGC	1											1	0.015758
TAAA/TTTA	10											10	0.15758
TACA/TGTA	4											4	0.0630318
TAGC/GCTA	1											1	0.015758
TCAT/ATGA	1											1	0.015758
TCCT/AGGA	1											1	0.015758
TCTA/TAGA	1	1										2	0.0315159
TCTG/CAGA	2											2	0.0315159
TGGT/ACCA	1											1	0.015758
TGTC/GACA	1											1	0.015758
TTAA/TTAA	1											1	0.015758
AAATG/CATTT			1									1	0.015758
AGCAC/GTGCT	1											1	0.015758
CAATC/GATTG		1										1	0.015758
CGATG/CATCG	1											1	0.015758
GGTAT/ATACC	1											1	0.015758
TCCCT/AGGGA	1											1	0.015758
TCGGG/CCCGA	1											1	0.015758
TCTCA/TGAGA			1									1	0.015758
TCTGC/GCAGA			1									1	0.015758
TCTTT/AAAGA		1										1	0.015758
TTCTG/CAGAA	1											1	0.015758
AAAAGG/CCTTTT		1										1	0.015758
AACGGC/GCCGTT		1										1	0.015758
AAGAAA/TTTCTT	1											1	0.015758
AATCCA/TGGATT		1										1	0.015758
ACACCC/GGGTGT	1											1	0.015758
ACCAAA/TTTGGT		1										1	0.015758
ACGGAA/TTCCGT						1						1	0.015758
AGAGAA/TTCTCT		1										1	0.015758
ATCCTC/GAGGAT	1											1	0.015758
CCACTG/CAGTGG	1											1	0.015758
CCCCGC/GCGGGG		1										1	0.015758
CCTTCT/AGAAGG	1											1	0.015758
CGATCA/TGATCG		1										1	0.015758
CTCCAG/CTGGAG	1											1	0.015758
GAAAAT/ATTTTC	1											1	0.015758
GAACAT/ATGTTC	1											1	0.015758
GACTCG/CGAGTC	1											1	0.015758
GCTGTG/CACAGC	1											1	0.015758
GTTAGG/CCTAAC		1										1	0.015758
GTTGGT/ACCAAC		1										1	0.015758
TAATAG/CTATTA											1	1	0.015758
TATGTA/TACATA									1			1	0.015758
TCTCCG/CGGAGA		1										1	0.015758
TCTTTG/CAAAGA			1									1	0.015758
TTATTG/CAATAA					1							1	0.015758
total												6346	100
