# Supplementary material for: De novo transcriptome assembly, development of EST-SSR markers and population genetic analyses for the desert biomass willow, Salix psammophila
Source: Sci Rep. 2016 Dec 20;6:39591. doi: 10.1038/srep39591 (PMC5171774; doi:10.1038/srep39591)
Supplement: Supplementary Dataset 6 [file srep39591-s7.xls]

## Sheet: Sheet1
Table S6. Summary frequencies of different SSR repeat motif types related to variation of repeat unit numbers in S. psammophila EST-SSR loci
Repeat number	Di-	Tri-	Tetra-	Penta-	Hexa-	Total	%
5	-	1458	151	6	10	1625	25.61
6	1227	797	21	2	10	2057	32.41
7	699	439	3	3	1	1145	18.04
8	524	28	1	0	0	553	8.71
9	446	0	0	0	1	447	7.04
10	372	2	0	0	1	375	5.91
11	132	0	0	0	0	132	2.08
12	8	0	0	0	0	8	0.13
13	0	0	0	0	1	1	0.02
14	0	0	0	0	0	0	0
≥15	1	1	0	0	1	3	0.06
Total	3409	2725	176	11	25	6346
%	53.72	42.94	2.77	0.17	0.39
Note: The class I (12 ≤ n ≤ 20 nucleotides) SSR repeats were highlighted with boldface.
