# Supplementary material for: De novo transcriptome assembly, development of EST-SSR markers and population genetic analyses for the desert biomass willow, Salix psammophila
Source: Sci Rep. 2016 Dec 20;6:39591. doi: 10.1038/srep39591 (PMC5171774; doi:10.1038/srep39591)
Supplement: Supplementary Dataset 7 [file srep39591-s8.xls]

## Sheet: c-4
Allelic peak ratios calculated for all pairwise allele combinations in 235 Salix psammophila individuals (out of 240 analysed samples, three of which had only the C allele, one of which had only the D allele and one of which had only the E allele) for which allelic configurations could be determined using the MAC-PR method
Alleles	Putative configurations (number of samples) and range of peak values
A and B	AB (6) 0.83-0.90	ABBB (1) 0.27	AAB (1) 1.89
A and C	AC (22) 0.89-1.44	ACC (13) 0.42-0.66	ACCC (5) 0.35-0.39	AAC (2) 2.25-2.35
A and D	AD (7) 0.93-1.04
A and E	AE (18) 0.92-1.27
A and F	AF (14) 0.89-1.21
A and G	AG (14) 0.91-1.20
A and J	AJ (6) 1.02-1.14	AAJ (1) 2.15
B and C	BC (9) 0.80-0.95	BCC (28) 0.41-0.51	BCCC (9) 0.25-0.29
B and D	BD (5) 1.02-1.20
B and E	BE (34) 0.85-1.34
B and F	BFF (2) 0.43-0.46
B and G	BG (7) 0.91-1.11
B and I	BI (2) 0.91-0.96
B and J	BJ (4) 1.04-1.23	BJJ (1) 0.48
C and D	CD (9) 0.87-0.99	CDD (5) 0.44-0.51	CCD (10) 1.80-1.89	CCCD (3) 2.74-2.83
C and E	CE (24) 0.80-1.15	CEE (3) 0.43-0.58	CCE (40) 1.70-2.28	CCCE (13) 2.81-2.96
C and F	CF/CCFF (24) 0.70-0.81	CFF (5) 0.42-0.46	CCF (39) 1.72-1.89	CCCF (32) 2.60-2.80
C and G	CG (18) 0.80-1.03	CGG (1) 0.44	CCG (14) 1.81-2.02	CCCG (7) 2.68-2.87
C and H	CH (3) 1.02-1.14	CCH (5) 1.75-1.82	CCCH (1) 2.88
C and I	CCI (3) 1.80-1.89
C and J	CJ (15) 0.92-1.11	CCJ (17) 1.85-2.23	CCCJ (1) 2.77
C and K	CCK (1) 1.81
D and E	DE (9) 1.04-1.22	DEE (2) 0.43-0.47	DDE (2) 1.80-1.84
D and F	DF (9) 0.85-1.24
D and H	DH (2) 1.04-1.16
D and J	DJ (5) 1.01-1.17	DDJ (2) 1.86-2.05
E and F	EF (18) 0.89-1.22	EFF (4) 0.42-0.51
E and G	EG (13) 0.78-0.95	EGG (1) 0.42	EEEG (1) 2.78
E and H	EH (4) 0.91-1.04
E and J	EJ (12) 1.04-1.30	EEJ (4) 0.57-0.63
F and G	FG (12) 0.90-1.34
F and H	FH (1) 1.04
F and J	FJ (4) 0.89-0.99	FFJ (2) 1.84-1.86
F and K	FK (1) 1.11
G and H	GH (3) 1.01-1.21
G and J	GJ (5) 0.91-1.05	GJJ (2) 0.42-0.47
H and J	HJ (2) 1.01-1.10

## Sheet: c-13
Allelic peak ratios calculated for all pairwise allele combinations in 237 Salix psammophila individuals (out of 240 analysed samples, one of which had only the C allele and two of which had only the F allele) for which allelic configurations could be determined using the MAC-PR method
Alleles	Putative configurations (number of samples) and range of peak values
A and C	ACC (2) 0.44-0.58
A and I	AI (1) 1.05
B and D	BDD (1) 0.53
B and I	BI (1) 1.11
C and F	CF/CCFF (10) 0.91-1.18	CFF (9) 0.46-0.62	CCF (1) 1.86-2.12	CFFF (1) 0.29-0.35	CCCF (4) 2.98-3.21
C and G	CG/CCGG (13) 0.95-1.12	CGG (2) 0.46-0.53	CCCG (1) 3.15
C and I	CI (18) 0.90-1.21	CII (1) 0.48-0.59	CCI (3) 1.98	CCCI (1) 2.88
C and J	CJ (4) 0.90-1.15
C and K	CK (4) 0.92-1.24
C and L	CL (1) 1.14
D and I	DDI (1) 2.04
E and F	EFF (1) 0.48
E and H	EH (1) 1.04
F and C	FC (1) 1.21
F and G	FG/FFGG (42) 0.90-1.14	FGG (8) 0.45-0.58	FFG (46) 1.87-2.41	FGGG (4) 0.28-0.37	FFFG (15) 2.98-3.21
F and H	FH (3) 0.95-1.14	FFH (4) 1.88-1.95
F and I	FI/FFII (56) 0.80-1.28	FII (11) 0.47-0.66	FFI (44) 1.85-2.37	FIII (7) 0.30-0.40	FFFI (11) 2.95-3.22
F and J	FJ (8) 0.90-1.14	FJJ (1) 0.48-0.62	FFJ (3) 1.90-2.13	FFFJ (1) 3.11
F and K	FK (25) 0.87-1.15	FFK (9) 1.88-2.24
F and L	FL (6) 0.92-1.18
F and M	FM (4) 0.90-1.22
G and H	GH (1) 0.99	GGH (1) 2.18
G and I	GI/GGII (58) 0.85-1.35	GII (8) 0.44-0.59	GGI (11) 1.89-2.18	GGGI (2) 2.90-3.22
G and J	GJ (8) 0.89-1.20	GJJ (1) 0.43-0.57	GGJ (2) 1.86-2.04
G and K	GK (25) 0.89-1.37
G and L	GL (6) 0.96-1.23
H and I	HI (3) 0.93-0.99	HII (1) 0.47
H and K	HK (1) 1.12
H and J	IIJ (1) 2.17
I and K	IK (17) 0.88-1.14	IIK (2) 1.90-195
I and M	IM (3) 0.96-1.06
J and L	JL (12) 0.91-1.30	JJL (2) 1.84-193
K and L	KL (7) 0.96-1.10
K and M	KM (4) 0.90-1.20
L and M	LM (1) 1.08

## Sheet: c-16
Allelic peak ratios calculated for all pairwise allele combinations in 204 Salix psammophila individuals (out of 240 analysed samples, one of which had only the B allele and thirty-five of which had only the C allele) for which allelic configurations could be determined using the MAC-PR method
Alleles	Putative configurations (number of samples) and range of peak values
A and B	AB (3) 0.80-0.92	ABB (1) 0.42-0.51
A and C	AC/AACC (23) 0.91-1.20	ACC (38) 0.47-0.65	ACCC (55) 0.29-0.40	AAC (9) 1.85-2.10	AAAC (6) 2.91-3.12
A and D	AD/AADD (50) 0.80-1.41	ADD (4) 0.42-0.53	AAD (7) 1.89-2.15
A and E	AE (3) 0.96-1.08
A and F	AF (11) 0.81-0.99	AAF (2) 1.75-1.83
A and G	AG (1) 1.02
B and C	BC (3) 0.97-1.18	BCCC (1) 0.41	BBC (1) 1.83
B and D	BD (2) 0.91-0.96
B and E	BE (1) 0.86
C and D	CD/CCDD (35) 0.80-1.32	CDD (5) 0.41-0.53	CCD (39) 1.80-2.26	CDDD (1) 0.31	CCCD (41) 2.89-3.40
C and E	CE (5) 1.01-1.18
C and F	CF (14) 0.89-1.22	CCF (6) 1.98-2.20	CFFF (1) 0.30	CCCF (5) 2.89-3.21
C and G	CCG (1) 2.14	CCCG (1) 3.28
D and E	DE (4) 1.07-1.21
D and F	DF (15) 0.90-1.25	DDF (1) 2.19
E and F	EF (2) 1.99-2.20

## Sheet: c-24
Allelic peak ratios calculated for all pairwise allele combinations in 233 Salix psammophila individuals (out of 240 analysed samples, five of which had only the B allele and two of which had only the H allele) for which allelic configurations could be determined using the MAC-PR method
Alleles	Putative configurations (number of samples) and range of peak values
A and B	AB/AABB (21) 0.86-0.99	ABB (26) 0.52-0.65	AAB (10) 1.80-2.04	ABBB (5) 0.29-0.36	AAAB (4) 2.96
A and D	AD (4) 0.98-1.13	ADD (3) 0.41-0.45
A and E	AE (21) 1.02-1.18	AEE (2) 0.56-0.60	AAE (5) 2.20-2.33	AAAE (1) 3.11-3.34
A and F	AF (12) 1.03-1.30	AFF (1) 0.60	AAF (2) 2.14-2.29
A and G	AG (7) 0.89-1.11	AGG (3) 0.43-0.60	AAG (1) 1.94	AAAG (1) 2.89
A and H	AH (16) 1.04-1.10	AHH (2) 0.48-0.51	AAH (6) 2.17-2.21
A and I	AI (4) 0.95-1.01
A and J	AJ (4) 0.90-0.99	AAJ (1) 2.21
A and M	AM (2) 1.10-1.20
B and C	BC (4) 0.87-0.99	BBC (1) 1.86	BBBC (1) 2.79
B and D	BD (8) 1.04-1.20	BBD (11) 1.99-2.10	BBBD (2) 2.86-3.03
B and E	BE/BBEE (33) 0.87-1.12	BEE (21) 0.53-0.58	BBE (24) 2.12-2.25	BBBE (6) 3.09-3.15
B and F	BF (11) 1.19-1.30	BFF (3) 0.47-0.59	BBF (21) 1.99-2.22	BBBF (3) 3.01-3.10
B and G	BG/BBGG (10) 0.95-1.01	BGG (5) 0.49-0.53	BBG (9) 2.06-2.34	BBBG (3) 2.99-3.18
B and H	BH/BBHH (40) 1.03-1.15	BHH (17) 0.50-0.63	BBH (31) 1.88-2.10	BBBH (18) 3.00-2.31
B and I	BI (7) 1.12-1.20	BBI (7) 1.95-2.14	BBBI (7) 2.87-2.91
B and J	BJ (6) 1.04-1.26	BBJ (1) 2.35
B and K	BBK (1) 2.14
B and M	BBM (1) 2.07	BBBM (1) 3.33
B and N	BN (1) 1.17
C and E	CE (5) 0.96-1.26
C and H	CH (2) 0.89-0.93	CHH (3) 0.45-0.52
C and K	CK (2) 0.89-1.12
D and E	DE (4) 0.91-1.23	DEE (1) 0.56	DDE (2) 2.14-2.30
D and F	DF (4) 1.17-1.21
D and G	DG (2) 1.12-1.30
D and H	DH (8) 0.97-1.08	DHH (2) 0.48-0.51	DHHH (1) 0.29	DDH (1) 2.08
D and I	DI (2) 1.15
D and J	DJ (2) 1.11	DJJ (1) 0.48
E and F	EF (9) 1.21-1.30	EFF (1) 0.53	EEF (2) 2.09-2.15
E and G	EG (9) 0.99-1.23	EGG (1) 0.44
E and H	EH (18) 0.96-1.26	EHH (8) 0.60-0.65	EEH (24) 2.11-2.36
E and I	EI (5) 0.99-1.08
E and K	EK (1) 1.15
E and M	EM (2) 0.93-0.94
E and G	FG (1) 0.89
E and H	FH (17) 0.85-0.93
E and I	FI (3) 0.94-1.00
E and J	FJ (1) 1.15	FFJ (1) 2.30
G and H	GH (7) 1.00-1.20	GHH (1) 0.60	GGH (1) 2.12
G and I	GI (1) 0.93	GGI (1) 2.15
G and M	GM (1) 0.94	GGM (1) 1.99
H and I	HI (8) 0.95-1.13
H and J	HJ (4) 1.04-1.20	HHJ (3) 2.11-2.23
H and K	HK (1) 0.93
H and L	HL (1) 0.89
I and J	IJ (3) 1.00-1.10
I and K	IK (1) 0.96
J and N	JN (1) 1.21

## Sheet: c-25
Allelic peak ratios calculated for all pairwise allele combinations in 189 Salix psammophila individuals (out of 240 analysed samples, forty-nine of which had only the B allele and two of which had only the C allele) for which allelic configurations could be determined using the MAC-PR method
Alleles	Putative configurations (number of samples) and range of peak values
A and B	AABB (2) 0.95-1.17
A and C	AC (1) 0.98	ACC (3) 0.51-0.62	ACCC (3) 0.30-0.41
A and D	AD (3) 0.99-1.10	ADD (1) 0.51
B and C	BBCC (75) 0.85-1.32	BBC (3) 1.91-2.04	BCCC (18) 0.31-0.43	BBBC (84) 2.84-3.35
B and D	BBD (3) 1.89-2.14
C and D	CD (3) 1.94-2.20

## Sheet: c-46
Allelic peak ratios calculated for all pairwise allele combinations in 227 Salix psammophila individuals (out of 240 analysed samples, eleven of which had only the D allele and two of which had only the E allele) for which allelic configurations could be determined using the MAC-PR method
Alleles	Putative configurations (number of samples) and range of peak values
A and B	AB (1) 1.07
A and C	AAC (1) 1.75
A and D	ADD (10) 0.45-0.64	AAD (1) 1.95
A and E	AE (10) 1.12-1.30
A and G	AG (2) 1.29-1.35
B and C	BC (8) 0.94-1.06	BBC (2) 2.12-2.14
B and D	BD/BBDD (49) 0.81-1.08	BDD (28) 0.47-0.66	BDDD (13) 0.38-0.43	BBD (6) 1.87	BBBD (1)
B and E	BE/BBEE (37) 0.82-1.36	BEE (23) 0.61-0.65	BEEE (1) 0.39	BBE (4) 1.94-2.24
B and F	BF (18) 1.19-1.35	BBF (2) 2.08-2.28
B and G	BG (3) 1.01-1.09
C and D	CD (18) 0.96-1.35	CDD (7) 0.51-0.66	CDDD (2) 0.29-0.40
C and E	CE (11) 0.80-0.89	CEE (7) 0.50-0.66
C and F	CF (18) 0.95-1.14
C and G	CG (2) 0.89-0.92
D and E	DE/DDEE (51) 0.84-1.16	DEE (34) 0.57-0.61	DEEE (3) 0.31-0.44	DDE (37) 1.86-2.23	DDDE (40) 2.63-2.80
D and F	DF (8) 0.91-1.16	DFF (2) 0.60-0.62	DDF (8) 2.28-2.40	DDDF(1) 3.31
D and G	DG (3) 1.19-1.24	DGG (1) 0.63	DDG (6) 2.48	DDDG (2) 3.31
D and H	DH (1) 1.11	DHH (1) 0.56
E and F	EF (19) 1.08-1.30	EFF (2) 0.56-0.61	EEF (5) 2.02-2.15	EEEF (3) 3.01-3.16
E and G	EG (6) 0.90-1.02	EEG (1) 0.48
E and H	EH (1) 0.97	EHH (1) 0.54-0.61	EEEH (1) 3.11-3.24
F and G	FGG (1) 0.49
F and H	FH (1) 1.17

## Sheet: c-49
Allelic peak ratios calculated for all pairwise allele combinations in 183 Salix psammophila individuals (out of 240 analysed samples, fifty-seven of which had only the C allele) for which allelic configurations could be determined using the MAC-PR method
Alleles	Putative configurations (number of samples) and range of peak values
A and C	AC (1) 1.14	ACC (2) 0.53-0.64	ACCC (1) 0.38
A and D	AD (2) 0.94-1.02	ADD (1) 0.52
B and C	BC (1) 1.07	BCC (6) 0.42-0.57
B and D	BD (1) 1.04
B and E	BE (1) 1.21
B and F	BF (3) 0.90-1.02
B and G	BG (3) 0.98-1.18
C and D	CD/CCDD (26) 0.89-1.30	CDD (3) 0.50-0.62	CDDD (19) 0.31-0.38	CCD (25) 1.90-2.35	CCCD (55) 2.75-3.28
C and E	CE (1) 1.14	CCE (1) 2.12	CCCE (1) 0.35
C and F	CF (4) 0.93-1.08	CFF (1) 0.54	CCF (15) 1.95-2.24	CCCF (6) 2.94-3.14
C and G	CG/CCGG (8) 0.91-1.21	CGG (5) 0.42-0.58	CCG (23) 1.87-2.20	CGGG (2) 0.32-0.41	CCCG (32) 2.71-3.30
D and E	DE (1) 1.04
D and F	DF (11) 0.89-1.24	DFF (1) 0.55	DDDF (1) 3.38
D and G	DG/DDGG (21) 0.90-1.32	DGG (5) 0.42-0.66	DDG (2) 1.89-2.16
E and G	EG (1) 0.99

## Sheet: c-52
Allelic peak ratios calculated for all pairwise allele combinations in 194 Salix psammophila individuals (out of 240 analysed samples, two of which had only the I allele and forty-four of which had only the K allele) for which allelic configurations could be determined using the MAC-PR method
Alleles	Putative configurations (number of samples) and range of peak values
A and B	AB (2) 1.18-1.24
A and C	AC (2) 0.95-1.08
A and D	AD (2) 0.98-1.10
A and E	AE (4) 1.04-1.20
A and F	AF (3) 0.89-1.03	AFF (1) 0.48	AFFF (1) 0.32
A and G	AAGG (2) 0.97-1.04	AAG (1) 2.01
A and H	AAHH (1) 1.05
A and I	AI (2) 0.94-1.12	AII (2) 0.61
A and J	AJ (2) 0.85-0.93
A and K	AK (3) 1.04-1.28	AKK (8) 0.52-0.64	AKKK (2) 0.31-0.41	AAK (1) 1.93
A and M	AM (1) 1.32
A and N	AN (5) 1.01-1.15
A and O	AOOO (1) 0.30
B and D	BD (2) 0.94-0.96
B and F	BF (2) 1.12-1.20	BFFF (1) 0.32
B and G	BG (1) 1.17
B and H	BI (1) 1.15	BII (1) 0.61
B and J	BJ (2) 1.21-1.25
B and K	BK/BBKK (3) 1.02-1.13	BKK (3) 0.53-0.67
B and M	BM (1) 1.24
C and D	CD (2) 1.01-1.23
C and F	CF (3) 0.83-0.96
C and G	CG (1) 1.05
C and I	CII (1) 0.63
C and K	CK/CCKK (3) 1.07-1.26	CKK (5) 0.58-0.67	CKKK (1) 0.39
C and L	CL (1) 1.02
D and E	DE/DDEE (2) 1.16-1.28
D and F	DF (2) 0.80-0.85
D and G	DG (1) 0.96
D and H	DH (2) 0.86-0.90	DDH (1) 1.79
D and I	DI (1) 1.15	DII (2) 0.46-0.53	DDI (1) 2.17
D and J	DJ (2) 1.21-1.26
D and K	DK/DDKK (4) 0.94-1.11	DKK (7) 0.43-0.53	DKKK (4) 0.24-0.28	DDK (2) 1.70-1.81
D and N	DN (2) 1.10-1.14	DDN (2) 2.11-2.15
E and F	EF (8) 1.04-1.30	EFF (2) 0.57-0.58
E and G	EG/EEGG (16) 1.12-1.32
E and I	EI (2) 1.07-1.20	EII (1) 0.57
E and J	EJ (2) 1.11-1.15
E and K	EK (3) 0.92-1.08	EKK (26) 0.41-0.63	EKKK (22) 0.26-0.39
E and M	EM (1) 1.17
E and N	EN (1) 1.21	ENN (1) 0.67
E and P	EP (2) 1.12-1.20
F and G	FG (2) 1.04-1.15	FGG (1) 0.53
F and I	FI (6) 0.91-1.20	FII (3) 0.54-0.60	FIII (1) 0.35
F and J	FJ (1) 1.01
F and K	FK/FFKK (7) 0.90-1.20	FKK (19) 0.50-0.69	FFK (2) 1.89-1.93	FKKK (3) 0.31-0.39	FFFK (1) 3.18
F and N	FN (4) 1.01-1.30
G and I	GI (6) 0.89-1.17	GII (1) 0.56
G and K	GK/GGKK (4) 0.93-0.99	GKK (21) 0.48-0.69	GGK (1) 2.15	GKKK (7) 0.30-0.35
G and N	GN (1) 1.17
H and I	HI (2) 0.98-1.01	HII (2) 0.56-0.60
H and K	HK (1) 1.14	HKKK (3) 0.30-0.35
H and N	HN (1) 1.20
I and J	IIJJ (1) 0.90	IJJ (2) 0.45-0.49	IIJ (1) 1.85	IIIJ (1) 3.25
I and K	IK/IIKK (10) 1.04-1.30	IKK (19) 0.50-0.67	IKKK (6) 0.30-0.37	IIK (6) 1.88-1.93
I and L	IIL (2) 1.89-1.96
I and N	IN (7) 0.84-0.90	IIN (6) 1.88-1.93	IIIN (1) 2.93
J and K	JK/JJKK (3) 0.94-0.99	JKK (2) 0.42-0.47	JKKK (4) 0.26-0.31
J and N	JJN (2) 1.78-1.81
K and L	KL (3) 1.01-1.03
K and M	KM (1) 0.96	KKM (1) 2.14
K and N	KN/KKNN (13) 0.99-1.22	KNN (1) 0.51	KKN (7) 2.18-2.25	KKKN (6) 3.25-3.43
P and K	PKK (2) 0.47-0.51

## Sheet: c-57
Allelic peak ratios calculated for all pairwise allele combinations in 188 Salix psammophila individuals (out of 240 analysed samples, three of which had only the A allele and forty-nine of which had only the B allele) for which allelic configurations could be determined using the MAC-PR method
Alleles	Putative configurations (number of samples) and range of peak values
A and B	AB/AABB (50) 0.89-1.26	ABB (3) 0.51-0.63	ABBB (108) 0.29-0.40	AAB (3) 2.11-2.18	AAAB (14) 3.04-3.15
A and C	AC (4) 1.08-1.15	AAC (3) 2.01-2.13	AAAC (2) 3.05-3.11
A and D	AD (1) 1.05
B and C	BC (4) 0.99-1.14	BBC (3) 1.99-2.18	BBBC (8) 3.01-3.23
B and D	BD (1) 0.96
C and D	CD (1) 0.92

## Sheet: c-59
Allelic peak ratios calculated for all pairwise allele combinations in 240 Salix psammophila individuals for which allelic configurations could be determined using the MAC-PR method
Alleles	Putative configurations (number of samples) and range of peak values
B and C	BC (1) 1.15	BCC (1) 0.53
B and E	BE (4) 0.95-1.00
B and H	BH (2) 1.03-1.06
B and J	BJ (2) 1.11-1.16
B and M	BM (1) 1.02
B and P	BP (2) 0.83-0.85
B and R	BR (1) 0.96
C and D	CD (1) 1.12
C and E	CE (26) 0.89-1.20	CEE (11) 0.45-0.67	CEEE (1) 0.36	CCE (5) 2.22-2.30
C and F	CF (15) 1.05-1.30
C and G	CG (2) 1.01-1.15
C and H	CH (16) 0.89-1.16	CHH (1) 0.45-0.60	CCH (5) 1.99-2.16
C and I	CI (7) 0.98-1.03	CII (2) 0.40-0.46	CCI (1) 1.89
C and J	CJ (15) 0.90-1.06	CJJ (1) 0.56	CCJ (2) 1.90-1.98
C and K	CK (23) 1.12-1.26	CCK (5) 2.03-2.15
C and L	CL (13) 0.95-1.03	CLL (2) 0.44-0.48
C and M	CM (14) 1.05-1.17	CCM (3) 1.78-1.85
C and N	CN (7) 1.12-1.31
C and O	CO (3) 1.21-1.30
C and P	CP (2) 1.05-1.09	CCP (2) 2.21-2.34
C and Q	CQ (2) 0.93-1.00
C and S	CS (2) 1.14-1.23
D and E	DE (2) 0.89-1.03
D and J	DJ (2) 0.93-1.02
D and K	DK (1) 1.04
D and L	DL (3) 0.96-1.03
E and F	EF (19) 0.92-1.20	EEF (8) 1.99-2.14	EEEF (1) 3.18
E and G	EG (3) 1.05-1.18	EGG (1) 0.59	EEG (3) 2.13-2.21
E and H	EH/EEHH (26) 1.12-1.26	EHH (4) 0.59-0.60	EEH (7) 2.14-2.34	EEEH (2) 3.34-3.41
E and I	EI (7) 0.89-1.20	EII (1) 0.49	EEI (3) 1.93-2.06
E and J	EJ/EEJJ (25) 0.94-1.30	EJJ (1) 0.63	EEJ (14) 2.40
E and K	EK/EEKK (25) 0.90-1.24	EKK (1) 0.45	EEK (42) 1.89-2.35	EEEK (1) 3.16
E and L	EL (7) 1.13-1.25	ELL (1) 0.43	EEL (5) 1.89-2.30
E and M	EM (12) 1.03-1.29	EEM (3) 2.10-2.38
E and N	EN (9) 0.97-1.15	EEN (2) 1.88-2.01	EEEN (6) 2.87-3.00
E and O	EO (6) 0.96-1.15	EEO (1) 2.13
E and P	EP (3) 1.11-1.32	EEP (19) 1.99-2.30	EEEP (1) 3.19
E and R	EER (1) 2.17
E and S	ES (2) 1.18-1.24
F and G	FG (2) 0.99-1.05	FFG (1) 2.21
F and H	FH/FFH (15) 0.94-1.20	FHH (2) 0.40-0.48	FFH (1) 1.89
F and I	FI (8) 1.23	FFI (4) 2.10
F and J	FJ (9) 0.89-1.06	FFJ (2) 2.01-2.22
F and K	FK/FFKK (21) 1.01-1.40	FKK (1) 0.63	FFK (5) 2.26
F and L	FL (6) 0.93-1.08	FFL (4) 2.01-2.15
F and M	FM (7) 0.85-0.96
F and N	FN (5) 0.88-0.97	FFN (2) 1.94-1.99
F and O	FO (3) 0.85-1.15
F and P	FP (2) 0.98-1.05	FFP (1) 1.87
F and Q	FQ (2) 0.90-1.00
G and J	GJ (1) 1.18	GGJ (4) 2.01-2.04
G and K	GK (6) 0.94-1.22
G and M	GGM (3) 2.14-2.40
G and N	GN (1) 1.10
H and I	HI (8) 1.15-1.30	HII (1) 0.55	HHI (2) 2.24
H and J	HJ (15) 0.95-1.43	HHJ (2) 2.06-2.50
H and K	HK (15) 1.20-1.34	HKK (2) 0.60-0.68	HHK (1) 2.31
H and L	HL (11) 0.98-1.16	HLL (1) 0.49	HHL (2) 2.03-2.10
H and M	HM (7) 1.10-1.23	HHM (1) 1.96
H and N	HN (5) 1.01-1.15	HHN (2) 2.15-2.30
H and O	HO (7) 1.06-1.32
H and P	HP (5) 0.91-1.12
H and Q	HQ (3) 1.04-1.08
H and S	HS (2) 0.89-0.96
I and J	IJ (3) 0.93-1.20
I and K	IK (8) 0.89-1.05
I and L	IL (3) 0.94-1.13	IIL (1) 2.30
I and M	IM (3) 0.90-1.02
I and N	IN (3) 1.01-1.08	IIN (1) 2.15
I and R	IR (1) 1.20
J and K	JK (18) 0.93-1.24	JKK (1) 0.56
J and L	JL (11) 0.85-1.26	JLL (1) 0.48
J and M	JM (15) 0.94-1.30	JJM (1) 2.19
J and N	JN (8) 0.79-0.93
J and O	JO (1) 1.08
J and P	JP (5) 1.21-1.36	JJP (1) 2.24
J and Q	JQ (2) 0.88-0.96
K and L	KL (6) 0.99-1.15	KLL (2) 0.46
K and M	KM (9) 1.01-1.19	KKM (1) 2.15
K and N	KN (3) 0.99-1.12
K and O	KO (2) 1.01-1.08
K and P	KP (19) 0.84-1.06
K and Q	KQ (1) 1.25
K and R	KR (1) 1.10
L and M	LM (9) 0.89-1.13	LLM (1) 1.88
L and N	LN (6) 0.90-1.09
L and O	LO (2) 0.93-1.01
L and P	LP (2) 1.15-1.26	LLP (1) 2.40
L and Q	LQ (2) 1.10-1.20
L and R	LLR (1) 2.15
M and N	MN (3) 0.89-0.94
M and O	MO (2) 1.10-1.30
M and P	MP (2) 0.98-1.13
M and R	MR (1) 1.10
N and O	NO (1) 1.20
N and P	NP (2) 1.13-1.25
N and Q	NQ (2) 1.03-1.16
O and P	OP (4) 0.79-0.90
O and Q	OQ (4) 0.93-1.20
O and R	OR (1) 0.96
P and Q	PQ (4) 0.87-0.93

[truncated: 17 more sheets: c-61, c-69, c-73, c-74, c-76, c-77, c-90, c-96, c-97, c-99, c-100, c-112, c-115, c-133, c-146, c-149, c-150]
