# Supplementary material for: De novo transcriptome assembly, development of EST-SSR markers and population genetic analyses for the desert biomass willow, Salix psammophila
Source: Sci Rep. 2016 Dec 20;6:39591. doi: 10.1038/srep39591 (PMC5171774; doi:10.1038/srep39591)
Supplement: Supplementary Dataset 8 [file srep39591-s9.xls]

## Sheet: Sheet1
Table S8. The genetic distance of the 240 S. psammophila genets
	1-1	1-2	1-3	1-4	1-5	1-6	1-7	1-8	1-9	1-10	1-11	1-12	1-13	1-14	1-15	1-16	1-17	1-18	1-19	1-20	1-21	1-22	1-23	1-24	1-25	1-26	1-27	1-28	1-29	1-30	2-1	2-2	2-3	2-4	2-5	2-6	2-7	2-8	2-9	2-10	2-11	2-12	2-13	2-14	2-15	2-16	2-17	2-18	2-19
1-1	0	0.435517	0.423442	0.419408	0.393369	0.370849	0.436772	0.369302	0.387026	0.434816	0.534493	0.38259	0.534493	0.466144	0.359329	0.359329	0.563051	0.503093	0.400406	0.432984	0.490018	0.338283	0.452548	0.38259	0.323046	0.558618	0.469948	0.407593	0.403369	0.384466	0.451267	0.328402	0.311907	0.374814	0.444496	0.477396	0.371479	0.358441	0.341903	0.322704	0.364059	0.336689	0.419408	0.451699	0.428985	0.436561	0.353889	0.419672	0.412166
1-2	0.435517	0	0.634218	0.56857	0.643514	0.750989	0.543987	0.51776	0.583274	0.467202	0.955365	0.71445	0.634893	0.470839	0.475215	0.534492	0.592101	0.705276	0.527661	0.605676	0.512393	0.592101	0.442517	0.505695	0.699593	0.573447	0.483355	0.56994	0.456517	0.491317	0.460929	0.583491	0.554297	0.506433	0.602216	0.576353	0.592854	0.558913	0.452574	0.590509	0.652772	0.543987	0.538034	0.519998	0.619753	0.419257	0.420194	0.509724	0.657906
1-3	0.423442	0.634218	0	0.412082	0.496286	0.483286	0.55038	0.539145	0.455127	0.542138	0.47348	0.5868	0.494833	0.458577	0.56354	0.379875	0.558328	0.522709	0.517297	0.372665	0.427685	0.302649	0.670883	0.594897	0.468931	0.601646	0.698649	0.455779	0.430649	0.551834	0.449347	0.402474	0.435647	0.543744	0.500554	0.574201	0.551834	0.306732	0.303092	0.396504	0.481722	0.285497	0.333611	0.633129	0.585722	0.414008	0.536409	0.476366	0.539145
1-4	0.419408	0.56857	0.412082	0	0.436301	0.66101	0.645033	0.537385	0.444076	0.539386	0.683899	0.537031	0.776558	0.564351	0.529519	0.382195	0.464514	0.592395	0.47611	0.522873	0.446033	0.501693	0.576877	0.644129	0.527872	0.649223	0.731488	0.38964	0.397814	0.336567	0.467961	0.518841	0.517377	0.390383	0.542703	0.532465	0.49691	0.438653	0.402129	0.512015	0.616728	0.431106	0.435735	0.531026	0.527856	0.438548	0.549399	0.465836	0.553914
1-5	0.393369	0.643514	0.496286	0.436301	0	0.337049	0.55961	0.509285	0.479489	0.392477	0.563898	0.35557	0.396844	0.462364	0.452454	0.691684	0.507253	0.502645	0.382774	0.491841	0.416907	0.471148	0.580287	0.46163	0.279611	0.587787	0.613993	0.53865	0.376068	0.496732	0.46674	0.328375	0.368141	0.583116	0.675754	0.402628	0.335612	0.519186	0.392806	0.328375	0.354664	0.54348	0.402628	0.474066	0.424867	0.46674	0.360095	0.401166	0.548506
1-6	0.370849	0.750989	0.483286	0.66101	0.337049	0	0.502145	0.600064	0.548779	0.502617	0.499493	0.405294	0.522135	0.581895	0.47665	0.523533	0.608367	0.513902	0.541563	0.532086	0.541563	0.487739	0.621517	0.492305	0.331596	0.601933	0.658444	0.608947	0.525829	0.631086	0.633348	0.31801	0.318773	0.756892	0.576376	0.400727	0.347614	0.469819	0.407977	0.31801	0.305297	0.494113	0.407696	0.388593	0.410105	0.624459	0.459651	0.53821	0.645321
1-7	0.436772	0.543987	0.55038	0.645033	0.55961	0.502145	0	0.151629	0.704846	0.546622	0.841385	0.49676	0.671825	0.500852	0.702567	0.530196	0.617882	0.820913	0.499172	0.605024	0.621062	0.492194	0.528763	0.46575	0.52058	0.551513	0.608024	0.410998	0.580223	0.406236	0.481405	0.534353	0.534268	0.53733	0.627013	0.645033	0.516237	0.499172	0.479178	0.52708	0.478327	0.509144	0.453579	0.593663	0.631292	0.489374	0.50919	0.635243	0.449105
1-8	0.369302	0.51776	0.539145	0.537385	0.509285	0.600064	0.151629	0	0.636444	0.511801	0.84641	0.541951	0.69537	0.529044	0.678322	0.4629	0.596474	0.836988	0.487937	0.56749	0.580831	0.458604	0.501785	0.48616	0.525605	0.589327	0.573519	0.39467	0.557849	0.357194	0.494399	0.517717	0.517152	0.489908	0.571934	0.596474	0.446601	0.496034	0.412744	0.510599	0.448013	0.464978	0.458604	0.703048	0.574624	0.478525	0.437842	0.621749	0.385662
1-9	0.387026	0.583274	0.455127	0.444076	0.479489	0.548779	0.704846	0.636444	0	0.710847	0.429766	0.528685	0.521058	0.497829	0.338371	0.513029	0.602899	0.482331	0.594609	0.507841	0.453752	0.437107	0.607466	0.543952	0.495809	0.797942	0.639033	0.548477	0.391251	0.526608	0.536196	0.418928	0.440052	0.363415	0.40106	0.570638	0.497829	0.490931	0.45778	0.406879	0.472705	0.483609	0.472446	0.569712	0.534778	0.490387	0.488758	0.45863	0.654301
1-10	0.434816	0.467202	0.542138	0.539386	0.392477	0.502617	0.546622	0.511801	0.710847	0	0.663028	0.448642	0.566178	0.659097	0.520692	0.4324	0.423314	0.550282	0.3833	0.738365	0.417906	0.465278	0.591205	0.348892	0.429851	0.500691	0.564371	0.474369	0.39842	0.435953	0.453753	0.34309	0.355153	0.54815	0.549743	0.376482	0.396733	0.553451	0.405136	0.34309	0.452902	0.538525	0.376482	0.537451	0.391677	0.418413	0.392131	0.429851	0.473482
1-11	0.534493	0.955365	0.47348	0.683899	0.563898	0.499493	0.841385	0.84641	0.429766	0.663028	0	0.467094	0.434133	0.796995	0.487319	0.639003	0.543753	0.531482	0.565915	0.549665	0.565915	0.469645	0.800733	0.645169	0.462997	0.871989	0.858821	0.641255	0.566576	0.646935	0.639003	0.594766	0.647202	0.604573	0.650184	0.5671	0.545681	0.557818	0.615172	0.594766	0.597358	0.534859	0.591006	0.574079	0.494024	0.630419	0.641255	0.570793	0.640811
1-12	0.38259	0.71445	0.5868	0.537031	0.35557	0.405294	0.49676	0.541951	0.528685	0.448642	0.467094	0	0.453009	0.608448	0.52618	0.52618	0.483787	0.532423	0.450599	0.615145	0.450599	0.46908	0.573346	0.382992	0.285578	0.697087	0.753598	0.442325	0.387781	0.451996	0.566346	0.413264	0.409615	0.460332	0.662149	0.552779	0.431517	0.473072	0.502659	0.407148	0.502636	0.46575	0.461808	0.480676	0.509256	0.542054	0.492878	0.493217	0.618585
1-13	0.534493	0.634893	0.494833	0.776558	0.396844	0.522135	0.671825	0.69537	0.521058	0.566178	0.434133	0.453009	0	0.523702	0.548406	0.683063	0.5671	0.531482	0.565915	0.490389	0.42934	0.599103	0.697355	0.503199	0.346025	0.667577	0.699191	0.756939	0.508947	0.697365	0.56428	0.573413	0.631817	0.523943	0.747176	0.45546	0.474222	0.541818	0.576557	0.566395	0.5041	0.534859	0.551475	0.641901	0.494024	0.517396	0.429946	0.492629	0.547917
1-14	0.466144	0.470839	0.458577	0.564351	0.462364	0.581895	0.500852	0.529044	0.497829	0.659097	0.796995	0.608448	0.523702	0	0.577156	0.651879	0.751335	0.521715	0.586955	0.539899	0.523441	0.48969	0.576699	0.47997	0.52832	0.482843	0.525656	0.589068	0.521823	0.529358	0.492815	0.622135	0.629541	0.455694	0.732653	0.518889	0.446552	0.578792	0.454956	0.614863	0.516976	0.555768	0.461319	0.538946	0.544358	0.442625	0.422619	0.52832	0.505877
1-15	0.359329	0.475215	0.56354	0.529519	0.452454	0.47665	0.702567	0.678322	0.338371	0.520692	0.487319	0.52618	0.548406	0.577156	0	0.518794	0.586678	0.433939	0.55349	0.402643	0.57044	0.490604	0.33993	0.428725	0.469957	0.605424	0.567377	0.492091	0.37912	0.470996	0.551317	0.453316	0.457582	0.485524	0.539634	0.44582	0.394834	0.480583	0.403238	0.446802	0.465487	0.538564	0.498267	0.412633	0.448538	0.526826	0.484543	0.45469	0.768836
1-16	0.359329	0.534492	0.379875	0.382195	0.691684	0.523533	0.530196	0.4629	0.513029	0.4324	0.639003	0.52618	0.683063	0.651879	0.518794	0	0.529519	0.557172	0.520429	0.527347	0.488427	0.490604	0.542054	0.599683	0.447143	0.656282	0.748196	0.426133	0.416577	0.394834	0.567984	0.40858	0.411672	0.437072	0.449347	0.57831	0.609679	0.419959	0.44406	0.40235	0.52224	0.397706	0.438548	0.536823	0.524911	0.559616	0.499695	0.583902	0.649884
1-17	0.563051	0.592101	0.558328	0.464514	0.507253	0.608367	0.617882	0.596474	0.602899	0.423314	0.543753	0.483787	0.5671	0.751335	0.586678	0.529519	0	0.679406	0.402548	0.725242	0.597717	0.564213	0.716232	0.461808	0.496373	0.591594	0.803591	0.459112	0.442934	0.468336	0.537488	0.512015	0.510409	0.540323	0.446688	0.564213	0.504183	0.563816	0.55737	0.505236	0.512155	0.600183	0.564213	0.547286	0.559605	0.513771	0.648654	0.480988	0.473872
1-18	0.503093	0.705276	0.522709	0.592395	0.502645	0.513902	0.820913	0.836988	0.482331	0.550282	0.531482	0.532423	0.531482	0.521715	0.433939	0.557172	0.679406	0	0.67387	0.480807	0.576015	0.543605	0.779283	0.540266	0.453737	0.586986	0.876692	0.735018	0.469578	0.746726	0.669845	0.493893	0.512769	0.652579	0.569593	0.5357	0.559743	0.601767	0.575928	0.507407	0.620024	0.595574	0.626297	0.463897	0.538997	0.660713	0.688498	0.555787	0.75183
1-19	0.400406	0.527661	0.517297	0.47611	0.382774	0.541563	0.499172	0.487937	0.594609	0.3833	0.565915	0.450599	0.565915	0.586955	0.55349	0.520429	0.402548	0.67387	0	0.619951	0.435318	0.424054	0.655393	0.38606	0.395744	0.659333	0.591202	0.508368	0.448967	0.478321	0.480583	0.37551	0.403609	0.529441	0.607154	0.468506	0.435149	0.458308	0.436535	0.37551	0.423781	0.47488	0.388463	0.489806	0.434044	0.442265	0.404572	0.440196	0.425417
1-20	0.432984	0.605676	0.372665	0.522873	0.491841	0.532086	0.605024	0.56749	0.507841	0.738365	0.549665	0.615145	0.490389	0.539899	0.402643	0.527347	0.725242	0.480807	0.619951	0	0.552699	0.515269	0.582355	0.598616	0.533479	0.65436	0.710872	0.66223	0.605545	0.517758	0.697246	0.567264	0.581143	0.614523	0.688703	0.69759	0.577927	0.459608	0.469409	0.567264	0.561835	0.444682	0.515269	0.594198	0.692982	0.660878	0.516813	0.616171	0.592808
1-21	0.490018	0.512393	0.427685	0.446033	0.416907	0.541563	0.621062	0.580831	0.453752	0.417906	0.565915	0.450599	0.42934	0.523441	0.57044	0.488427	0.597717	0.576015	0.435318	0.552699	0	0.47611	0.57675	0.503844	0.455464	0.74233	0.530577	0.540117	0.307468	0.470995	0.427339	0.381664	0.416597	0.536989	0.517297	0.539123	0.456502	0.427771	0.311783	0.37551	0.437295	0.397919	0.340672	0.497838	0.576015	0.369769	0.285225	0.388524	0.504198
1-22	0.338283	0.592101	0.302649	0.501693	0.471148	0.487739	0.492194	0.458604	0.437107	0.465278	0.469645	0.46908	0.599103	0.48969	0.490604	0.490604	0.564213	0.543605	0.424054	0.515269	0.47611	0	0.560748	0.46908	0.473384	0.499927	0.563765	0.324682	0.539784	0.440557	0.284397	0.427274	0.48301	0.657187	0.460873	0.580474	0.44743	0.360875	0.279275	0.427274	0.519272	0.366568	0.347542	0.531026	0.567702	0.259856	0.444826	0.379452	0.481594
1-23	0.452548	0.442517	0.670883	0.576877	0.580287	0.621517	0.528763	0.501785	0.607466	0.591205	0.800733	0.573346	0.697355	0.576699	0.33993	0.542054	0.716232	0.779283	0.655393	0.582355	0.57675	0.560748	0	0.557346	0.556731	0.497221	0.568331	0.561871	0.561445	0.418094	0.634169	0.579761	0.617254	0.62923	0.772352	0.552779	0.47997	0.646344	0.502659	0.579761	0.509654	0.604749	0.58504	0.52756	0.572269	0.616777	0.463679	0.581628	0.701582
1-24	0.38259	0.505695	0.594897	0.644129	0.46163	0.492305	0.46575	0.48616	0.543952	0.348892	0.645169	0.382992	0.503199	0.47997	0.428725	0.599683	0.461808	0.540266	0.38606	0.598616	0.503844	0.46908	0.557346	0	0.411992	0.434042	0.483774	0.380873	0.470848	0.366135	0.487566	0.325231	0.34899	0.433664	0.479828	0.426217	0.328863	0.511687	0.393708	0.319628	0.335582	0.49676	0.371781	0.480676	0.428626	0.487566	0.341907	0.493217	0.418719
1-25	0.323046	0.699593	0.468931	0.527872	0.279611	0.331596	0.52058	0.525605	0.495809	0.429851	0.462997	0.285578	0.346025	0.52832	0.469957	0.447143	0.496373	0.453737	0.395744	0.533479	0.455464	0.473384	0.556731	0.411992	0	0.563285	0.69452	0.553092	0.406962	0.536042	0.541701	0.380388	0.408488	0.512014	0.586714	0.450911	0.398642	0.425158	0.455498	0.374272	0.395653	0.42527	0.480988	0.535506	0.431596	0.525307	0.423634	0.437527	0.509076
1-26	0.558618	0.573447	0.601646	0.649223	0.587787	0.601933	0.551513	0.589327	0.797942	0.500691	0.871989	0.697087	0.667577	0.482843	0.605424	0.656282	0.591594	0.586986	0.659333	0.65436	0.74233	0.499927	0.497221	0.434042	0.563285	0	0.629031	0.592717	0.750762	0.576775	0.526017	0.670327	0.728143	0.676207	0.692996	0.409273	0.40972	0.650522	0.577631	0.670327	0.569074	0.653295	0.537106	0.751992	0.480826	0.518412	0.531159	0.563285	0.435177
1-27	0.469948	0.483355	0.698649	0.731488	0.613993	0.658444	0.608024	0.573519	0.639033	0.564371	0.858821	0.753598	0.699191	0.525656	0.567377	0.748196	0.803591	0.876692	0.591202	0.710872	0.530577	0.563765	0.568331	0.483774	0.69452	0.629031	0	0.698019	0.614901	0.703904	0.537745	0.610766	0.623387	0.654554	0.767052	0.593618	0.479136	0.568035	0.400528	0.60394	0.515887	0.537957	0.407516	0.647442	0.611999	0.494881	0.429265	0.457678	0.573519
1-28	0.407593	0.56994	0.455779	0.38964	0.53865	0.608947	0.410998	0.39467	0.548477	0.474369	0.641255	0.442325	0.756939	0.589068	0.492091	0.426133	0.459112	0.735018	0.508368	0.66223	0.540117	0.324682	0.561871	0.380873	0.553092	0.592717	0.698019	0	0.459747	0.124987	0.325036	0.375741	0.407909	0.499225	0.400971	0.581402	0.52798	0.356452	0.398233	0.364045	0.493272	0.382628	0.369706	0.532085	0.536948	0.325036	0.504838	0.438023	0.452658
1-29	0.403369	0.456517	0.430649	0.397814	0.376068	0.525829	0.580223	0.557849	0.391251	0.39842	0.566576	0.387781	0.508947	0.521823	0.37912	0.416577	0.442934	0.469578	0.448967	0.605545	0.307468	0.539784	0.561445	0.470848	0.406962	0.750762	0.614901	0.459747	0	0.467335	0.52109	0.359517	0.34995	0.395345	0.453291	0.442934	0.380324	0.409747	0.341261	0.353248	0.382942	0.418167	0.347624	0.440999	0.400585	0.487754	0.42172	0.469975	0.613419
1-30	0.384466	0.491317	0.551834	0.336567	0.496732	0.631086	0.406236	0.357194	0.526608	0.435953	0.646935	0.451996	0.697365	0.529358	0.470996	0.394834	0.468336	0.746726	0.478321	0.517758	0.470995	0.440557	0.418094	0.366135	0.536042	0.576775	0.703904	0.124987	0.467335	0	0.470996	0.343619	0.401897	0.44279	0.47237	0.533814	0.459885	0.428131	0.403331	0.33263	0.457158	0.448796	0.380738	0.523441	0.499574	0.449643	0.389829	0.41912	0.46842
2-1	0.451267	0.460929	0.449347	0.467961	0.46674	0.633348	0.481405	0.494399	0.536196	0.453753	0.639003	0.566346	0.56428	0.492815	0.551317	0.567984	0.537488	0.669845	0.480583	0.697246	0.427339	0.284397	0.634169	0.487566	0.541701	0.526017	0.537745	0.325036	0.52109	0.470996	0	0.600952	0.609498	0.574472	0.547539	0.57831	0.585188	0.488427	0.472231	0.600952	0.697289	0.505503	0.467961	0.512332	0.582069	0.0438026	0.370946	0.307054	0.417438
2-2	0.328402	0.583491	0.402474	0.518841	0.328375	0.31801	0.534353	0.517717	0.418928	0.34309	0.594766	0.413264	0.573413	0.622135	0.453316	0.40858	0.512015	0.493893	0.37551	0.567264	0.381664	0.427274	0.579761	0.325231	0.380388	0.670327	0.610766	0.375741	0.359517	0.343619	0.600952	0	0.0336546	0.587324	0.372973	0.421044	0.31637	0.394087	0.272405	0.00362977	0.123546	0.423896	0.287512	0.451981	0.410243	0.54928	0.302053	0.411543	0.56901
2-3	0.311907	0.554297	0.435647	0.517377	0.368141	0.318773	0.534268	0.517152	0.440052	0.355153	0.647202	0.409615	0.631817	0.629541	0.457582	0.411672	0.510409	0.512769	0.403609	0.581143	0.416597	0.48301	0.617254	0.34899	0.408488	0.728143	0.623387	0.407909	0.34995	0.401897	0.609498	0.0336546	0	0.518267	0.392297	0.456342	0.343741	0.390789	0.286547	0.0374934	0.153964	0.421473	0.298439	0.429755	0.413019	0.563689	0.341819	0.475179	0.577321
2-4	0.374814	0.506433	0.543744	0.390383	0.583116	0.756892	0.53733	0.489908	0.363415	0.54815	0.604573	0.460332	0.523943	0.455694	0.485524	0.437072	0.540323	0.652579	0.529441	0.614523	0.536989	0.657187	0.62923	0.433664	0.512014	0.676207	0.654554	0.499225	0.395345	0.44279	0.574472	0.587324	0.518267	0	0.522238	0.547703	0.515913	0.471031	0.573796	0.566985	0.594924	0.456104	0.540323	0.624	0.521116	0.543935	0.506242	0.588387	0.497234
2-5	0.444496	0.602216	0.500554	0.542703	0.675754	0.576376	0.627013	0.571934	0.40106	0.549743	0.650184	0.662149	0.747176	0.732653	0.539634	0.449347	0.446688	0.569593	0.607154	0.688703	0.517297	0.460873	0.772352	0.479828	0.586714	0.692996	0.767052	0.400971	0.453291	0.47237	0.547539	0.372973	0.392297	0.522238	0	0.767786	0.638162	0.442074	0.413634	0.367176	0.441982	0.456561	0.418908	0.64194	0.725078	0.501019	0.513766	0.468931	0.555405
2-6	0.477396	0.576353	0.574201	0.532465	0.402628	0.400727	0.645033	0.596474	0.570638	0.376482	0.5671	0.552779	0.45546	0.518889	0.44582	0.57831	0.564213	0.5357	0.468506	0.69759	0.539123	0.580474	0.552779	0.426217	0.450911	0.409273	0.593618	0.581402	0.442934	0.533814	0.57831	0.421044	0.456342	0.547703	0.767786	0	0.214677	0.555517	0.498093	0.414852	0.404669	0.565696	0.428668	0.555517	0.0520106	0.570011	0.451944	0.496373	0.553914
2-7	0.371479	0.592854	0.551834	0.49691	0.335612	0.347614	0.516237	0.446601	0.497829	0.396733	0.545681	0.431517	0.474222	0.446552	0.394834	0.609679	0.504183	0.559743	0.435149	0.577927	0.456502	0.44743	0.47997	0.328863	0.398642	0.40972	0.479136	0.52798	0.380324	0.459885	0.585188	0.31637	0.343741	0.515913	0.638162	0.214677	0	0.478321	0.241127	0.311008	0.172707	0.4857	0.312176	0.515779	0.243405	0.545657	0.291591	0.475873	0.453821
2-8	0.358441	0.558913	0.306732	0.438653	0.519186	0.469819	0.499172	0.496034	0.490931	0.553451	0.557818	0.473072	0.541818	0.578792	0.480583	0.419959	0.563816	0.601767	0.458308	0.459608	0.427771	0.360875	0.646344	0.511687	0.425158	0.650522	0.568035	0.356452	0.409747	0.428131	0.488427	0.394087	0.390789	0.471031	0.442074	0.555517	0.478321	0	0.179024	0.387856	0.4719	0.0882578	0.198016	0.458308	0.526418	0.427339	0.455124	0.403017	0.448406
2-9	0.341903	0.452574	0.303092	0.402129	0.392806	0.407977	0.479178	0.412744	0.45778	0.405136	0.615172	0.502659	0.576557	0.454956	0.403238	0.44406	0.55737	0.575928	0.436535	0.469409	0.311783	0.279275	0.502659	0.393708	0.455498	0.577631	0.400528	0.398233	0.341261	0.403331	0.472231	0.272405	0.286547	0.573796	0.413634	0.498093	0.241127	0.179024	0	0.267316	0.261963	0.219667	0.1443	0.472126	0.522684	0.403238	0.299995	0.380377	0.521944
2-10	0.322704	0.590509	0.396504	0.512015	0.328375	0.31801	0.52708	0.510599	0.406879	0.34309	0.594766	0.407148	0.566395	0.614863	0.446802	0.40235	0.505236	0.507407	0.37551	0.567264	0.37551	0.427274	0.579761	0.319628	0.374272	0.670327	0.60394	0.364045	0.353248	0.33263	0.600952	0.00362977	0.0374934	0.566985	0.367176	0.414852	0.311008	0.387856	0.267316	0	0.119282	0.417381	0.282092	0.451981	0.404089	0.54928	0.302053	0.411543	0.56901
2-11	0.364059	0.652772	0.481722	0.616728	0.354664	0.305297	0.478327	0.448013	0.472705	0.452902	0.597358	0.502636	0.5041	0.516976	0.465487	0.52224	0.512155	0.620024	0.423781	0.561835	0.437295	0.519272	0.509654	0.335582	0.395653	0.569074	0.515887	0.493272	0.382942	0.457158	0.697289	0.123546	0.153964	0.594924	0.441982	0.404669	0.172707	0.4719	0.261963	0.119282	0	0.485547	0.331016	0.537378	0.400061	0.6382	0.265999	0.483845	0.454981
2-12	0.336689	0.543987	0.285497	0.431106	0.54348	0.494113	0.509144	0.464978	0.483609	0.538525	0.534859	0.46575	0.534859	0.555768	0.538564	0.397706	0.600183	0.595574	0.47488	0.444682	0.397919	0.366568	0.604749	0.49676	0.42527	0.653295	0.537957	0.382628	0.418167	0.448796	0.505503	0.423896	0.421473	0.456104	0.456561	0.565696	0.4857	0.0882578	0.219667	0.417381	0.485547	0	0.188887	0.532509	0.544281	0.44249	0.440197	0.432874	0.402943
2-13	0.419408	0.538034	0.333611	0.435735	0.402628	0.407696	0.453579	0.458604	0.472446	0.376482	0.591006	0.461808	0.551475	0.461319	0.498267	0.438548	0.564213	0.626297	0.388463	0.515269	0.340672	0.347542	0.58504	0.371781	0.480988	0.537106	0.407516	0.369706	0.347624	0.380738	0.467961	0.287512	0.298439	0.540323	0.418908	0.428668	0.312176	0.198016	0.1443	0.282092	0.331016	0.188887	0	0.453468	0.417042	0.402957	0.287641	0.393341	0.421425
2-14	0.451699	0.519998	0.633129	0.531026	0.474066	0.388593	0.593663	0.703048	0.569712	0.537451	0.574079	0.480676	0.641901	0.538946	0.412633	0.536823	0.547286	0.463897	0.489806	0.594198	0.497838	0.531026	0.52756	0.480676	0.535506	0.751992	0.647442	0.532085	0.440999	0.523441	0.512332	0.451981	0.429755	0.624	0.64194	0.555517	0.515779	0.458308	0.472126	0.451981	0.537378	0.532509	0.453468	0	0.542678	0.528593	0.485201	0.510814	0.607738
2-15	0.428985	0.619753	0.585722	0.527856	0.424867	0.410105	0.631292	0.574624	0.534778	0.391677	0.494024	0.509256	0.494024	0.544358	0.448538	0.524911	0.559605	0.538997	0.434044	0.692982	0.576015	0.567702	0.572269	0.428626	0.431596	0.480826	0.611999	0.536948	0.400585	0.499574	0.582069	0.410243	0.413019	0.521116	0.725078	0.0520106	0.243405	0.526418	0.522684	0.404089	0.400061	0.544281	0.417042	0.542678	0	0.573701	0.454504	0.499547	0.524614
2-16	0.436561	0.419257	0.414008	0.438548	0.46674	0.624459	0.489374	0.478525	0.490387	0.418413	0.630419	0.542054	0.517396	0.442625	0.526826	0.559616	0.513771	0.660713	0.442265	0.660878	0.369769	0.259856	0.616777	0.487566	0.525307	0.518412	0.494881	0.325036	0.487754	0.449643	0.0438026	0.54928	0.563689	0.543935	0.501019	0.570011	0.545657	0.427339	0.403238	0.54928	0.6382	0.44249	0.402957	0.528593	0.573701	0	0.312297	0.268588	0.373953
2-17	0.353889	0.420194	0.536409	0.549399	0.360095	0.459651	0.50919	0.437842	0.488758	0.392131	0.641255	0.492878	0.429946	0.422619	0.484543	0.499695	0.648654	0.688498	0.404572	0.516813	0.285225	0.444826	0.463679	0.341907	0.423634	0.531159	0.429265	0.504838	0.42172	0.389829	0.370946	0.302053	0.341819	0.506242	0.513766	0.451944	0.291591	0.455124	0.299995	0.302053	0.265999	0.440197	0.287641	0.485201	0.454504	0.312297	0	0.328324	0.346551
2-18	0.419672	0.509724	0.476366	0.465836	0.401166	0.53821	0.635243	0.621749	0.45863	0.429851	0.570793	0.493217	0.492629	0.52832	0.45469	0.583902	0.480988	0.555787	0.440196	0.616171	0.388524	0.379452	0.581628	0.493217	0.437527	0.563285	0.457678	0.438023	0.469975	0.41912	0.307054	0.411543	0.475179	0.588387	0.468931	0.496373	0.475873	0.403017	0.380377	0.411543	0.483845	0.432874	0.393341	0.510814	0.499547	0.268588	0.328324	0	0.461067
2-19	0.412166	0.657906	0.539145	0.553914	0.548506	0.645321	0.449105	0.385662	0.654301	0.473482	0.640811	0.618585	0.547917	0.505877	0.768836	0.649884	0.473872	0.75183	0.425417	0.592808	0.504198	0.481594	0.701582	0.418719	0.509076	0.435177	0.573519	0.452658	0.613419	0.46842	0.417438	0.56901	0.577321	0.497234	0.555405	0.553914	0.453821	0.448406	0.521944	0.56901	0.454981	0.402943	0.421425	0.607738	0.524614	0.373953	0.346551	0.461067	0
2-20	0.319068	0.667502	0.404844	0.535967	0.38673	0.372869	0.590885	0.51408	0.439833	0.397273	0.627764	0.459953	0.569777	0.633205	0.503384	0.430262	0.557169	0.51747	0.441744	0.570745	0.415768	0.488176	0.635843	0.373479	0.395328	0.705911	0.634909	0.426498	0.41415	0.396816	0.651804	0.071587	0.105601	0.530342	0.416965	0.442566	0.373694	0.415768	0.337397	0.0676884	0.168059	0.400842	0.374848	0.523982	0.450778	0.597316	0.348847	0.453222	0.528469
2-21	0.389369	0.491307	0.516732	0.405455	0.394036	0.492305	0.443107	0.433318	0.513647	0.287523	0.595572	0.36319	0.533052	0.465885	0.450387	0.487566	0.433234	0.580432	0.4214	0.574323	0.450599	0.405455	0.459154	0.246133	0.470403	0.387522	0.546512	0.374272	0.331428	0.263944	0.502833	0.35952	0.391038	0.433664	0.472607	0.371781	0.246946	0.393029	0.29547	0.353723	0.371731	0.399305	0.196104	0.450599	0.367173	0.480018	0.354727	0.485555	0.440698
2-22	0.406702	0.493983	0.593741	0.522068	0.418369	0.538419	0.576004	0.501622	0.479489	0.47252	0.719312	0.534125	0.563898	0.390672	0.510865	0.613723	0.507253	0.636176	0.526908	0.613202	0.519186	0.507253	0.504493	0.440868	0.555317	0.513679	0.481395	0.584812	0.390054	0.469144	0.63904	0.407962	0.434231	0.497958	0.650436	0.514633	0.244641	0.616036	0.37423	0.402063	0.275972	0.601109	0.422696	0.599229	0.510025	0.564932	0.305035	0.464345	0.478979
2-23	0.405454	0.458601	0.454087	0.414714	0.443109	0.602996	0.447229	0.437103	0.458492	0.409359	0.577051	0.515295	0.577051	0.440396	0.469045	0.547826	0.503006	0.629734	0.432078	0.639184	0.402879	0.240642	0.579316	0.455126	0.505949	0.485973	0.499621	0.285882	0.500724	0.406263	0.0535295	0.546851	0.568428	0.51177	0.505759	0.534259	0.512369	0.439513	0.414666	0.546851	0.634776	0.454892	0.414714	0.517072	0.537619	0.0386409	0.355751	0.279636	0.357639
2-24	0.441651	0.409641	0.404392	0.443531	0.464345	0.623732	0.479758	0.46891	0.480771	0.422784	0.629388	0.54047	0.515443	0.433009	0.533471	0.566807	0.519904	0.651097	0.447801	0.651262	0.374238	0.25024	0.607162	0.47795	0.532086	0.516401	0.506468	0.321852	0.494667	0.447094	0.0542881	0.554158	0.569111	0.557134	0.499008	0.585501	0.543824	0.440196	0.400311	0.554158	0.636815	0.440537	0.407426	0.543875	0.589403	0.00961568	0.328324	0.284451	0.385843
2-25	0.584011	0.76012	0.389801	0.440301	0.49	0.546793	0.443107	0.455623	0.543952	0.506212	0.810683	0.631454	0.761893	0.465885	0.660837	0.502833	0.552779	0.75948	0.458034	0.684138	0.473072	0.461808	0.70228	0.466374	0.607162	0.636983	0.583146	0.40772	0.417195	0.451996	0.518337	0.371216	0.384922	0.597732	0.524279	0.552779	0.41145	0.443219	0.355729	0.365351	0.384077	0.450598	0.179575	0.5937	0.532423	0.465093	0.414546	0.61582	0.493942
2-26	0.463187	0.688634	0.441334	0.539386	0.529678	0.548779	0.348171	0.288658	0.577315	0.502092	0.828542	0.666554	0.706325	0.416151	0.576042	0.536196	0.661988	0.729483	0.51392	0.641372	0.498535	0.389641	0.551674	0.477013	0.558329	0.551984	0.481565	0.467252	0.465359	0.519335	0.505425	0.406879	0.427474	0.570128	0.565128	0.578607	0.264805	0.537451	0.278843	0.400909	0.252231	0.522524	0.338016	0.719772	0.58203	0.453753	0.328415	0.558329	0.443851
2-27	0.355921	0.557752	0.516732	0.552779	0.394036	0.398373	0.428292	0.362366	0.513647	0.40754	0.595572	0.466374	0.540656	0.404849	0.443114	0.550086	0.498712	0.613768	0.465525	0.566355	0.488339	0.454587	0.526093	0.356675	0.440771	0.5192	0.412082	0.522955	0.380561	0.494256	0.574577	0.325231	0.337294	0.4947	0.524279	0.412328	0.140463	0.480676	0.233127	0.319628	0.177214	0.488917	0.307657	0.511687	0.400846	0.502833	0.250658	0.52447	0.455623
2-28	0.3011	0.552699	0.257611	0.40834	0.429155	0.478727	0.485389	0.490415	0.445581	0.483608	0.543766	0.465749	0.487975	0.548479	0.473988	0.353542	0.541872	0.554213	0.41261	0.392928	0.375153	0.337389	0.589363	0.450364	0.387411	0.560618	0.568733	0.360273	0.387156	0.42619	0.434767	0.370044	0.37977	0.469497	0.404541	0.525205	0.470314	0.0893107	0.204281	0.370044	0.448655	0.0688745	0.197031	0.483787	0.496105	0.397027	0.381326	0.372705	0.372632
2-29	0.338439	0.596069	0.280421	0.411324	0.468878	0.538227	0.521017	0.517531	0.463381	0.509543	0.521815	0.499589	0.506067	0.59185	0.484297	0.414771	0.535514	0.556012	0.446087	0.403238	0.415315	0.334093	0.635391	0.476059	0.450965	0.570927	0.586948	0.356789	0.413091	0.415146	0.452799	0.431978	0.436599	0.465314	0.400565	0.543813	0.503439	0.0886312	0.231882	0.431978	0.517375	0.0846938	0.231438	0.494096	0.506415	0.407336	0.442556	0.397721	0.375561
2-30	0.440762	0.553186	0.35909	0.435735	0.396028	0.443287	0.461184	0.473872	0.472446	0.423314	0.623795	0.461808	0.543753	0.400283	0.505989	0.505989	0.572311	0.626297	0.416834	0.530536	0.367701	0.360615	0.560748	0.352109	0.511999	0.499927	0.407516	0.356634	0.383215	0.361568	0.490604	0.320664	0.332728	0.532997	0.446688	0.428668	0.30617	0.221409	0.169877	0.315062	0.336951	0.248785	0.0373875	0.453468	0.417042	0.424159	0.299836	0.414543	0.414153
3-1	0.609734	0.619585	0.496867	0.618994	0.529764	0.641079	0.461985	0.499271	0.686675	0.456152	0.663643	0.546927	0.577383	0.503248	0.773811	0.63634	0.54236	0.659642	0.476912	0.744836	0.453381	0.5261	0.678119	0.530666	0.564482	0.594303	0.693374	0.567981	0.484863	0.590259	0.531897	0.628052	0.662985	0.54733	0.710441	0.456032	0.565768	0.603664	0.558171	0.604522	0.61878	0.553335	0.534197	0.708024	0.481961	0.515503	0.601882	0.635941	0.621161
3-2	0.518612	0.62095	0.446952	0.683357	0.587578	0.571547	0.563139	0.594598	0.566427	0.429851	0.719539	0.660271	0.578957	0.520657	0.664663	0.541701	0.552165	0.606645	0.560824	0.669281	0.527208	0.511999	0.61582	0.462912	0.523855	0.486324	0.627829	0.611687	0.486369	0.63368	0.583902	0.405234	0.447966	0.572638	0.522175	0.535904	0.520657	0.604499	0.484277	0.405234	0.408725	0.598541	0.496373	0.698025	0.555787	0.566807	0.482475	0.591678	0.568165
3-3	0.512809	0.651612	0.40749	0.450095	0.386417	0.635269	0.54348	0.524789	0.4656	0.486506	0.602513	0.434042	0.556351	0.510817	0.488559	0.564932	0.544711	0.619509	0.423876	0.597202	0.356283	0.529559	0.534125	0.497221	0.380963	0.667829	0.636635	0.576969	0.289636	0.561737	0.541402	0.450265	0.511689	0.484445	0.532653	0.544711	0.503749	0.488881	0.424555	0.437995	0.492381	0.481445	0.443174	0.67719	0.540102	0.473961	0.494525	0.457125	0.649431
3-4	0.341922	0.520696	0.383188	0.386521	0.481211	0.50302	0.493758	0.482116	0.460619	0.352988	0.480253	0.321615	0.457438	0.500851	0.404462	0.458114	0.358151	0.44119	0.389968	0.451769	0.397459	0.337389	0.546438	0.348828	0.417488	0.512221	0.584606	0.417431	0.35662	0.477862	0.318695	0.469135	0.433116	0.392266	0.448666	0.508811	0.411904	0.382533	0.378635	0.462214	0.49214	0.367606	0.386521	0.405006	0.488073	0.298355	0.424812	0.417488	0.433719
3-5	0.489373	0.667683	0.633517	0.607266	0.634516	0.609841	0.511143	0.462924	0.751581	0.499239	1.12059	0.611832	0.693147	0.591143	0.588572	0.56428	0.710807	0.74324	0.624509	0.733515	0.472825	0.582973	0.518014	0.533052	0.629388	0.65091	0.540367	0.457534	0.525076	0.488111	0.56428	0.466645	0.463589	0.700647	0.609026	0.575005	0.488111	0.549786	0.409503	0.466645	0.406302	0.567383	0.434553	0.574079	0.602658	0.517396	0.383426	0.448504	0.564177
3-6	0.443374	0.533425	0.593886	0.600763	0.653126	0.561911	0.433933	0.431523	0.590128	0.511963	0.918042	0.596961	0.68818	0.521715	0.616261	0.509163	0.745158	0.70245	0.601767	0.808495	0.448859	0.489538	0.486613	0.41464	0.564086	0.51746	0.523052	0.440218	0.587361	0.449742	0.517006	0.447984	0.458334	0.596339	0.500067	0.5357	0.463728	0.463897	0.365364	0.447984	0.432426	0.441424	0.369251	0.610501	0.515466	0.448538	0.332732	0.468775	0.508484
3-7	0.364069	0.444615	0.404954	0.510728	0.530756	0.520304	0.494113	0.475422	0.580782	0.382331	0.782212	0.692976	0.715202	0.386329	0.556056	0.461498	0.652042	0.570142	0.424698	0.596624	0.410099	0.380108	0.538825	0.477267	0.513917	0.546141	0.465253	0.481792	0.542924	0.504934	0.454007	0.419589	0.410022	0.586993	0.528748	0.510728	0.497554	0.417372	0.300619	0.41332	0.477147	0.373667	0.320685	0.549861	0.490735	0.389002	0.389199	0.459429	0.475422
3-8	0.613062	0.592101	0.475261	0.548213	0.560096	0.72615	0.484351	0.443566	0.55489	0.602899	0.816167	0.754332	0.657697	0.59585	0.770681	0.665321	0.580474	0.82601	0.555517	0.715939	0.438653	0.486655	0.661673	0.644129	0.721457	0.710378	0.601222	0.606094	0.619121	0.670573	0.505989	0.698427	0.726632	0.600948	0.606724	0.684015	0.687965	0.555517	0.483807	0.674134	0.707324	0.516099	0.509298	0.76634	0.745158	0.467961	0.666198	0.655705	0.605208
3-9	0.459246	0.599405	0.464053	0.468506	0.459467	0.525169	0.649233	0.57202	0.453752	0.569712	0.565915	0.458034	0.650712	0.654777	0.57044	0.528593	0.580623	0.526418	0.481838	0.628685	0.497838	0.367701	0.5937	0.503844	0.478811	0.641788	0.751884	0.433145	0.532349	0.478321	0.480583	0.478828	0.527054	0.71026	0.565306	0.531026	0.554694	0.497838	0.464906	0.472048	0.599413	0.435659	0.483773	0.514099	0.542678	0.480583	0.598225	0.510814	0.67349
3-10	0.329909	0.438626	0.534119	0.540591	0.473954	0.510242	0.484246	0.402943	0.417164	0.417164	0.575681	0.528763	0.495639	0.547736	0.44249	0.572755	0.591449	0.604385	0.52407	0.640426	0.466912	0.484351	0.450598	0.378103	0.512281	0.584302	0.41767	0.477938	0.517422	0.441575	0.434885	0.423896	0.428162	0.414431	0.542217	0.476569	0.4857	0.549603	0.464472	0.417381	0.456974	0.492476	0.492194	0.558261	0.448971	0.419847	0.34826	0.410232	0.449105
3-11	0.580719	0.533783	0.690236	0.672216	0.565799	0.620874	0.614624	0.638697	0.763634	0.520288	0.727996	0.612244	0.768001	0.877209	0.644044	0.588984	0.589978	0.726448	0.539399	0.933033	0.610858	0.616646	0.70577	0.518558	0.579368	0.746469	0.764141	0.590336	0.59819	0.578353	0.536798	0.592099	0.562091	0.676161	0.634666	0.681786	0.711885	0.610858	0.570227	0.592099	0.702116	0.633672	0.625696	0.648598	0.63022	0.580095	0.634787	0.579368	0.761299
3-12	0.414292	0.397123	0.421899	0.430196	0.492638	0.606596	0.556436	0.514941	0.400662	0.426304	0.758094	0.555049	0.740236	0.437075	0.431705	0.487664	0.661708	0.516242	0.57933	0.658617	0.48039	0.390976	0.489571	0.496638	0.537325	0.616432	0.535544	0.452711	0.329852	0.538858	0.431705	0.440791	0.442808	0.567672	0.454905	0.513578	0.503766	0.54011	0.359005	0.428886	0.493371	0.509916	0.450399	0.555614	0.494581	0.3917	0.501163	0.499867	0.652811
3-13	0.482047	0.557335	0.502053	0.374335	0.49794	0.635159	0.575681	0.500664	0.513732	0.484953	0.601797	0.495873	0.650588	0.622642	0.502244	0.525059	0.559257	0.594495	0.487751	0.733515	0.487751	0.387407	0.525504	0.548319	0.546696	0.563898	0.71572	0.357783	0.41728	0.414003	0.408987	0.559427	0.624212	0.469135	0.445701	0.543753	0.568154	0.443626	0.475752	0.559427	0.659393	0.450518	0.434553	0.624509	0.51633	0.368713	0.560566	0.462997	0.556014
3-14	0.462581	0.56857	0.504675	0.516961	0.544711	0.679193	0.508067	0.436131	0.479667	0.547108	0.683899	0.661673	0.675089	0.636672	0.529519	0.490604	0.721056	0.559605	0.50712	0.734631	0.50712	0.387283	0.60157	0.593271	0.504155	0.68371	0.72283	0.430742	0.490187	0.511509	0.402957	0.505236	0.552968	0.585444	0.453755	0.622321	0.59585	0.483773	0.455833	0.505236	0.585717	0.431106	0.524683	0.632809	0.592395	0.375369	0.473605	0.504155	0.505124
3-15	0.521789	0.674191	0.495416	0.604551	0.623157	0.71689	0.50684	0.495865	0.661462	0.635487	0.869428	0.754829	0.589843	0.58659	0.647012	0.721813	0.810887	0.716667	0.632518	0.661423	0.571363	0.469961	0.679321	0.567617	0.646446	0.598464	0.630878	0.532296	0.497188	0.60272	0.61161	0.565935	0.595765	0.690128	0.631082	0.515423	0.48043	0.451699	0.419361	0.565935	0.539	0.451924	0.426476	0.717075	0.52644	0.56905	0.532296	0.646446	0.528126
3-16	0.523205	0.746252	0.504675	0.532465	0.544711	0.707102	0.600183	0.458604	0.636236	0.724789	0.599103	0.593271	0.607266	0.789434	0.731072	0.553617	0.759522	0.836592	0.547286	0.773098	0.50712	0.464514	0.576877	0.697713	0.527872	0.756469	0.785072	0.451944	0.514678	0.526324	0.570011	0.589793	0.684432	0.789539	0.590331	0.684015	0.653479	0.499277	0.455833	0.597173	0.540934	0.492194	0.501693	0.873971	0.634955	0.54552	0.541556	0.594012	0.553914
3-17	0.30973	0.456279	0.480601	0.507701	0.461889	0.486084	0.531331	0.449345	0.393715	0.470407	0.549997	0.452548	0.418421	0.555092	0.496729	0.339262	0.721275	0.574837	0.459246	0.483536	0.358441	0.426476	0.512267	0.438159	0.419672	0.747209	0.554505	0.449853	0.433675	0.371479	0.47374	0.300232	0.329299	0.516465	0.502906	0.500038	0.397624	0.459246	0.335711	0.278253	0.327691	0.414467	0.391629	0.546257	0.465352	0.436561	0.225271	0.456577	0.561462
3-18	0.442684	0.547125	0.434872	0.518389	0.445393	0.600508	0.672643	0.614299	0.488758	0.488758	0.641255	0.546122	0.515104	0.463441	0.51508	0.499695	0.597796	0.498629	0.548214	0.594977	0.47005	0.480931	0.594131	0.485498	0.452622	0.616815	0.551037	0.52748	0.499278	0.513274	0.530705	0.436365	0.505707	0.594535	0.477132	0.606094	0.484495	0.462559	0.354062	0.436365	0.472794	0.46267	0.444826	0.581275	0.618293	0.492091	0.432864	0.177891	0.563006
3-19	0.443512	0.705914	0.499162	0.595335	0.622716	0.549632	0.53122	0.512715	0.61776	0.746694	0.75106	0.701684	0.638387	0.693111	0.601132	0.514121	0.840905	0.956661	0.514894	0.650068	0.530398	0.459789	0.575995	0.56037	0.519772	0.638845	0.609701	0.407428	0.545799	0.506525	0.576641	0.509689	0.569701	0.639912	0.513655	0.688228	0.58775	0.378482	0.413832	0.503131	0.448611	0.390768	0.391736	0.797461	0.631884	0.544892	0.434275	0.575122	0.482178
3-20	0.456577	0.458431	0.729815	0.496373	0.471618	0.571547	0.448259	0.500912	0.616437	0.45863	0.69163	0.493217	0.50778	0.559572	0.462295	0.693101	0.568694	0.787229	0.535506	0.573971	0.470968	0.602595	0.419109	0.343472	0.507595	0.374319	0.535455	0.445296	0.445877	0.365416	0.525307	0.546885	0.576715	0.407389	0.629273	0.421712	0.385219	0.502717	0.484277	0.532496	0.483845	0.48779	0.443531	0.527208	0.446303	0.51721	0.388543	0.523855	0.484783
3-21	0.470407	0.614526	0.645817	0.644746	0.500691	0.639376	0.714415	0.55981	0.554148	0.569533	0.80874	0.607466	0.637922	0.55624	0.687746	0.634636	0.636236	0.640138	0.673252	0.785767	0.700904	0.619429	0.513647	0.623995	0.642412	0.654842	0.719722	0.671079	0.496612	0.55624	0.724787	0.520927	0.561005	0.671382	0.77098	0.578607	0.476775	0.788765	0.59518	0.520927	0.499733	0.753636	0.619429	0.729342	0.56603	0.669728	0.474369	0.558329	0.636444
3-22	0.467554	0.478441	0.617123	0.528485	0.449488	0.643743	0.592489	0.485396	0.528438	0.49207	0.80335	0.620063	0.586049	0.523702	0.56428	0.674095	0.491306	0.74324	0.533913	0.654178	0.574079	0.623795	0.481379	0.518014	0.629388	0.49794	0.533399	0.616357	0.424606	0.495128	0.674095	0.50536	0.537201	0.552516	0.719777	0.520938	0.34501	0.677619	0.482625	0.50536	0.369713	0.626975	0.506012	0.743371	0.531482	0.596803	0.383426	0.492629	0.470359
3-23	0.334471	0.467661	0.559576	0.589565	0.418364	0.466977	0.396712	0.326617	0.62852	0.392131	0.815208	0.522955	0.608194	0.535415	0.51508	0.546579	0.657388	0.80401	0.492864	0.628038	0.532085	0.495746	0.569839	0.428339	0.497742	0.494525	0.391761	0.432864	0.436758	0.498781	0.522862	0.474587	0.472033	0.549414	0.624114	0.473605	0.333388	0.524117	0.385412	0.474587	0.358018	0.493442	0.423773	0.706438	0.476323	0.469618	0.365725	0.594592	0.408855
3-24	0.362333	0.549012	0.531112	0.596474	0.407006	0.429612	0.45701	0.393043	0.636444	0.387098	0.686067	0.470775	0.589075	0.446601	0.526922	0.439911	0.640926	0.64545	0.496034	0.618783	0.448406	0.489376	0.654625	0.448133	0.437899	0.564635	0.442898	0.498467	0.415349	0.56889	0.502431	0.462147	0.460399	0.573607	0.668078	0.392646	0.383862	0.57202	0.433651	0.448724	0.407191	0.557094	0.421425	0.580831	0.380971	0.478525	0.373764	0.612616	0.486133
3-25	0.532967	0.789456	0.404954	0.428898	0.618462	0.683757	0.586228	0.548328	0.495126	0.701618	0.696852	0.730716	0.854038	0.606188	0.615648	0.417373	0.591417	0.665452	0.575179	0.596624	0.541563	0.465266	0.810759	0.630175	0.606033	0.841606	0.847345	0.409819	0.4682	0.527407	0.484312	0.504887	0.496454	0.51177	0.461307	0.745568	0.674011	0.439513	0.47697	0.491281	0.587148	0.402446	0.465266	0.618854	0.683801	0.469045	0.583841	0.623732	0.645321
3-26	0.523443	0.668706	0.39543	0.556996	0.592409	0.619674	0.437705	0.420088	0.508245	0.539255	0.802841	0.674235	0.696461	0.502845	0.606124	0.444483	0.755846	0.637909	0.618299	0.769422	0.507547	0.478215	0.611993	0.569792	0.553584	0.686899	0.708009	0.49491	0.474806	0.580403	0.530138	0.455089	0.48693	0.452766	0.511502	0.678885	0.638511	0.548706	0.481835	0.46169	0.554634	0.508882	0.508986	0.702856	0.702448	0.498136	0.510295	0.614208	0.635796
3-27	0.382443	0.60789	0.532012	0.538685	0.427116	0.444688	0.465878	0.415553	0.552811	0.4658	0.582284	0.403489	0.540784	0.59516	0.479169	0.519991	0.435827	0.477381	0.464675	0.527568	0.497199	0.530386	0.686352	0.455546	0.485683	0.698151	0.647417	0.437428	0.376953	0.490648	0.571284	0.368956	0.359309	0.489385	0.409723	0.564003	0.410018	0.433177	0.404435	0.362725	0.405384	0.410528	0.377417	0.464675	0.542445	0.511692	0.429993	0.535693	0.564589
3-28	0.424503	0.651314	0.322791	0.455742	0.476449	0.593472	0.550729	0.530436	0.485602	0.647243	0.634219	0.498048	0.660421	0.540873	0.588733	0.498136	0.540735	0.544224	0.43748	0.454611	0.445027	0.384283	0.702144	0.545301	0.504393	0.695949	0.80855	0.372895	0.450708	0.48803	0.48251	0.385219	0.394149	0.601186	0.430277	0.707056	0.638511	0.372002	0.411876	0.385219	0.474592	0.350058	0.398172	0.540337	0.655928	0.429668	0.541794	0.579117	0.522137
3-29	0.469961	0.592101	0.482534	0.665996	0.657734	0.608367	0.548889	0.521125	0.562733	0.636236	0.922651	0.529249	0.623795	0.518889	0.656271	0.537488	0.730535	0.764766	0.669176	0.635897	0.580623	0.457241	0.644129	0.58504	0.619987	0.719428	0.593618	0.533774	0.482155	0.696776	0.513771	0.604608	0.59742	0.665486	0.666317	0.622321	0.48969	0.491495	0.408686	0.597173	0.563075	0.453579	0.457241	0.687868	0.626297	0.460527	0.533774	0.585501	0.605208
3-30	0.295159	0.523511	0.47659	0.417748	0.270839	0.451584	0.543987	0.45082	0.538153	0.369404	0.587641	0.470104	0.49233	0.577702	0.468047	0.526887	0.431171	0.636283	0.38456	0.605676	0.489921	0.576353	0.527674	0.477122	0.382794	0.603983	0.660495	0.503	0.405596	0.484445	0.565502	0.398841	0.382446	0.453441	0.594373	0.431171	0.344087	0.411589	0.334791	0.393044	0.386809	0.410456	0.45857	0.475214	0.433342	0.557659	0.481647	0.524876	0.45804
4-1	0.401844	0.589469	0.602216	0.553186	0.466584	0.516589	0.679788	0.606171	0.568006	0.388213	0.782346	0.5426	0.659384	0.608239	0.489708	0.534492	0.746252	0.5185	0.574914	0.654467	0.432351	0.493909	0.620765	0.535109	0.555886	0.565956	0.529875	0.547125	0.449082	0.570211	0.526887	0.422372	0.400146	0.506433	0.594373	0.56857	0.457416	0.489921	0.382705	0.422372	0.494167	0.512734	0.397945	0.504846	0.595461	0.489708	0.381228	0.409641	0.487454
4-2	0.366681	0.447041	0.428093	0.410073	0.532498	0.578441	0.47196	0.424143	0.550282	0.425578	0.762288	0.548171	0.653089	0.521715	0.470844	0.279789	0.543605	0.65678	0.463897	0.53365	0.390872	0.497085	0.380507	0.532423	0.468775	0.532498	0.63553	0.468997	0.400585	0.31361	0.501381	0.362041	0.40044	0.492543	0.545876	0.497085	0.544358	0.426718	0.404078	0.362041	0.439027	0.433933	0.431127	0.534515	0.492476	0.463353	0.326383	0.431596	0.532777
4-3	0.459821	0.596667	0.416649	0.506259	0.534125	0.656608	0.587357	0.663841	0.434753	0.551674	0.724506	0.597837	0.510579	0.418094	0.599683	0.591244	0.483787	0.572269	0.52756	0.535102	0.57675	0.440301	0.657429	0.510826	0.564961	0.549277	0.598184	0.553965	0.578836	0.600416	0.435894	0.616665	0.624976	0.453598	0.516732	0.626887	0.658045	0.503844	0.546784	0.609174	0.686357	0.504665	0.483787	0.57675	0.605329	0.41454	0.569839	0.455477	0.440698
4-4	0.596112	0.538034	0.666317	0.665996	0.615887	0.652042	0.557258	0.513092	0.772191	0.501646	0.878688	0.60157	0.462527	0.64504	0.521614	0.711841	0.532465	0.937235	0.563816	0.763342	0.531026	0.674965	0.609938	0.483787	0.619987	0.674976	0.586071	0.589565	0.482155	0.587882	0.612211	0.553688	0.560241	0.665486	0.657583	0.524683	0.461319	0.589134	0.519912	0.553688	0.533661	0.645033	0.47184	0.62392	0.527856	0.570011	0.451944	0.519904	0.537385
4-5	0.523555	0.59197	0.662952	0.653442	0.345084	0.51886	0.694673	0.601843	0.496399	0.562844	0.638387	0.416236	0.354812	0.626971	0.529388	0.705575	0.662026	0.701478	0.499627	0.577161	0.371793	0.571429	0.616161	0.471423	0.489467	0.826056	0.70352	0.620686	0.513276	0.603254	0.499083	0.490144	0.500708	0.671915	0.789245	0.517776	0.458072	0.637497	0.522046	0.483713	0.515302	0.657972	0.525267	0.586638	0.520659	0.441095	0.381282	0.512109	0.709088
4-6	0.453268	0.572373	0.577277	0.582973	0.328706	0.492058	0.618241	0.623266	0.589525	0.403275	0.555277	0.460026	0.54024	0.671832	0.502244	0.540563	0.591006	0.67048	0.341147	0.733515	0.443626	0.476813	0.58754	0.510579	0.413164	0.892823	0.561569	0.530029	0.410007	0.523702	0.540563	0.341854	0.35952	0.68398	0.693109	0.469645	0.414003	0.465445	0.371763	0.341854	0.437851	0.480371	0.434553	0.48026	0.443834	0.517396	0.396498	0.420133	0.667718
4-7	0.384865	0.507484	0.359845	0.492796	0.491841	0.532086	0.497926	0.464633	0.537694	0.464669	0.629072	0.527439	0.527023	0.562542	0.543095	0.452123	0.507721	0.614339	0.505071	0.462886	0.381276	0.387435	0.606846	0.519835	0.533479	0.621299	0.661682	0.465519	0.441242	0.474894	0.452123	0.362732	0.363899	0.553899	0.425658	0.610579	0.474894	0.39507	0.340197	0.362732	0.405586	0.359524	0.335476	0.560862	0.631288	0.416532	0.363737	0.471921	0.442327
4-8	0.312971	0.494867	0.556705	0.458642	0.541308	0.584834	0.541864	0.470903	0.4658	0.544581	0.71824	0.577153	0.643439	0.545563	0.439948	0.417134	0.555492	0.477381	0.548057	0.45695	0.472708	0.420902	0.577153	0.594544	0.544277	0.625391	0.605917	0.483238	0.369348	0.382238	0.571284	0.488302	0.501923	0.489385	0.476662	0.625696	0.468005	0.505497	0.461594	0.481285	0.519794	0.524472	0.538685	0.513866	0.612038	0.528359	0.467733	0.477586	0.582607
4-9	0.518917	0.514906	0.489038	0.535557	0.499511	0.673287	0.613594	0.522545	0.521615	0.50743	0.731425	0.609116	0.463677	0.560519	0.473378	0.585856	0.62055	0.538384	0.680256	0.618125	0.509804	0.410394	0.641377	0.547558	0.499867	0.520418	0.745265	0.432643	0.522618	0.517655	0.404858	0.59594	0.64621	0.512102	0.538871	0.573297	0.590151	0.524842	0.51909	0.575178	0.665221	0.532905	0.520851	0.64547	0.624039	0.3917	0.574725	0.478048	0.569429
4-10	0.489007	0.439876	0.588031	0.460527	0.404002	0.660499	0.419847	0.432363	0.490387	0.40462	0.719765	0.487566	0.525059	0.470996	0.487295	0.47191	0.431327	0.624995	0.369769	0.651989	0.383854	0.475452	0.428725	0.428725	0.432217	0.622091	0.582529	0.454912	0.42424	0.355614	0.441833	0.440329	0.471096	0.423649	0.571637	0.521614	0.485489	0.5043	0.437139	0.440329	0.507747	0.538564	0.505989	0.465079	0.517006	0.39128	0.398159	0.395849	0.569122
4-11	0.346689	0.484994	0.415641	0.534197	0.521982	0.622897	0.438455	0.428095	0.478458	0.556622	0.728783	0.632449	0.467899	0.430223	0.483501	0.531897	0.54236	0.56265	0.53407	0.397112	0.517403	0.494351	0.571824	0.506761	0.53058	0.51426	0.563109	0.559682	0.518765	0.503248	0.444886	0.589137	0.613795	0.438131	0.56038	0.636851	0.598558	0.525702	0.534641	0.5968	0.62701	0.536093	0.584207	0.55102	0.650425	0.422413	0.480275	0.538948	0.507502
4-12	0.492434	0.553186	0.684016	0.548213	0.552374	0.542227	0.53236	0.489376	0.423314	0.594736	0.701757	0.609938	0.582973	0.64504	0.402957	0.482999	0.540308	0.688539	0.669176	0.492796	0.539123	0.564213	0.419248	0.513864	0.577062	0.38947	0.640138	0.495746	0.57427	0.433731	0.513771	0.553688	0.59742	0.577781	0.512166	0.532465	0.440557	0.615109	0.512586	0.553688	0.491101	0.635901	0.540308	0.615109	0.584096	0.498267	0.416852	0.473384	0.513092
4-13	0.435567	0.562277	0.521257	0.451944	0.523724	0.519819	0.691512	0.62311	0.603827	0.481538	0.568348	0.485498	0.658204	0.654131	0.364257	0.570871	0.503237	0.576794	0.492864	0.437348	0.455124	0.510784	0.492878	0.470899	0.553092	0.576969	0.617976	0.574364	0.452025	0.484495	0.711453	0.527933	0.5195	0.602257	0.649432	0.510784	0.436042	0.440418	0.32967	0.527933	0.550025	0.46267	0.459112	0.485201	0.560664	0.638694	0.55849	0.646778	0.687058
4-14	0.40072	0.577662	0.428	0.416852	0.459186	0.535445	0.48566	0.452658	0.525662	0.453167	0.641255	0.53834	0.592065	0.484495	0.530705	0.538611	0.614463	0.644046	0.411639	0.52436	0.376792	0.29372	0.561871	0.485498	0.482475	0.641508	0.595162	0.439833	0.507375	0.498781	0.391286	0.417789	0.414139	0.586872	0.484353	0.657388	0.449648	0.390585	0.248701	0.411673	0.452726	0.361866	0.312182	0.556378	0.66159	0.33794	0.385398	0.482475	0.452658
4-15	0.31161	0.432351	0.434854	0.50712	0.403114	0.501071	0.459006	0.41787	0.468458	0.390126	0.607415	0.480676	0.443626	0.470995	0.480583	0.472801	0.515026	0.751579	0.390866	0.474534	0.405465	0.374574	0.496061	0.38606	0.425158	0.403114	0.480388	0.397554	0.402084	0.380341	0.419959	0.413015	0.436399	0.39591	0.427685	0.483773	0.347551	0.348307	0.336784	0.406665	0.423781	0.32646	0.263711	0.645291	0.463897	0.39814	0.316974	0.425158	0.380965
4-16	0.355921	0.512968	0.60306	0.576877	0.368229	0.405294	0.481135	0.433318	0.484233	0.299499	0.670921	0.389681	0.510579	0.632939	0.566346	0.450387	0.506259	0.693105	0.351927	0.657705	0.351927	0.491222	0.606136	0.36319	0.356806	0.789745	0.525159	0.470899	0.432233	0.472903	0.450387	0.319628	0.308639	0.515902	0.516732	0.46908	0.404849	0.443219	0.368229	0.303008	0.377885	0.435673	0.345636	0.488339	0.464472	0.41454	0.354727	0.433498	0.48616
4-17	0.355909	0.602709	0.502733	0.584797	0.473606	0.470759	0.477091	0.410372	0.670592	0.453071	0.647307	0.473531	0.487975	0.589979	0.566103	0.523178	0.468965	0.625039	0.375153	0.53878	0.59646	0.593607	0.607063	0.465749	0.358212	0.646878	0.608899	0.685695	0.51077	0.669316	0.648341	0.511694	0.511447	0.447836	0.629485	0.550311	0.53235	0.467526	0.517037	0.511694	0.507066	0.413069	0.508811	0.59646	0.528895	0.566103	0.526065	0.610555	0.507222
4-18	0.396195	0.705561	0.531884	0.697713	0.336878	0.331682	0.473413	0.478438	0.434753	0.521137	0.495873	0.306031	0.353258	0.458916	0.393634	0.550086	0.56878	0.605329	0.400047	0.582355	0.4214	0.491222	0.51843	0.331033	0.248764	0.534125	0.546512	0.522955	0.439837	0.494256	0.625435	0.342228	0.384922	0.4947	0.570799	0.412328	0.316742	0.443219	0.46732	0.33653	0.300695	0.46575	0.371781	0.488339	0.39402	0.566346	0.354727	0.470403	0.470775
4-19	0.419639	0.586115	0.670062	0.697712	0.553923	0.528273	0.568836	0.523431	0.572684	0.564652	0.687803	0.49991	0.569019	0.728078	0.539663	0.660499	0.487739	0.822638	0.592421	0.471461	0.655222	0.526354	0.515295	0.492305	0.614843	0.64378	0.674974	0.489283	0.711547	0.433475	0.642317	0.590654	0.59107	0.519043	0.609437	0.76537	0.598025	0.601155	0.582331	0.598144	0.579426	0.551742	0.599856	0.692962	0.750812	0.581162	0.551318	0.614843	0.523431
4-20	0.445221	0.621267	0.425981	0.461307	0.469691	0.651835	0.476818	0.371387	0.456703	0.436901	0.551724	0.419042	0.604171	0.521737	0.574189	0.520945	0.554564	0.565108	0.583412	0.598676	0.421293	0.382318	0.629198	0.522226	0.48935	0.597524	0.708524	0.404148	0.450906	0.480635	0.357315	0.545586	0.563907	0.476444	0.514173	0.691323	0.507848	0.470083	0.399235	0.538986	0.630984	0.448039	0.447701	0.575444	0.686715	0.338623	0.477271	0.533802	0.404612
4-21	0.459821	0.442517	0.430348	0.440301	0.434042	0.595983	0.596015	0.592382	0.498832	0.536289	0.563823	0.675129	0.525504	0.538381	0.435894	0.450387	0.544874	0.630863	0.458034	0.489982	0.503844	0.560748	0.533815	0.557346	0.52447	0.670884	0.575711	0.561871	0.455222	0.508749	0.582876	0.43811	0.494356	0.433664	0.570799	0.476406	0.516075	0.480676	0.46732	0.43184	0.502636	0.46575	0.476406	0.503844	0.494104	0.558183	0.421419	0.52447	0.701582
4-22	0.262792	0.353443	0.478546	0.467961	0.53368	0.615648	0.457875	0.447515	0.377591	0.40462	0.647661	0.480018	0.683063	0.522668	0.456758	0.343161	0.656271	0.607603	0.488427	0.575356	0.457416	0.402957	0.386761	0.457713	0.447143	0.597193	0.516084	0.530705	0.471493	0.381589	0.487295	0.390004	0.43109	0.49981	0.547539	0.56178	0.561283	0.488427	0.396593	0.383888	0.529566	0.450153	0.44582	0.57044	0.557172	0.464306	0.391286	0.432217	0.613182
4-23	0.38259	0.580919	0.539547	0.552779	0.482832	0.554825	0.46575	0.35554	0.5673	0.394207	0.620063	0.459154	0.525504	0.701342	0.49517	0.435894	0.688581	0.665954	0.450599	0.590452	0.407114	0.385115	0.473647	0.54944	0.404925	0.596161	0.621174	0.463679	0.519244	0.424783	0.510555	0.476576	0.536028	0.597732	0.578768	0.544874	0.516075	0.52756	0.481306	0.463589	0.567641	0.481135	0.483787	0.721145	0.548171	0.472528	0.478172	0.54047	0.509691
4-24	0.399427	0.420209	0.523333	0.357393	0.362035	0.606428	0.442811	0.440718	0.564643	0.373588	0.79592	0.502659	0.697185	0.509391	0.493892	0.48662	0.47674	0.607677	0.457737	0.617829	0.362427	0.415287	0.481306	0.453527	0.536723	0.526338	0.575732	0.354062	0.347905	0.36629	0.383435	0.426556	0.440698	0.503838	0.439952	0.58838	0.475023	0.429566	0.35074	0.426556	0.539173	0.449979	0.338817	0.45062	0.560424	0.357627	0.372754	0.477004	0.484203
4-25	0.405216	0.66852	0.315439	0.414475	0.338663	0.461146	0.544769	0.519023	0.532865	0.483732	0.530063	0.386885	0.494972	0.514768	0.456406	0.456406	0.539639	0.611991	0.477252	0.468056	0.336552	0.363509	0.445533	0.522226	0.386166	0.567671	0.624183	0.410579	0.408042	0.454144	0.415584	0.392382	0.465467	0.557569	0.587736	0.524932	0.415677	0.421293	0.339694	0.392382	0.421466	0.372919	0.401488	0.513886	0.572771	0.429007	0.3726	0.412658	0.53429
4-26	0.415177	0.62024	0.322439	0.359479	0.370046	0.578147	0.389836	0.388082	0.446862	0.42037	0.520701	0.429003	0.535194	0.484445	0.589408	0.419257	0.45857	0.627984	0.425382	0.566761	0.313791	0.310389	0.477122	0.435737	0.42334	0.529322	0.684026	0.272688	0.37075	0.291902	0.372736	0.3314	0.382446	0.466428	0.429123	0.530543	0.411805	0.35177	0.277958	0.315227	0.411052	0.336844	0.275091	0.558913	0.503794	0.359833	0.400521	0.487419	0.401687
4-27	0.482047	0.54252	0.373061	0.394007	0.442754	0.635159	0.58405	0.448217	0.521058	0.499239	0.884202	0.697355	0.728549	0.538301	0.605102	0.548406	0.615497	0.68818	0.565915	0.697475	0.443626	0.476813	0.595572	0.645169	0.578957	0.667577	0.583231	0.471618	0.431986	0.538301	0.517396	0.423295	0.444419	0.743572	0.593025	0.559257	0.474222	0.48026	0.311865	0.417252	0.463826	0.435919	0.407341	0.724139	0.562492	0.487319	0.515104	0.546696	0.640811
4-28	0.428691	0.628084	0.50476	0.56857	0.473363	0.472786	0.698138	0.597802	0.538153	0.453596	0.710243	0.442517	0.535194	0.731853	0.526887	0.468047	0.545581	0.705276	0.460721	0.613645	0.397983	0.608101	0.596667	0.470104	0.318669	0.763316	0.668277	0.641683	0.479159	0.592854	0.682301	0.38155	0.394211	0.548106	0.462796	0.608101	0.577702	0.377915	0.41386	0.370186	0.487523	0.369634	0.431171	0.685665	0.603493	0.605668	0.420194	0.509724	0.693946
4-29	0.367309	0.455795	0.520214	0.463579	0.461813	0.504113	0.588737	0.541119	0.556622	0.28121	0.611	0.445673	0.560989	0.590259	0.344081	0.507406	0.362775	0.521491	0.393213	0.623758	0.517403	0.362775	0.498917	0.360515	0.450537	0.498992	0.609992	0.378739	0.428168	0.402443	0.444886	0.39543	0.385863	0.473222	0.401557	0.494351	0.375414	0.437997	0.351028	0.38916	0.432368	0.469954	0.433726	0.476912	0.497586	0.393214	0.472671	0.412797	0.532608
4-30	0.347374	0.474629	0.400971	0.34373	0.53865	0.661133	0.583298	0.522184	0.460184	0.636888	0.756939	0.553965	0.608194	0.506001	0.530705	0.419065	0.549399	0.576794	0.540117	0.437348	0.440418	0.518389	0.515351	0.561871	0.561256	0.473172	0.698019	0.497403	0.444362	0.402817	0.612719	0.468114	0.478678	0.362203	0.498951	0.480931	0.449648	0.411639	0.424378	0.448944	0.542752	0.375659	0.480931	0.633011	0.521443	0.587401	0.550647	0.561256	0.554707
5-1	0.45432	0.594479	0.663921	0.518068	0.47652	0.578837	0.494246	0.451262	0.623875	0.516776	0.700345	0.563456	0.728783	0.503248	0.627207	0.683297	0.610183	0.7168	0.492912	0.659477	0.559604	0.433726	0.538763	0.491135	0.626724	0.425967	0.441094	0.457633	0.571874	0.423205	0.531897	0.551679	0.566911	0.619074	0.619469	0.5261	0.402443	0.48488	0.397241	0.551679	0.466974	0.446237	0.383537	0.568262	0.521491	0.460153	0.442818	0.43527	0.368819
5-2	0.460385	0.431294	0.531467	0.387407	0.49794	0.577051	0.609583	0.606024	0.521058	0.403275	0.667395	0.510579	0.658956	0.568154	0.395381	0.450951	0.599103	0.586397	0.549786	0.588581	0.443626	0.374335	0.525504	0.518014	0.638046	0.65091	0.575958	0.370522	0.367447	0.357205	0.429749	0.460336	0.476576	0.475824	0.445701	0.5671	0.488111	0.401366	0.317696	0.460336	0.567726	0.472824	0.361431	0.422273	0.562492	0.375314	0.429946	0.379031	0.640811
5-3	0.342849	0.512968	0.465439	0.454587	0.534125	0.579316	0.561824	0.541951	0.40754	0.513647	0.579572	0.389681	0.628362	0.538381	0.359732	0.428725	0.60157	0.622279	0.568382	0.372199	0.450599	0.391849	0.410021	0.459154	0.448097	0.6623	0.652672	0.435308	0.470848	0.322784	0.574577	0.419418	0.447836	0.501717	0.570799	0.670562	0.508749	0.365441	0.368229	0.407148	0.538227	0.350515	0.412328	0.435893	0.630863	0.542054	0.442325	0.470403	0.627474
5-4	0.495865	0.472639	0.580303	0.529222	0.393213	0.523431	0.54836	0.494296	0.465992	0.422189	0.606024	0.509691	0.455543	0.536887	0.560539	0.586514	0.570722	0.476985	0.456188	0.654501	0.352392	0.553914	0.654625	0.627474	0.445562	0.781699	0.581301	0.659149	0.340126	0.627484	0.494399	0.455413	0.453527	0.489908	0.563636	0.489376	0.505877	0.563287	0.514281	0.448724	0.461999	0.557094	0.513092	0.563287	0.484768	0.447515	0.416023	0.46891	0.519194
5-5	0.480601	0.377499	0.576348	0.460873	0.578116	0.824212	0.464052	0.424952	0.549743	0.469113	0.737959	0.578768	0.600993	0.536909	0.524009	0.56354	0.63183	0.652975	0.573537	0.571903	0.501793	0.648925	0.509241	0.60306	0.638007	0.692996	0.642409	0.575324	0.430649	0.411745	0.613137	0.593214	0.623045	0.434045	0.616514	0.574201	0.559381	0.517297	0.480774	0.593214	0.66675	0.494589	0.527318	0.659797	0.602116	0.547539	0.583292	0.491404	0.658946
5-6	0.258912	0.373054	0.359845	0.400858	0.436271	0.471461	0.452117	0.385168	0.409861	0.351592	0.519588	0.574323	0.490389	0.413858	0.430617	0.368741	0.561789	0.55718	0.437629	0.401011	0.409056	0.380791	0.412204	0.460994	0.393027	0.513503	0.527151	0.501887	0.441242	0.343989	0.42355	0.434619	0.431203	0.416697	0.467331	0.492796	0.467926	0.381276	0.334155	0.428427	0.477278	0.339321	0.341825	0.459608	0.473481	0.409563	0.307295	0.442507	0.344346
5-7	0.496753	0.325276	0.577277	0.551475	0.59467	0.593312	0.534859	0.493001	0.528438	0.535873	0.842959	0.653679	0.54024	0.467349	0.502244	0.540563	0.666355	0.74324	0.633168	0.542061	0.495298	0.575005	0.432247	0.467094	0.629388	0.519447	0.547385	0.584096	0.53324	0.447009	0.472612	0.6314	0.654984	0.509957	0.577277	0.632164	0.502196	0.557818	0.435479	0.616585	0.524862	0.609583	0.520938	0.557818	0.635994	0.443834	0.345205	0.515443	0.632
5-8	0.436543	0.639222	0.409756	0.495635	0.531048	0.597641	0.469662	0.49733	0.658918	0.518061	0.663285	0.552648	0.622127	0.485471	0.724094	0.601132	0.579334	0.483754	0.586638	0.59291	0.554115	0.372191	0.701684	0.507528	0.474652	0.427149	0.695357	0.427495	0.529405	0.520811	0.462449	0.536357	0.54153	0.655785	0.491994	0.563586	0.55001	0.530398	0.486954	0.522934	0.550393	0.477153	0.459789	0.691081	0.543473	0.45528	0.564895	0.633717	0.4167
5-9	0.513946	0.513849	0.480601	0.515423	0.614858	0.625083	0.547998	0.519962	0.635487	0.499821	0.796857	0.670272	0.683529	0.570717	0.683713	0.560751	0.674755	0.707188	0.466851	0.715982	0.490018	0.3646	0.670272	0.652414	0.526645	0.454822	0.61513	0.524514	0.556277	0.644219	0.429288	0.625654	0.666942	0.664595	0.533443	0.538954	0.532102	0.513734	0.474548	0.617991	0.599625	0.451924	0.440762	0.864711	0.566606	0.372935	0.556013	0.479392	0.495865
5-10	0.36815	0.560717	0.388604	0.448362	0.483775	0.51078	0.476621	0.450393	0.456188	0.399835	0.642877	0.482781	0.600317	0.517883	0.563199	0.437048	0.573525	0.528095	0.515645	0.570571	0.422554	0.337136	0.656053	0.498048	0.434867	0.536617	0.657151	0.407263	0.404188	0.564403	0.379478	0.435544	0.38157	0.445893	0.39543	0.642518	0.502845	0.372002	0.352843	0.435544	0.502962	0.32247	0.350381	0.557144	0.611476	0.365589	0.464833	0.496425	0.458115
5-11	0.461557	0.646168	0.518251	0.679572	0.645992	0.508919	0.513675	0.5347	0.486022	0.649811	0.645739	0.535102	0.557328	0.562542	0.608692	0.489028	0.670683	0.778342	0.637495	0.3554	0.474534	0.507721	0.598616	0.631952	0.541447	0.858773	0.669714	0.679774	0.520023	0.554937	0.678896	0.54621	0.503365	0.5393	0.56406	0.78295	0.562542	0.444902	0.44893	0.53929	0.504677	0.415483	0.400858	0.552699	0.758733	0.591885	0.423555	0.607587	0.542797
5-12	0.306684	0.484994	0.333963	0.362775	0.384582	0.464893	0.45408	0.428095	0.392073	0.398993	0.636975	0.416474	0.505639	0.444407	0.475657	0.415033	0.510099	0.466576	0.48488	0.500144	0.37872	0.315943	0.614749	0.430967	0.362245	0.498992	0.594119	0.338193	0.352374	0.48821	0.303807	0.376738	0.336163	0.384426	0.360455	0.584207	0.466069	0.302559	0.282466	0.376738	0.459956	0.301055	0.309429	0.476912	0.579599	0.290735	0.378739	0.43527	0.428095
5-13	0.487825	0.51112	0.421173	0.459906	0.51746	0.570142	0.527752	0.549306	0.425578	0.497037	0.653089	0.613768	0.501404	0.470795	0.573701	0.540911	0.474612	0.683931	0.567576	0.64853	0.376886	0.410073	0.605329	0.548171	0.555787	0.547765	0.596614	0.454504	0.51007	0.583273	0.304947	0.556197	0.526854	0.485525	0.421173	0.575866	0.591241	0.494669	0.451225	0.54908	0.500479	0.487586	0.382674	0.610501	0.596155	0.261327	0.385032	0.409935	0.416817
5-14	0.515475	0.64273	0.519224	0.463177	0.359477	0.412588	0.500718	0.497646	0.629852	0.463461	0.634219	0.482781	0.551527	0.655753	0.498136	0.554831	0.516829	0.856599	0.499515	0.638394	0.407848	0.493482	0.438329	0.553398	0.449905	0.669042	0.540286	0.479759	0.442803	0.502845	0.563199	0.422724	0.466311	0.738152	0.651649	0.493482	0.376804	0.499515	0.352843	0.422724	0.368532	0.492621	0.398172	0.565655	0.536127	0.506041	0.450127	0.528686	0.62658
5-15	0.444496	0.469669	0.471775	0.33992	0.30213	0.498212	0.592227	0.555405	0.534591	0.427728	0.55411	0.383201	0.487665	0.551834	0.508624	0.547539	0.425781	0.688377	0.434854	0.488837	0.319471	0.519713	0.416649	0.509241	0.483856	0.547579	0.581785	0.551794	0.423214	0.431548	0.56354	0.40848	0.410646	0.508153	0.608351	0.512166	0.373279	0.456673	0.338599	0.40848	0.41003	0.441746	0.385235	0.52514	0.538094	0.478546	0.428	0.506671	0.555405
5-16	0.402823	0.533748	0.430102	0.398569	0.40749	0.58454	0.627013	0.555405	0.519666	0.47618	0.641815	0.472607	0.577277	0.529529	0.571637	0.427994	0.606724	0.485252	0.557143	0.425658	0.365381	0.475261	0.465439	0.578768	0.514393	0.440716	0.642409	0.658016	0.476458	0.46545	0.656433	0.470612	0.50103	0.558343	0.592221	0.512166	0.444971	0.549046	0.407162	0.470612	0.51609	0.486867	0.446688	0.573537	0.55372	0.59633	0.441793	0.570185	0.605836
5-17	0.409144	0.416079	0.436424	0.525267	0.606842	0.719531	0.58001	0.568506	0.61776	0.532767	0.76958	0.552648	0.552059	0.499458	0.568609	0.469669	0.662026	0.598824	0.570244	0.418556	0.49208	0.459789	0.47854	0.514908	0.558993	0.591217	0.58756	0.58052	0.529405	0.451338	0.576641	0.516289	0.58409	0.59375	0.688704	0.670684	0.603254	0.562147	0.543707	0.509689	0.557562	0.499968	0.587302	0.655041	0.692509	0.514121	0.475947	0.575122	0.560343
5-18	0.400406	0.535383	0.406483	0.547286	0.511523	0.410099	0.668465	0.598688	0.468458	0.40392	0.686752	0.511687	0.495298	0.637386	0.528593	0.376787	0.483773	0.619311	0.427771	0.602709	0.435318	0.446033	0.535592	0.480676	0.367171	0.59093	0.537957	0.548214	0.456999	0.508174	0.605226	0.298776	0.323071	0.583509	0.471488	0.47611	0.508174	0.390866	0.3821	0.293111	0.365132	0.383213	0.381494	0.654681	0.471502	0.545122	0.447744	0.395744	0.57202
5-19	0.454822	0.536542	0.578116	0.471148	0.528067	0.610163	0.496597	0.556538	0.590303	0.458727	0.676016	0.468647	0.579166	0.403331	0.481233	0.572901	0.649223	0.66171	0.63313	0.621299	0.558407	0.422696	0.434042	0.497221	0.571317	0.513679	0.556006	0.459186	0.575197	0.40972	0.46674	0.589101	0.581161	0.491179	0.737448	0.514633	0.489763	0.503919	0.431027	0.575016	0.605979	0.592671	0.478266	0.496371	0.510025	0.410782	0.516344	0.555317	0.556538
5-20	0.375326	0.609522	0.383678	0.384586	0.41365	0.567065	0.556436	0.514941	0.514497	0.50743	0.740236	0.518144	0.680132	0.456619	0.601856	0.459293	0.60455	0.592036	0.509804	0.642223	0.377206	0.322838	0.609116	0.570201	0.499867	0.616432	0.627482	0.452711	0.316949	0.510687	0.473378	0.371399	0.40076	0.657284	0.496007	0.550483	0.424254	0.417212	0.301518	0.371399	0.442077	0.415984	0.365658	0.502369	0.501749	0.438531	0.419485	0.47088	0.514941
5-21	0.504512	0.69119	0.493472	0.54552	0.613723	0.660499	0.608157	0.649884	0.706095	0.600735	0.817882	0.634169	0.719765	0.561283	0.693147	0.567984	0.570011	0.828593	0.650483	0.697246	0.520429	0.482999	0.725977	0.67902	0.683531	0.700734	0.670234	0.522862	0.455493	0.678082	0.61972	0.52091	0.505701	0.655161	0.56354	0.68367	0.561283	0.449812	0.458046	0.52091	0.536946	0.450153	0.453146	0.561929	0.642694	0.559616	0.546579	0.664663	0.552028
5-22	0.528999	0.536684	0.533289	0.670683	0.629463	0.471461	0.505769	0.584297	0.560683	0.568466	0.715332	0.606846	0.580676	0.532464	0.600253	0.575356	0.610579	0.778342	0.637495	0.368221	0.430409	0.585886	0.590452	0.598616	0.616171	0.733003	0.570014	0.72503	0.51186	0.593552	0.651989	0.58155	0.537971	0.561279	0.556278	0.715939	0.525084	0.482081	0.422262	0.574381	0.497756	0.452117	0.37419	0.544601	0.758733	0.559095	0.409949	0.599076	0.550961
5-23	0.546257	0.574914	0.449347	0.499277	0.650522	0.592421	0.602713	0.616871	0.475893	0.637534	0.724139	0.637375	0.598976	0.470995	0.465079	0.488427	0.687868	0.792822	0.538997	0.701444	0.481838	0.468506	0.543689	0.511687	0.518977	0.550439	0.58342	0.500586	0.47326	0.603484	0.480583	0.534786	0.571837	0.529441	0.52514	0.547286	0.478321	0.450586	0.443552	0.527618	0.4719	0.459006	0.347361	0.60859	0.534515	0.419959	0.397554	0.560824	0.479905
5-24	0.391392	0.499348	0.317319	0.476813	0.449488	0.380053	0.487976	0.455543	0.484953	0.484953	0.642289	0.603669	0.601797	0.433676	0.487319	0.458119	0.675089	0.619187	0.450846	0.527023	0.487751	0.269624	0.510579	0.556041	0.413164	0.579166	0.533399	0.423166	0.558137	0.523702	0.342737	0.423295	0.470062	0.604573	0.531467	0.476813	0.516482	0.36082	0.32946	0.417252	0.470427	0.365961	0.348692	0.518287	0.501404	0.311189	0.396498	0.359097	0.493001
5-25	0.415924	0.615317	0.409756	0.579334	0.427149	0.277698	0.571712	0.560343	0.540202	0.369137	0.574874	0.42975	0.638387	0.651264	0.484268	0.413316	0.510341	0.598824	0.378482	0.585005	0.447955	0.452772	0.522343	0.389745	0.376671	0.583495	0.58756	0.54951	0.497403	0.535304	0.626238	0.281296	0.323957	0.680078	0.535796	0.41167	0.405429	0.522616	0.388514	0.276074	0.321552	0.50769	0.43201	0.530398	0.434274	0.609431	0.483065	0.527494	0.681179
5-26	0.298661	0.480189	0.338062	0.552374	0.438041	0.408741	0.473954	0.478979	0.418453	0.354737	0.534045	0.35557	0.469966	0.496732	0.452454	0.43837	0.485434	0.502645	0.349768	0.403046	0.403114	0.363662	0.564662	0.349301	0.304002	0.611134	0.455587	0.561465	0.376068	0.496732	0.53368	0.270003	0.273888	0.46451	0.447495	0.537106	0.429139	0.356283	0.314688	0.275171	0.348833	0.341356	0.351004	0.503919	0.51746	0.459572	0.392047	0.428754	0.532632
5-27	0.464714	0.475897	0.528361	0.563586	0.481216	0.496387	0.440249	0.445274	0.642251	0.461308	0.857441	0.514908	0.715021	0.595472	0.53711	0.45528	0.628124	0.543473	0.469774	0.658507	0.433669	0.495635	0.552648	0.583901	0.452833	0.606842	0.451295	0.572677	0.414336	0.58775	0.544892	0.477323	0.461487	0.747901	0.637846	0.517776	0.471678	0.455175	0.345694	0.483713	0.494824	0.499968	0.41167	0.538242	0.520659	0.499083	0.504726	0.460053	0.681179
5-28	0.350219	0.324776	0.578868	0.640891	0.507969	0.554616	0.48992	0.465313	0.494981	0.480995	0.890827	0.557752	0.49233	0.457416	0.468047	0.581375	0.843415	0.61159	0.535383	0.637937	0.404763	0.45857	0.505695	0.422314	0.532539	0.710206	0.470452	0.585444	0.510169	0.623864	0.412477	0.458739	0.43036	0.548106	0.50476	0.576353	0.555396	0.467942	0.370509	0.458739	0.521196	0.438626	0.384958	0.489921	0.603493	0.359833	0.278419	0.517271	0.565012
5-29	0.364931	0.566761	0.518251	0.380791	0.491841	0.621942	0.537772	0.542797	0.471736	0.522656	0.654178	0.489982	0.654178	0.601457	0.551063	0.437734	0.414464	0.683932	0.402038	0.729515	0.423241	0.407638	0.55845	0.432823	0.486959	0.581453	0.661682	0.357306	0.382402	0.413858	0.444903	0.416157	0.412393	0.455918	0.432484	0.618947	0.488979	0.409056	0.40919	0.410078	0.497756	0.422703	0.428257	0.497349	0.589441	0.402643	0.423555	0.494564	0.449707
5-30	0.456577	0.637899	0.586714	0.511999	0.329004	0.530047	0.42527	0.453284	0.566427	0.488262	0.587187	0.54047	0.470323	0.543824	0.59256	0.773144	0.568694	0.697617	0.494684	0.715801	0.463186	0.552165	0.532438	0.47795	0.499562	0.493759	0.685936	0.513247	0.445877	0.505505	0.55	0.546885	0.615631	0.572638	0.612032	0.488651	0.378574	0.543875	0.420651	0.546885	0.469761	0.563139	0.480988	0.622518	0.523264	0.55	0.467437	0.540384	0.422748
6-1	0.329708	0.554327	0.413077	0.4751	0.469691	0.368364	0.576518	0.511475	0.490605	0.443458	0.566431	0.355729	0.604171	0.564601	0.558685	0.47746	0.4751	0.588275	0.407779	0.538508	0.536528	0.482069	0.613198	0.419042	0.392723	0.644044	0.700556	0.534024	0.488085	0.521737	0.630429	0.326424	0.298893	0.522964	0.53568	0.554564	0.421987	0.455899	0.380997	0.315842	0.368041	0.386164	0.414475	0.591444	0.52765	0.589938	0.463572	0.533802	0.519023
6-2	0.393715	0.474074	0.497687	0.531723	0.654842	0.580782	0.468457	0.373399	0.509365	0.531506	0.779752	0.583173	0.779752	0.602402	0.643294	0.370947	0.539386	0.748352	0.461078	0.649811	0.490931	0.423314	0.607466	0.528685	0.526581	0.680159	0.522111	0.398732	0.427619	0.483744	0.497877	0.389075	0.402781	0.562748	0.420994	0.670722	0.533934	0.417906	0.392397	0.377379	0.395744	0.395962	0.45816	0.594609	0.606521	0.439467	0.398732	0.550297	0.408004
6-3	0.384466	0.362106	0.51493	0.482521	0.561737	0.581895	0.456068	0.41823	0.618275	0.504946	0.723568	0.624709	0.663464	0.426879	0.577156	0.537935	0.579976	0.615534	0.485701	0.420459	0.515779	0.406884	0.584543	0.538381	0.56754	0.569227	0.505453	0.506001	0.513855	0.388658	0.500195	0.511678	0.509255	0.536819	0.590153	0.670573	0.494019	0.421163	0.36629	0.498691	0.537738	0.392443	0.426951	0.508174	0.657381	0.435656	0.415975	0.551667	0.498273
6-4	0.518058	0.462796	0.537733	0.468041	0.570394	0.68808	0.486867	0.439445	0.604659	0.580753	0.896708	0.627958	0.658623	0.385938	0.630231	0.604698	0.606724	0.635733	0.607154	0.70656	0.517297	0.446688	0.562894	0.4871	0.638007	0.510674	0.581785	0.462846	0.476458	0.536909	0.46384	0.523256	0.5566	0.543744	0.560723	0.623392	0.47237	0.52514	0.369183	0.509833	0.51609	0.494589	0.453755	0.573537	0.679408	0.420977	0.40766	0.664675	0.515239
6-5	0.516008	0.52503	0.315642	0.35937	0.523776	0.589477	0.613912	0.52834	0.414161	0.586011	0.614095	0.529833	0.507934	0.424847	0.584738	0.462449	0.579334	0.623516	0.538242	0.617007	0.371793	0.418404	0.624392	0.529833	0.512109	0.575832	0.602266	0.461863	0.407116	0.54263	0.379643	0.464665	0.500708	0.434243	0.499162	0.611595	0.478551	0.419584	0.357743	0.452165	0.501603	0.390768	0.391736	0.603305	0.623516	0.321749	0.381282	0.512109	0.520497
6-6	0.520299	0.529322	0.356524	0.436301	0.557481	0.585672	0.662264	0.623229	0.398908	0.567136	0.634516	0.526635	0.505058	0.396981	0.597193	0.473961	0.657734	0.579018	0.599229	0.706096	0.403114	0.436301	0.714944	0.5192	0.524064	0.603291	0.636635	0.466155	0.411408	0.623295	0.397268	0.475266	0.485197	0.425796	0.510674	0.607724	0.546922	0.445078	0.405385	0.462687	0.540501	0.415967	0.415962	0.5827	0.619509	0.33231	0.445393	0.555317	0.589327
6-7	0.358658	0.767571	0.590153	0.59585	0.429139	0.573927	0.613875	0.505877	0.533934	0.512115	0.614674	0.391777	0.481142	0.684708	0.643296	0.492815	0.461319	0.746726	0.421163	0.710351	0.523441	0.579976	0.719199	0.568917	0.398642	0.732189	0.797589	0.62107	0.482602	0.64355	0.626346	0.485871	0.444717	0.436401	0.621902	0.620142	0.573483	0.470995	0.589433	0.479521	0.53077	0.463395	0.587882	0.663588	0.552021	0.553439	0.550453	0.63368	0.46842
6-8	0.538954	0.608101	0.432702	0.556181	0.499927	0.745568	0.476569	0.436131	0.661988	0.389641	0.747848	0.60157	0.543753	0.587882	0.740828	0.529519	0.540308	0.725926	0.47611	0.725242	0.416834	0.414682	0.670562	0.506259	0.465836	0.591594	0.656138	0.444826	0.490187	0.518889	0.389068	0.518841	0.589873	0.708046	0.648925	0.597003	0.533814	0.572184	0.442134	0.505236	0.563075	0.524197	0.524683	0.726335	0.643688	0.348521	0.518389	0.535904	0.481594
6-9	0.362522	0.491307	0.451254	0.426217	0.420528	0.53092	0.545157	0.550182	0.528685	0.575205	0.579572	0.510826	0.58754	0.508749	0.502833	0.502833	0.576877	0.702322	0.435893	0.489982	0.435893	0.513864	0.565314	0.51843	0.470403	0.723994	0.583146	0.577871	0.432233	0.501476	0.542054	0.42561	0.45435	0.574742	0.524279	0.635471	0.472903	0.458034	0.337267	0.413264	0.488747	0.443107	0.419248	0.473072	0.639521	0.487566	0.374272	0.556731	0.583799
6-10	0.480278	0.595461	0.618783	0.527856	0.352705	0.498398	0.544281	0.476985	0.453552	0.46067	0.508839	0.464472	0.486698	0.492301	0.549009	0.607603	0.452633	0.579488	0.363093	0.565148	0.390872	0.520074	0.580432	0.471798	0.374844	0.723952	0.488205	0.576794	0.393205	0.521715	0.517006	0.404089	0.438661	0.565568	0.593886	0.482047	0.325805	0.576015	0.444352	0.391894	0.344319	0.552649	0.42406	0.510417	0.462624	0.455918	0.27699	0.491765	0.516516
6-11	0.435567	0.56994	0.551794	0.473605	0.494525	0.652244	0.654124	0.588323	0.503357	0.467252	0.785649	0.553965	0.616357	0.705867	0.447639	0.51508	0.503237	0.521443	0.524117	0.66223	0.532085	0.437759	0.577871	0.530618	0.544995	0.53865	0.723337	0.482696	0.444362	0.484495	0.43325	0.455293	0.472033	0.610039	0.434872	0.614463	0.484495	0.548214	0.451226	0.455293	0.572166	0.591882	0.495746	0.598225	0.576794	0.398159	0.461035	0.497742	0.640967
6-12	0.31766	0.576146	0.315439	0.345047	0.417731	0.518304	0.529265	0.432011	0.398434	0.540085	0.651424	0.507837	0.753207	0.60178	0.484577	0.389267	0.510439	0.628121	0.462966	0.606459	0.491745	0.315015	0.55164	0.507837	0.496623	0.644044	0.646489	0.378831	0.340449	0.467302	0.389267	0.35338	0.358857	0.571754	0.406687	0.600726	0.454144	0.407779	0.288979	0.35338	0.409345	0.413193	0.376009	0.615935	0.549956	0.389267	0.484191	0.460777	0.565543
6-13	0.364931	0.514705	0.488837	0.47809	0.416204	0.555802	0.562465	0.56749	0.568466	0.592182	0.629072	0.582355	0.604581	0.532464	0.527347	0.543095	0.618947	0.711331	0.467043	0.544112	0.497349	0.54604	0.606846	0.542824	0.517731	0.714985	0.607193	0.61967	0.464232	0.554937	0.591885	0.466167	0.489851	0.606741	0.6203	0.64448	0.488979	0.474534	0.364738	0.466167	0.511646	0.467155	0.463597	0.512853	0.64853	0.543095	0.423555	0.633563	0.618783
6-14	0.302055	0.599026	0.383402	0.483165	0.425796	0.376429	0.57655	0.565702	0.484971	0.444965	0.53101	0.33955	0.574495	0.609844	0.521629	0.430338	0.483165	0.620056	0.369934	0.49674	0.536989	0.416025	0.582347	0.414119	0.362074	0.660077	0.732718	0.549414	0.458971	0.536819	0.582254	0.318657	0.296432	0.551648	0.536524	0.562629	0.436401	0.463963	0.383056	0.308241	0.381903	0.42813	0.396732	0.56776	0.513896	0.56675	0.464857	0.512014	0.573607
6-15	0.457073	0.524819	0.275808	0.376306	0.509018	0.600508	0.635942	0.554707	0.439278	0.61199	0.624588	0.553965	0.500397	0.402817	0.562708	0.477053	0.606094	0.626804	0.548214	0.578848	0.390585	0.40998	0.561871	0.553965	0.474928	0.561465	0.580236	0.550647	0.429211	0.645763	0.38446	0.527933	0.56206	0.451434	0.544072	0.597796	0.477428	0.433145	0.360254	0.521107	0.514179	0.389645	0.423773	0.606808	0.618293	0.325036	0.412245	0.536963	0.514215
6-16	0.333176	0.484994	0.466562	0.4264	0.454541	0.570253	0.606919	0.532608	0.398993	0.52462	0.681826	0.506761	0.536892	0.503248	0.444886	0.491406	0.471184	0.529589	0.469007	0.597783	0.525702	0.376568	0.571824	0.47575	0.45826	0.47652	0.555504	0.406713	0.444041	0.473395	0.400434	0.39543	0.424829	0.48039	0.373969	0.592791	0.458796	0.453381	0.42464	0.38293	0.446067	0.430733	0.456032	0.576995	0.554281	0.344081	0.41383	0.405417	0.499271
6-17	0.534345	0.548577	0.538094	0.584096	0.510025	0.683801	0.47196	0.461601	0.623189	0.598291	0.940771	0.693105	0.610888	0.369699	0.599019	0.679062	0.643688	0.721318	0.646219	0.720633	0.619311	0.474612	0.540266	0.428626	0.633078	0.404664	0.537338	0.513781	0.501839	0.599274	0.448538	0.570586	0.615801	0.628088	0.593886	0.543605	0.435948	0.593109	0.424012	0.570586	0.465874	0.595574	0.410073	0.655351	0.596155	0.433939	0.371698	0.678748	0.469263
6-18	0.571985	0.541751	0.582023	0.497863	0.501777	0.584834	0.595931	0.582607	0.358169	0.666471	0.652488	0.70577	0.661621	0.521658	0.625352	0.511692	0.701204	0.844231	0.601641	0.685792	0.456707	0.581244	0.639395	0.603355	0.588337	0.717199	0.647417	0.539477	0.392338	0.513815	0.519991	0.524149	0.531555	0.527125	0.590606	0.505895	0.483043	0.530815	0.499051	0.516876	0.460954	0.53313	0.428337	0.57449	0.485286	0.503462	0.415287	0.597387	0.479067
6-19	0.373691	0.413594	0.381168	0.459112	0.425053	0.49683	0.525191	0.4753	0.503357	0.418799	0.641255	0.463679	0.537576	0.581224	0.454912	0.357613	0.526052	0.576794	0.485201	0.423555	0.291494	0.466333	0.463679	0.492878	0.438023	0.608718	0.580236	0.453917	0.329127	0.315261	0.554611	0.329756	0.377325	0.556794	0.491625	0.495746	0.47041	0.356452	0.32967	0.324153	0.439568	0.375659	0.376306	0.462559	0.521443	0.51508	0.398731	0.438023	0.631999
6-20	0.534493	0.693001	0.452573	0.462527	0.512226	0.618209	0.550989	0.477849	0.535873	0.463899	0.80335	0.620063	0.675905	0.474222	0.828245	0.525059	0.582973	0.697149	0.487751	0.688664	0.42934	0.462527	0.761893	0.571666	0.595486	0.602513	0.533399	0.592065	0.424606	0.655165	0.487319	0.498802	0.523408	0.635583	0.531467	0.640603	0.502196	0.565915	0.455413	0.498802	0.457269	0.511143	0.355041	0.607415	0.653089	0.46534	0.423166	0.595486	0.305603
6-21	0.486376	0.517862	0.286142	0.36576	0.447083	0.56538	0.53122	0.504993	0.427406	0.510788	0.646618	0.507528	0.507934	0.451338	0.552735	0.434078	0.548082	0.68362	0.49208	0.625171	0.385216	0.41167	0.607998	0.485709	0.527494	0.575832	0.602266	0.407428	0.344377	0.499458	0.340677	0.415575	0.436169	0.421504	0.470792	0.587302	0.424847	0.371793	0.310397	0.409605	0.461598	0.390768	0.279818	0.554115	0.582694	0.290977	0.362112	0.496958	0.512715
6-22	0.354236	0.375634	0.462096	0.486939	0.445121	0.564652	0.417164	0.415072	0.609064	0.445739	0.68878	0.632363	0.5739	0.409636	0.544039	0.497877	0.524118	0.598291	0.453752	0.37064	0.521703	0.376482	0.5673	0.536289	0.511076	0.522352	0.508412	0.518172	0.488707	0.396733	0.439467	0.514238	0.532834	0.540929	0.57291	0.644746	0.462982	0.396999	0.343004	0.507593	0.506606	0.402979	0.416488	0.483384	0.631627	0.391014	0.385574	0.503414	0.443851
6-23	0.670147	0.661601	0.688377	0.626297	0.66171	0.647433	0.697044	0.654667	0.631627	0.65738	0.781706	0.830576	0.679291	0.784826	0.688364	0.607603	0.784767	0.800567	0.782351	0.730023	0.534515	0.735496	0.556139	0.665954	0.660229	0.742471	0.604277	0.735018	0.60538	0.632063	0.599019	0.718716	0.766084	0.729871	0.679408	0.725926	0.657381	0.619311	0.560424	0.718716	0.677183	0.544281	0.551573	0.601767	0.740549	0.582069	0.476323	0.572454	0.654667
6-24	0.511591	0.609522	0.606821	0.55803	0.556264	0.606596	0.548531	0.553556	0.595722	0.572908	0.671833	0.625116	0.631342	0.597698	0.562325	0.609954	0.6959	0.682633	0.680256	0.744877	0.444799	0.520851	0.428118	0.540123	0.608501	0.548991	0.627482	0.473189	0.522618	0.469865	0.480495	0.575178	0.64621	0.611475	0.568502	0.612518	0.46322	0.611854	0.445478	0.561572	0.499971	0.580533	0.520851	0.620152	0.624039	0.473378	0.381019	0.492541	0.530208
6-25	0.435567	0.62529	0.455779	0.495746	0.584812	0.551318	0.574788	0.445223	0.379059	0.603827	0.409743	0.594131	0.616357	0.62107	0.530705	0.419065	0.730147	0.69763	0.572907	0.58688	0.524117	0.38964	0.577871	0.594131	0.490079	0.701611	0.633481	0.44685	0.532068	0.422619	0.462238	0.521107	0.576658	0.57172	0.544072	0.557304	0.506001	0.47005	0.424378	0.507593	0.514179	0.389645	0.459112	0.669051	0.491138	0.440419	0.461035	0.544995	0.50631
6-26	0.413896	0.769763	0.502733	0.657556	0.544224	0.50302	0.563351	0.550519	0.54763	0.460619	0.495757	0.465749	0.543766	0.725935	0.629473	0.49828	0.576063	0.634256	0.508684	0.616072	0.467526	0.453461	0.589363	0.497248	0.425151	0.702448	0.625428	0.534296	0.564837	0.516477	0.548711	0.448516	0.489469	0.644546	0.486985	0.696022	0.607073	0.435777	0.456412	0.448516	0.537602	0.367606	0.40834	0.59646	0.662427	0.490117	0.424812	0.440656	0.473885
6-27	0.615559	0.617413	0.451783	0.624818	0.50608	0.702671	0.460872	0.465897	0.748713	0.406708	0.75308	0.586459	0.567527	0.621561	0.799028	0.546532	0.556996	0.712017	0.499515	0.720632	0.445027	0.391203	0.683452	0.467743	0.545215	0.552243	0.716743	0.379675	0.524816	0.473431	0.35189	0.516125	0.589209	0.794771	0.669506	0.642518	0.613193	0.574239	0.503814	0.516125	0.633415	0.550729	0.532703	0.627349	0.683579	0.331688	0.525921	0.528686	0.513907
6-28	0.269218	0.602501	0.331183	0.465355	0.434519	0.378762	0.564566	0.523071	0.474175	0.454107	0.512909	0.34154	0.555773	0.568649	0.524993	0.426322	0.493135	0.546514	0.391894	0.499693	0.532972	0.399106	0.548253	0.442893	0.326902	0.664093	0.704605	0.575251	0.477096	0.554156	0.626247	0.314641	0.31358	0.533838	0.525339	0.56616	0.432384	0.418562	0.361235	0.309419	0.360596	0.338253	0.431682	0.595493	0.539079	0.586081	0.481319	0.500672	0.538339
6-29	0.486894	0.621267	0.572584	0.434278	0.386576	0.548157	0.568486	0.597803	0.540085	0.398434	0.559051	0.349613	0.544452	0.579307	0.558685	0.672629	0.46818	0.549956	0.421293	0.614302	0.448881	0.51766	0.713281	0.465873	0.564574	0.709642	0.80064	0.477271	0.422127	0.428336	0.605938	0.39808	0.364491	0.4258	0.557658	0.524932	0.415677	0.477252	0.456033	0.392382	0.504053	0.498959	0.388667	0.484472	0.470492	0.566407	0.505245	0.518764	0.648234
6-30	0.40241	0.554229	0.491994	0.517776	0.382125	0.445835	0.631304	0.672047	0.547692	0.414161	0.598221	0.450369	0.486581	0.710352	0.441095	0.521725	0.548082	0.623516	0.426602	0.667018	0.426602	0.510341	0.575995	0.363937	0.417493	0.591217	0.558781	0.46888	0.436315	0.418332	0.544892	0.276074	0.346557	0.608902	0.45003	0.502961	0.431404	0.507231	0.388514	0.270879	0.356237	0.523315	0.459789	0.594937	0.528206	0.506573	0.407428	0.390094	0.654028
7-1	0.522463	0.614526	0.588658	0.75296	0.66321	0.548779	0.622608	0.6817	0.710847	0.577315	0.859001	0.469844	0.605399	0.594558	0.643294	0.559913	0.80175	0.738873	0.620143	0.658322	0.40392	0.602899	0.551674	0.583173	0.534424	0.732803	0.417441	0.781283	0.488707	0.746108	0.669728	0.569046	0.568173	0.784055	0.80982	0.670722	0.526608	0.545419	0.392397	0.569046	0.479394	0.483609	0.437107	0.628801	0.674924	0.592436	0.425579	0.526581	0.663351
7-2	0.470363	0.523511	0.563601	0.600069	0.565956	0.669496	0.70744	0.631704	0.630527	0.502048	0.667683	0.550147	0.634893	0.731853	0.589408	0.557659	0.746252	0.723294	0.504846	0.605676	0.411589	0.530543	0.535109	0.612668	0.579792	0.754266	0.476882	0.692542	0.575233	0.608239	0.573407	0.576522	0.648913	0.778367	0.745922	0.674793	0.639738	0.512393	0.43303	0.576522	0.652772	0.431509	0.45857	0.658997	0.687576	0.534492	0.488714	0.465599	0.631704
7-3	0.416522	0.578868	0.675603	0.582233	0.650436	0.609437	0.566909	0.539145	0.57291	0.565128	0.667133	0.782108	0.625286	0.574649	0.630231	0.630231	0.729686	0.679408	0.67798	0.636967	0.590204	0.582233	0.670883	0.653491	0.620615	0.755797	0.803092	0.615816	0.637141	0.500541	0.630231	0.593214	0.570988	0.626811	0.560723	0.648925	0.582371	0.565306	0.508945	0.593214	0.596133	0.542217	0.527318	0.615737	0.577625	0.571637	0.498951	0.595082	0.547242
7-4	0.443512	0.584307	0.463823	0.587302	0.407604	0.541849	0.53122	0.482178	0.60176	0.308143	0.723909	0.529833	0.472595	0.478551	0.643332	0.552735	0.603432	0.648834	0.570244	0.756363	0.447955	0.517776	0.692795	0.457338	0.504505	0.622716	0.573067	0.400827	0.399947	0.444649	0.552735	0.380278	0.436169	0.500493	0.605322	0.438882	0.399039	0.477154	0.413832	0.380278	0.416862	0.477153	0.438882	0.628838	0.462248	0.499083	0.447974	0.551025	0.482178
7-5	0.502906	0.497643	0.390097	0.542703	0.414048	0.544374	0.618203	0.605836	0.549743	0.312953	0.667133	0.524279	0.593025	0.500541	0.531791	0.485981	0.566233	0.492632	0.486526	0.612069	0.399514	0.398569	0.670883	0.396446	0.491404	0.609614	0.581785	0.462846	0.401235	0.493424	0.46384	0.396504	0.429338	0.573158	0.443801	0.482534	0.479339	0.442074	0.326623	0.390569	0.495328	0.427147	0.35909	0.541014	0.492632	0.414008	0.394326	0.461551	0.677295
7-6	0.396195	0.512968	0.344486	0.552779	0.407194	0.484758	0.545157	0.541951	0.649313	0.330082	0.662263	0.473647	0.533052	0.608448	0.450387	0.393634	0.529249	0.648255	0.443219	0.542824	0.400047	0.426217	0.541597	0.451985	0.462912	0.588192	0.644704	0.414546	0.359208	0.487087	0.566346	0.303008	0.320002	0.559704	0.509241	0.491222	0.445123	0.351927	0.325145	0.303008	0.402886	0.317067	0.295311	0.496061	0.501651	0.510555	0.367715	0.548568	0.550182
7-7	0.501469	0.554616	0.46858	0.465266	0.57764	0.638087	0.432078	0.452254	0.639376	0.451324	0.687803	0.507572	0.609841	0.475735	0.615648	0.454007	0.51851	0.603758	0.541563	0.720677	0.541563	0.428898	0.571086	0.412262	0.588641	0.422347	0.602653	0.375686	0.48433	0.468567	0.403087	0.532667	0.560993	0.533749	0.552279	0.465266	0.535012	0.541563	0.47697	0.51868	0.54912	0.486145	0.45056	0.583763	0.453277	0.389002	0.527602	0.53821	0.44465
7-8	0.415177	0.461635	0.497643	0.45857	0.363929	0.570241	0.497467	0.45804	0.575611	0.394562	0.701585	0.527674	0.49233	0.555396	0.482435	0.549877	0.465538	0.750946	0.345339	0.671274	0.411589	0.508402	0.588762	0.389524	0.451314	0.627514	0.476882	0.467661	0.384543	0.484445	0.385809	0.347839	0.365055	0.479586	0.556054	0.523108	0.418195	0.489921	0.382705	0.347839	0.374904	0.497467	0.417748	0.583011	0.525935	0.334515	0.261324	0.47282	0.45804
7-9	0.489373	0.464742	0.47348	0.498632	0.396844	0.553146	0.450518	0.470359	0.597431	0.456979	0.77464	0.595572	0.489319	0.516482	0.540563	0.596803	0.5671	0.821711	0.387667	0.662689	0.415255	0.491306	0.611832	0.453009	0.50778	0.626419	0.428038	0.493125	0.395618	0.523702	0.368713	0.417252	0.457158	0.545296	0.593025	0.53609	0.427075	0.510565	0.396764	0.417252	0.40011	0.526891	0.414075	0.641901	0.539144	0.31742	0.261323	0.470323	0.477849
7-10	0.446482	0.428171	0.566852	0.40519	0.454787	0.584888	0.484589	0.481646	0.531412	0.478167	0.887999	0.569792	0.75308	0.502845	0.554831	0.48251	0.548832	0.802531	0.483642	0.612418	0.429989	0.532703	0.498048	0.603409	0.632227	0.600639	0.396695	0.518077	0.374335	0.53315	0.451974	0.495363	0.48001	0.561965	0.651649	0.556996	0.473431	0.507547	0.425482	0.495363	0.510182	0.517112	0.398172	0.532038	0.568917	0.40068	0.393374	0.504393	0.489614
7-11	0.420216	0.558521	0.468115	0.499927	0.520847	0.610163	0.519764	0.478979	0.551984	0.574799	0.85158	0.5192	0.563898	0.422624	0.49594	0.53368	0.567878	0.696801	0.503919	0.45675	0.526908	0.529559	0.440868	0.588192	0.486324	0.564972	0.556006	0.592717	0.46308	0.592042	0.564932	0.603387	0.617795	0.451438	0.625744	0.624118	0.503749	0.53469	0.505135	0.603387	0.533483	0.535512	0.560096	0.668222	0.619509	0.49594	0.501746	0.539568	0.524789
7-12	0.406028	0.5638	0.508945	0.483807	0.592783	0.682414	0.479178	0.399046	0.587458	0.444357	0.777228	0.517152	0.584162	0.516408	0.643189	0.430267	0.580537	0.853248	0.472126	0.754795	0.479399	0.421932	0.474289	0.554331	0.498983	0.631698	0.656957	0.458052	0.56275	0.42881	0.465113	0.553308	0.579534	0.538205	0.6064	0.565033	0.566961	0.422646	0.411735	0.553308	0.581733	0.421608	0.47674	0.717248	0.530119	0.396593	0.492898	0.498983	0.484203
7-13	0.531048	0.649259	0.527318	0.450021	0.649223	0.76537	0.492194	0.451057	0.539386	0.430187	0.640603	0.644129	0.719939	0.64504	0.612211	0.54552	0.532465	0.725926	0.491495	0.7929	0.424054	0.367215	0.697713	0.626887	0.602595	0.765948	0.616607	0.451944	0.390488	0.49691	0.438548	0.597173	0.605025	0.518504	0.504675	0.597003	0.59585	0.431327	0.428621	0.582467	0.681791	0.476569	0.407761	0.572184	0.575866	0.368589	0.488311	0.611253	0.458604
7-14	0.463187	0.460376	0.77098	0.509081	0.493573	0.630792	0.554785	0.519644	0.667172	0.317358	0.724182	0.536289	0.629691	0.634404	0.669728	0.696879	0.45816	0.65738	0.43209	0.866619	0.490931	0.570638	0.720139	0.599302	0.558329	0.66321	0.58619	0.563981	0.39842	0.563787	0.475572	0.55506	0.525914	0.491797	0.512285	0.509081	0.497829	0.569712	0.557152	0.55506	0.578065	0.613874	0.531723	0.553451	0.511963	0.411493	0.548477	0.488262	0.504019
7-15	0.476156	0.479114	0.7717	0.485416	0.477657	0.630526	0.545935	0.502951	0.658322	0.320629	0.733515	0.527439	0.604581	0.633718	0.688029	0.678896	0.47809	0.64853	0.430409	0.826679	0.482081	0.569757	0.720506	0.598616	0.54948	0.65436	0.607193	0.57088	0.39679	0.570204	0.474102	0.54621	0.517064	0.476121	0.548556	0.500231	0.488979	0.569092	0.563341	0.54621	0.569215	0.613758	0.538258	0.552699	0.495622	0.42355	0.539627	0.502227	0.495169
7-16	0.418998	0.507484	0.446277	0.442243	0.46367	0.563835	0.513675	0.435001	0.471736	0.537694	0.780472	0.623513	0.790134	0.517758	0.519564	0.437734	0.618947	0.702114	0.489686	0.720298	0.497349	0.387435	0.482656	0.504797	0.479412	0.49901	0.486049	0.319565	0.487762	0.407301	0.382165	0.422273	0.483162	0.591356	0.49611	0.522873	0.481912	0.437629	0.383547	0.416157	0.477278	0.408314	0.414464	0.544601	0.518265	0.362097	0.396526	0.464486	0.559191
7-17	0.518033	0.51361	0.439952	0.572755	0.444099	0.543415	0.428626	0.476823	0.549717	0.499165	0.749829	0.65801	0.655338	0.378485	0.63475	0.501218	0.505313	0.568146	0.486725	0.667019	0.436535	0.389142	0.592946	0.488373	0.552227	0.533506	0.547758	0.478814	0.460701	0.604701	0.376921	0.450653	0.45939	0.633515	0.501827	0.705179	0.488629	0.516578	0.35074	0.450653	0.40912	0.556139	0.408686	0.464906	0.718428	0.351278	0.366484	0.552227	0.506676
7-18	0.524938	0.785099	0.700962	0.792504	0.61111	0.496145	0.7133	0.848945	0.836207	0.677459	0.482824	0.498917	0.552892	0.703919	0.6003	0.692959	0.55889	0.678334	0.53407	0.734984	0.678465	0.575697	0.716219	0.580263	0.427723	0.796827	0.803577	0.664125	0.667185	0.741659	0.683297	0.745835	0.797718	0.714384	0.72001	0.592791	0.667551	0.603664	0.721624	0.745835	0.704302	0.597787	0.66425	0.525702	0.579599	0.683297	0.636974	0.608542	0.738944
7-19	0.422068	0.565502	0.638889	0.57831	0.541402	0.50766	0.742976	0.659273	0.528414	0.411493	0.588572	0.542054	0.532781	0.643296	0.551317	0.593517	0.424159	0.599019	0.434774	0.634445	0.5043	0.537488	0.716407	0.435894	0.558368	0.572901	0.645542	0.621302	0.463461	0.601449	0.551317	0.486542	0.477922	0.397332	0.478546	0.529519	0.470996	0.465079	0.538676	0.486542	0.500578	0.4735	0.521614	0.520429	0.501381	0.50292	0.43325	0.525307	0.373953
7-20	0.458782	0.571206	0.785806	0.482534	0.433982	0.528748	0.55861	0.531112	0.62915	0.318995	0.577277	0.437268	0.600993	0.680009	0.56354	0.70169	0.43967	0.618783	0.456673	0.84138	0.549046	0.519713	0.611291	0.494426	0.491404	0.570394	0.690419	0.434872	0.492207	0.438237	0.442179	0.509833	0.507809	0.515171	0.478893	0.48986	0.47237	0.581836	0.560238	0.509833	0.551681	0.627013	0.512166	0.549046	0.477926	0.407088	0.544072	0.425446	0.539145
7-21	0.516008	0.680381	0.436424	0.445803	0.460597	0.65673	0.469662	0.482178	0.61776	0.375446	0.552059	0.409547	0.614095	0.528031	0.617799	0.529388	0.563586	0.590726	0.530398	0.756363	0.419584	0.346712	0.67525	0.457338	0.551025	0.606842	0.728417	0.324841	0.481777	0.380111	0.334327	0.503131	0.555516	0.480153	0.513655	0.603432	0.506525	0.477154	0.426736	0.503131	0.624501	0.477153	0.41167	0.578408	0.598824	0.334327	0.504726	0.467326	0.482178
7-22	0.451267	0.392409	0.613137	0.513771	0.549184	0.726874	0.465657	0.424873	0.652028	0.344801	0.748203	0.49517	0.647661	0.643296	0.551317	0.593517	0.529519	0.679062	0.427339	0.836082	0.434774	0.490604	0.542054	0.465093	0.525307	0.488559	0.605696	0.447639	0.495984	0.478216	0.39128	0.585914	0.601716	0.485524	0.555508	0.482999	0.522668	0.536823	0.501218	0.578479	0.671536	0.497406	0.54552	0.768266	0.478391	0.370374	0.530705	0.485462	0.622232
7-23	0.431502	0.408488	0.556974	0.531048	0.550836	0.697842	0.436772	0.412166	0.706313	0.322487	0.767299	0.481962	0.665829	0.63578	0.56905	0.594368	0.531048	0.670147	0.407574	0.773691	0.466851	0.469961	0.54352	0.438159	0.510644	0.440835	0.591963	0.449853	0.505418	0.473261	0.429288	0.551546	0.565688	0.523738	0.605764	0.455255	0.502249	0.529864	0.481665	0.544429	0.647634	0.49084	0.515423	0.7777	0.450646	0.407782	0.548045	0.526645	0.587215
7-24	0.665483	0.924763	0.683006	0.645755	0.572955	0.631801	0.597641	0.538128	0.640009	0.697168	0.644376	0.550691	0.644376	0.862047	0.792385	0.696054	0.572328	0.888388	0.603089	0.659331	0.398993	0.636276	0.739933	0.699111	0.617446	0.846492	0.816929	0.563874	0.55286	0.629854	0.656049	0.597387	0.633268	0.793487	0.590348	0.645755	0.568699	0.641555	0.656439	0.589355	0.539853	0.588162	0.581217	0.823877	0.650716	0.608193	0.555216	0.636677	0.574495
7-25	0.574837	0.732427	0.492632	0.609202	0.495319	0.674584	0.535982	0.446449	0.666114	0.757921	0.661747	0.516919	0.570397	0.64887	0.828593	0.679062	0.679406	0.864419	0.6282	0.518265	0.426718	0.474612	0.665954	0.789333	0.660229	0.81013	0.68432	0.568696	0.59633	0.710025	0.463353	0.727155	0.757115	0.738839	0.661708	0.774717	0.665965	0.584525	0.583772	0.727155	0.677183	0.495491	0.504689	0.761732	0.800567	0.426719	0.521443	0.633078	0.549306
7-26	0.321319	0.584623	0.583246	0.633629	0.412823	0.46426	0.484589	0.397947	0.539255	0.393009	0.687328	0.445602	0.559495	0.580403	0.588733	0.506041	0.470667	0.512221	0.452632	0.739863	0.532038	0.470667	0.603409	0.445602	0.335495	0.608938	0.818212	0.487306	0.550792	0.49541	0.514009	0.337306	0.33875	0.569687	0.459056	0.548832	0.466211	0.574239	0.489108	0.337306	0.406998	0.550729	0.556996	0.636481	0.536127	0.48251	0.407263	0.434867	0.505743
7-27	0.436561	0.468047	0.420977	0.56178	0.326041	0.446572	0.547003	0.470682	0.497877	0.38428	0.556312	0.457713	0.349168	0.537935	0.487295	0.479573	0.453146	0.590508	0.35588	0.617203	0.412633	0.424159	0.582876	0.359732	0.374647	0.541402	0.574924	0.538611	0.455493	0.492815	0.441833	0.36576	0.437648	0.529009	0.5798	0.424159	0.394834	0.5043	0.396593	0.35979	0.367047	0.521897	0.490604	0.596415	0.455918	0.398348	0.281142	0.374647	0.535221
7-28	0.407782	0.504414	0.547539	0.382195	0.424481	0.589673	0.538564	0.552028	0.536196	0.351274	0.580409	0.487566	0.596803	0.626346	0.495077	0.510826	0.375369	0.573701	0.376787	0.744648	0.39814	0.438548	0.49517	0.428725	0.439652	0.541402	0.567377	0.51508	0.32893	0.485489	0.518794	0.466474	0.519886	0.423649	0.56354	0.44582	0.394834	0.480583	0.409927	0.459874	0.493461	0.457875	0.482999	0.520429	0.448538	0.50292	0.477053	0.50121	0.526922
7-29	0.347811	0.449077	0.355156	0.398172	0.440603	0.551272	0.45309	0.362101	0.427615	0.478167	0.762836	0.460308	0.625635	0.473431	0.514009	0.407849	0.40519	0.577285	0.460295	0.554311	0.393355	0.370584	0.521396	0.482781	0.45751	0.568116	0.525688	0.479759	0.396641	0.517883	0.393563	0.422724	0.432863	0.459686	0.402303	0.651486	0.572371	0.400575	0.365663	0.416374	0.481609	0.37126	0.419374	0.515645	0.655928	0.338376	0.435634	0.442358	0.489614
7-30	0.4413	0.479955	0.490721	0.400727	0.402007	0.638087	0.432078	0.429612	0.444206	0.402533	0.577051	0.571086	0.618209	0.497554	0.547826	0.424593	0.480192	0.595248	0.395711	0.604993	0.333407	0.436067	0.440633	0.674627	0.563108	0.678566	0.642184	0.600508	0.391239	0.426602	0.499817	0.451541	0.489534	0.548674	0.53653	0.510728	0.497554	0.541563	0.42818	0.451541	0.505318	0.526636	0.407696	0.501071	0.50612	0.446572	0.430872	0.467034	0.548328
8-1	0.442684	0.60916	0.477132	0.430742	0.480239	0.567447	0.663341	0.640967	0.474369	0.662421	0.584096	0.53834	0.72903	0.637464	0.507358	0.484543	0.565272	0.735018	0.425925	0.644988	0.477597	0.473605	0.635979	0.610661	0.528995	0.737651	0.617976	0.550647	0.385086	0.62107	0.440419	0.474587	0.458875	0.641788	0.615816	0.541556	0.47041	0.455124	0.444446	0.474587	0.507161	0.455123	0.466333	0.47005	0.483703	0.440419	0.439833	0.528995	0.579813
8-2	0.426095	0.70577	0.381683	0.389142	0.431027	0.47697	0.548171	0.577294	0.41804	0.659202	0.496514	0.419853	0.671867	0.597038	0.516033	0.403238	0.519912	0.745827	0.408947	0.617829	0.408947	0.428621	0.50988	0.600851	0.413825	0.75845	0.634143	0.507184	0.395696	0.523475	0.472231	0.397228	0.422349	0.610701	0.598557	0.565033	0.435283	0.443552	0.393043	0.391465	0.42139	0.442811	0.435355	0.50154	0.500705	0.472231	0.451226	0.441413	0.65328
8-3	0.430411	0.675718	0.443801	0.405303	0.454321	0.513363	0.663053	0.640927	0.448207	0.654256	0.538958	0.472607	0.701919	0.66306	0.456568	0.449347	0.512166	0.706559	0.434854	0.645406	0.501793	0.453755	0.555051	0.539547	0.491404	0.658805	0.674158	0.462846	0.415834	0.529529	0.456568	0.426718	0.435647	0.626811	0.568505	0.519713	0.444971	0.456673	0.439952	0.426718	0.461655	0.464052	0.453755	0.456673	0.463433	0.456568	0.455779	0.483856	0.588742
8-4	0.393894	0.701276	0.421174	0.403154	0.473172	0.54335	0.691512	0.605565	0.439278	0.688624	0.545181	0.492878	0.675446	0.637464	0.484543	0.462238	0.541556	0.679448	0.492864	0.628038	0.508368	0.473605	0.546122	0.561871	0.482475	0.658315	0.665229	0.519875	0.444362	0.589068	0.484543	0.494259	0.505707	0.602257	0.599422	0.533774	0.463441	0.47005	0.458052	0.494259	0.479573	0.425491	0.533774	0.508368	0.498629	0.484543	0.482696	0.513247	0.554707
8-5	0.320623	0.564826	0.432095	0.448443	0.442754	0.380053	0.609583	0.547917	0.4365	0.477885	0.496437	0.346949	0.562882	0.575758	0.487319	0.436766	0.520938	0.562492	0.42934	0.549665	0.472825	0.45546	0.510579	0.453009	0.372342	0.73717	0.691028	0.600097	0.446912	0.583421	0.580409	0.347457	0.325231	0.475824	0.509326	0.575005	0.420518	0.465445	0.377955	0.341854	0.351908	0.386439	0.434553	0.518287	0.539144	0.548406	0.423166	0.485138	0.580707
8-6	0.375698	0.710097	0.346536	0.431171	0.394892	0.397149	0.482429	0.51776	0.516334	0.552968	0.54252	0.389524	0.727787	0.570211	0.534492	0.432955	0.523108	0.750946	0.397983	0.529303	0.475214	0.411103	0.557752	0.550147	0.409641	0.611766	0.557463	0.503	0.471554	0.533577	0.51934	0.375852	0.382446	0.692845	0.658911	0.530543	0.411805	0.446435	0.382705	0.370186	0.404936	0.417424	0.365788	0.527661	0.482132	0.51934	0.474629	0.502234	0.549012
8-7	0.443374	0.595461	0.407474	0.389454	0.438566	0.545651	0.649641	0.618299	0.475058	0.623189	0.602658	0.580432	0.644505	0.567525	0.509163	0.448538	0.489538	0.665748	0.448859	0.60597	0.448859	0.504689	0.596961	0.605329	0.515295	0.636176	0.596614	0.568696	0.371386	0.632063	0.455918	0.473959	0.485181	0.612088	0.585722	0.512352	0.422343	0.448859	0.410679	0.473959	0.439027	0.441424	0.489538	0.471502	0.477439	0.441212	0.440218	0.491765	0.541007
8-8	0.493978	0.495832	0.305661	0.356634	0.473172	0.567447	0.566349	0.546476	0.425579	0.510737	0.608194	0.485498	0.515104	0.442822	0.538611	0.43325	0.526052	0.679448	0.485201	0.611371	0.356452	0.38964	0.585968	0.507803	0.497742	0.576969	0.551037	0.439833	0.385086	0.5206	0.325036	0.430135	0.452361	0.451434	0.469964	0.606094	0.47041	0.383665	0.32967	0.417789	0.486399	0.396712	0.330991	0.500586	0.601486	0.256899	0.346432	0.467437	0.50631
8-9	0.396043	0.634218	0.403255	0.446688	0.461194	0.521026	0.618203	0.614494	0.542138	0.612756	0.600993	0.501806	0.710808	0.638162	0.516287	0.478546	0.542703	0.734468	0.399514	0.579809	0.52514	0.425781	0.627958	0.570799	0.506671	0.667243	0.581785	0.513766	0.423214	0.582371	0.46384	0.426718	0.423068	0.708824	0.658361	0.519713	0.458577	0.427685	0.433307	0.426718	0.495328	0.427147	0.418908	0.464053	0.463433	0.449347	0.448762	0.537924	0.539145
8-10	0.436153	0.723294	0.449147	0.417042	0.452455	0.537619	0.677812	0.627268	0.467838	0.683813	0.578365	0.532423	0.679291	0.632063	0.509163	0.463353	0.551573	0.70245	0.518385	0.64853	0.542678	0.512352	0.596961	0.596961	0.491765	0.670368	0.726879	0.513781	0.461673	0.583273	0.485996	0.500627	0.5058	0.644349	0.618783	0.559605	0.470795	0.479165	0.472132	0.500627	0.493462	0.479742	0.543605	0.526418	0.500081	0.485996	0.498629	0.523264	0.60941
8-11	0.479052	0.495832	0.299618	0.38964	0.487357	0.575611	0.583298	0.563006	0.405376	0.53321	0.616357	0.500313	0.478736	0.442822	0.492091	0.426133	0.526052	0.644046	0.500586	0.58688	0.390585	0.350161	0.553965	0.500313	0.497742	0.523724	0.558257	0.432864	0.3708	0.52798	0.364257	0.436365	0.458875	0.478463	0.513766	0.589565	0.422619	0.411639	0.317694	0.423943	0.46606	0.410998	0.350161	0.548214	0.593187	0.299719	0.378797	0.505464	0.538313
8-12	0.438159	0.732469	0.437268	0.419248	0.482832	0.538825	0.696556	0.682533	0.469844	0.675288	0.556041	0.495788	0.679655	0.683798	0.465093	0.457713	0.506259	0.702322	0.458034	0.631952	0.519592	0.454587	0.557346	0.557346	0.500939	0.65379	0.676965	0.485498	0.439837	0.545928	0.480018	0.419418	0.441363	0.678421	0.5868	0.552779	0.445123	0.465525	0.446701	0.419418	0.461535	0.473413	0.461808	0.480676	0.494104	0.480018	0.478172	0.500939	0.60104
8-13	0.425966	0.679784	0.446277	0.407638	0.449877	0.516582	0.667825	0.645452	0.450683	0.649811	0.549665	0.468163	0.697475	0.658615	0.459396	0.452123	0.522873	0.711331	0.444902	0.649472	0.505071	0.456428	0.55845	0.542824	0.486959	0.662799	0.669714	0.458402	0.426204	0.525084	0.452123	0.422273	0.431203	0.622366	0.579809	0.522873	0.461005	0.452228	0.45571	0.422273	0.477278	0.459607	0.456428	0.444902	0.466209	0.452123	0.451335	0.479412	0.584297
8-14	0.462581	0.608101	0.482534	0.435735	0.492654	0.583049	0.682421	0.668577	0.479667	0.670722	0.599103	0.576877	0.657697	0.64504	0.490604	0.482999	0.540308	0.725926	0.438653	0.627386	0.446033	0.494146	0.60157	0.609938	0.577062	0.72856	0.586071	0.557304	0.383215	0.628373	0.467961	0.478567	0.476276	0.648957	0.606724	0.564213	0.45435	0.468506	0.428621	0.478567	0.491101	0.484351	0.442853	0.453468	0.520074	0.453146	0.444826	0.544001	0.605208
8-15	0.469961	0.592101	0.468041	0.428668	0.485434	0.583049	0.69199	0.668577	0.501646	0.627797	0.649113	0.552779	0.710807	0.653479	0.505989	0.482999	0.524683	0.754914	0.424054	0.661872	0.468506	0.501693	0.609938	0.60157	0.568694	0.701409	0.601222	0.541556	0.390488	0.611979	0.475452	0.439853	0.436797	0.648957	0.615023	0.540308	0.468336	0.47611	0.44896	0.439853	0.484181	0.484351	0.464514	0.446033	0.497085	0.460527	0.451944	0.519904	0.605208
8-16	0.535615	0.637159	0.524279	0.513864	0.534125	0.604422	0.745827	0.701582	0.632363	0.640802	0.670921	0.675129	0.800733	0.710231	0.510555	0.599683	0.576877	0.769332	0.465525	0.711289	0.568382	0.506259	0.614504	0.622943	0.642253	0.733126	0.598184	0.65322	0.432233	0.728249	0.566346	0.523408	0.514975	0.766196	0.715733	0.609938	0.465885	0.57675	0.439921	0.523408	0.502636	0.587357	0.46908	0.496061	0.572269	0.550086	0.485498	0.651222	0.701582
8-17	0.435567	0.633453	0.434872	0.416852	0.516344	0.583841	0.691512	0.631999	0.518172	0.662421	0.616357	0.530618	0.719898	0.66257	0.522862	0.447639	0.503237	0.735018	0.418756	0.636477	0.508368	0.459112	0.619029	0.602362	0.544995	0.7105	0.625699	0.550647	0.406905	0.62107	0.507358	0.455293	0.452361	0.682946	0.640922	0.549399	0.449648	0.477597	0.431023	0.455293	0.46606	0.46267	0.488311	0.492864	0.498629	0.492091	0.490022	0.553092	0.588323
8-18	0.402823	0.594373	0.478893	0.475261	0.482101	0.521026	0.67227	0.686597	0.469113	0.57291	0.609026	0.409869	0.684375	0.605901	0.539634	0.420977	0.49724	0.644317	0.456673	0.679892	0.442074	0.49724	0.636397	0.578768	0.432563	0.74658	0.715316	0.544072	0.423214	0.574649	0.516287	0.402474	0.380248	0.626811	0.560723	0.606724	0.551834	0.509515	0.49476	0.396504	0.495328	0.526087	0.519713	0.486526	0.545876	0.501019	0.498951	0.530018	0.658946
8-19	0.412391	0.718853	0.418908	0.414682	0.443174	0.526354	0.65425	0.605208	0.451093	0.661988	0.551475	0.506259	0.649113	0.620142	0.490604	0.44582	0.540308	0.679406	0.491495	0.618947	0.522994	0.486655	0.58504	0.56878	0.480988	0.666318	0.72283	0.488311	0.442934	0.556629	0.490604	0.47201	0.48301	0.616696	0.590331	0.540308	0.45435	0.460958	0.44896	0.47201	0.470482	0.446032	0.516961	0.499277	0.489538	0.490604	0.488311	0.519904	0.562283
8-20	0.480601	0.469669	0.308547	0.405303	0.461194	0.552279	0.592227	0.563636	0.427728	0.497687	0.609026	0.465439	0.459494	0.431548	0.493472	0.449347	0.550485	0.661708	0.501793	0.587777	0.352048	0.35909	0.555051	0.472607	0.483856	0.540088	0.524626	0.434872	0.365644	0.529529	0.321226	0.439064	0.461289	0.467052	0.471775	0.590331	0.451751	0.352048	0.297295	0.432872	0.481722	0.363968	0.302649	0.509515	0.585722	0.248023	0.336432	0.446952	0.515239
8-21	0.421482	0.718975	0.434872	0.423773	0.480239	0.527602	0.682033	0.668366	0.467252	0.671079	0.552844	0.470899	0.666788	0.679664	0.454912	0.447639	0.503237	0.69763	0.455124	0.61967	0.516212	0.451944	0.553965	0.546122	0.497742	0.658315	0.673327	0.475424	0.429211	0.542905	0.477053	0.423943	0.433067	0.658048	0.583292	0.549399	0.442822	0.455124	0.437712	0.423943	0.459371	0.46267	0.451944	0.47005	0.491138	0.477053	0.475424	0.505464	0.588323
8-22	0.380195	0.696387	0.39396	0.438244	0.488046	0.537619	0.658944	0.600599	0.504472	0.631627	0.602658	0.556139	0.644505	0.615534	0.517006	0.463353	0.5357	0.721318	0.426718	0.573181	0.471502	0.452633	0.648255	0.605329	0.523264	0.687912	0.596614	0.576794	0.40802	0.632063	0.509163	0.454415	0.451733	0.669246	0.635733	0.543605	0.422343	0.434044	0.397521	0.454415	0.459094	0.433933	0.445413	0.526418	0.500081	0.478391	0.461724	0.572454	0.524614
8-23	0.405422	0.640891	0.542703	0.47184	0.436301	0.61695	0.431106	0.385579	0.602899	0.602899	0.632164	0.537031	0.692788	0.579976	0.57831	0.505989	0.721056	0.82601	0.539123	0.553883	0.460958	0.47922	0.537031	0.609938	0.646655	0.765948	0.541946	0.549399	0.539784	0.518889	0.475452	0.512015	0.503488	0.673854	0.702035	0.622321	0.475404	0.589134	0.402129	0.512015	0.484181	0.557258	0.486655	0.531026	0.600763	0.482999	0.40998	0.585501	0.545616
8-24	0.518597	0.687576	0.530372	0.497085	0.51746	0.629734	0.777896	0.673359	0.590128	0.623189	0.653089	0.740062	0.706198	0.683357	0.493659	0.599019	0.617713	0.740549	0.518385	0.683932	0.526418	0.584096	0.630863	0.674923	0.615379	0.761339	0.619781	0.716149	0.415511	0.775164	0.590508	0.556197	0.54836	0.677685	0.679408	0.575866	0.45671	0.567576	0.430746	0.556197	0.493462	0.578183	0.512352	0.534515	0.546965	0.557172	0.476323	0.660229	0.64545
8-25	0.502906	0.642382	0.45769	0.512166	0.517947	0.576376	0.719672	0.715035	0.62915	0.596627	0.710808	0.636397	0.824137	0.688593	0.493472	0.588031	0.558328	0.725078	0.471488	0.671158	0.573537	0.49724	0.5868	0.570799	0.638007	0.650436	0.589165	0.615816	0.415834	0.688593	0.571637	0.470612	0.467804	0.752499	0.675603	0.566233	0.458577	0.557143	0.439952	0.470612	0.474988	0.55861	0.446688	0.49413	0.538094	0.555508	0.491625	0.620615	0.649896
8-26	0.467147	0.670775	0.444237	0.513864	0.526635	0.604422	0.677508	0.645492	0.632363	0.583173	0.697355	0.693147	0.752414	0.658045	0.510555	0.566346	0.544874	0.702322	0.503844	0.675249	0.57675	0.529249	0.622943	0.581443	0.61582	0.636983	0.575711	0.65322	0.40976	0.719199	0.566346	0.516582	0.528961	0.703954	0.670883	0.552779	0.438297	0.560083	0.433187	0.516582	0.461535	0.561824	0.506259	0.551853	0.532423	0.558183	0.500313	0.607162	0.592382
8-27	0.538822	0.554229	0.352232	0.404981	0.495202	0.597641	0.62257	0.610353	0.434095	0.532767	0.614095	0.529833	0.544569	0.464852	0.491648	0.469669	0.555804	0.631884	0.538242	0.6417	0.405695	0.385178	0.583901	0.500202	0.519772	0.568227	0.602266	0.475947	0.371776	0.572483	0.373042	0.464665	0.487463	0.453661	0.520981	0.611595	0.451338	0.419584	0.345694	0.452165	0.494824	0.433028	0.346712	0.522616	0.615217	0.309326	0.362112	0.496958	0.552246
8-28	0.481962	0.596667	0.437268	0.461808	0.504493	0.579316	0.561824	0.558481	0.506212	0.551674	0.724506	0.614504	0.724506	0.683798	0.457713	0.502833	0.688581	0.630863	0.568382	0.758246	0.450599	0.385115	0.557346	0.488353	0.548568	0.61229	0.676965	0.367715	0.432233	0.451996	0.428725	0.365351	0.415884	0.567195	0.389801	0.635471	0.538381	0.458034	0.361959	0.35952	0.4416	0.481135	0.398629	0.619675	0.648255	0.41454	0.45651	0.448097	0.60104
8-29	0.480278	0.741643	0.456264	0.474612	0.495319	0.537619	0.668334	0.64545	0.482331	0.666114	0.539144	0.588662	0.679291	0.607371	0.441212	0.565402	0.520074	0.665748	0.576015	0.622778	0.510417	0.543605	0.605329	0.494104	0.555787	0.653126	0.65153	0.536948	0.378607	0.607371	0.540911	0.507407	0.5058	0.528389	0.538094	0.567702	0.402275	0.494669	0.397521	0.500627	0.419354	0.495491	0.467232	0.486887	0.546965	0.557172	0.447335	0.589403	0.583208
8-30	0.492386	0.614526	0.33119	0.430187	0.500691	0.630792	0.649276	0.618899	0.502092	0.524071	0.637922	0.599302	0.528438	0.469855	0.520692	0.468246	0.619429	0.623189	0.545419	0.624705	0.417906	0.402974	0.583173	0.543952	0.534424	0.544494	0.646815	0.556199	0.420239	0.659097	0.40462	0.541267	0.575394	0.484971	0.557406	0.627797	0.476775	0.439259	0.367396	0.541267	0.520495	0.453532	0.409708	0.577942	0.640138	0.331981	0.385574	0.526581	0.504019
[truncated: 191 more columns]
